# Supplementary material for: High light intensity plays a major role in emergence of population level variation in Arabidopsis thaliana along an altitudinal gradient
Source: Sci Rep. 2016 May 23;6:26160. doi: 10.1038/srep26160 (PMC4876511; doi:10.1038/srep26160)
Supplement: Supplementary Data D1 [file srep26160-s2.xls]

## Sheet: Deh
Supplementary data D1. Significantly enriched GO-terms of all the non-synonymous SNP-containing genes in Deh. The genes under the GO-terms are mentioned in the form of their AGI codes
GO_acc	term_type	Term	queryitem	querytotal	bgitem	bgtotal	pvalue	FDR	AGI codes
GO:0009987	P	cellular process	5074	8175	14419	28397	1.4e-73	1.9e-69	AT1G06190,AT1G16560,AT1G06620,AT1G11720,AT5G44790,AT2G30424,AT5G06710,AT5G48230,AT3G26680,AT1G76490,AT2G05380,AT5G57940,AT4G22890,AT1G13980,AT3G57170,AT1G27340,AT2G22125,AT1G65260,AT1G67470,AT5G26920,AT4G17140,AT2G43010,AT1G49040,AT1G34550,AT4G37150,AT4G37400,AT1G12290,AT2G02470,AT5G08080,AT3G49810,AT4G02590,AT5G59570,AT3G13226,AT4G12040,AT5G03760,AT3G15020,AT3G53870,AT2G35940,AT5G05570,AT3G50700…
,AT2G21600,AT1G23310,AT5G48840,AT1G02205,AT1G72920,AT5G43190,AT4G26070,AT1G09770,AT1G54160,AT1G58080,AT1G64970,AT3G50000,AT1G64600,AT1G13910,AT5G52240,AT3G54010,AT1G69530,AT5G42220,AT1G13260,AT1G67550,AT1G33960,AT4G26650,AT2G17630,AT3G19850,AT2G02480,AT3G47480,AT5G01800,AT3G44480,AT4G24500,AT5G44800,AT1G03080,AT2G23070,AT1G76880,AT1G45050,AT4G11330,AT1G17760,AT3G25805,AT1G72010,AT2G17520,AT3G0958…
0,AT5G60980,AT4G26080,AT4G30935,AT5G55070,AT3G24140,AT5G44020,AT4G18990,AT1G12360,AT2G36360,AT3G45900,AT3G57080,AT5G20400,AT2G33255,AT3G09090,AT1G80245,AT1G48380,AT5G61580,AT2G26330,AT4G17490,AT5G53890,AT2G18700,AT4G16143,AT1G59890,AT5G39660,AT1G58230,AT1G16710,AT1G67490,AT5G01720,AT1G35350,AT3G03110,AT3G46920,AT4G01070,AT3G46290,AT5G53860
GO:0050896	P	response to stimulus	2559	8175	6292	28397	1.3e-62	8.9e-59	AT1G06190,AT1G06620,AT5G44790,AT3G26680,AT1G76490,AT4G22890,AT4G37390,AT1G27340,AT5G40470,AT2G43010,AT1G64890,AT1G12290,AT2G02470,AT1G78300,AT1G79730,AT4G02590,AT4G12040,AT1G09210,AT3G53870,AT2G35940,AT3G10800,AT3G05500,AT4G02600,AT3G57570,AT4G04500,AT1G64520,AT2G41630,AT5G62480,AT3G50950,AT2G26740,AT4G02020,AT5G54380,AT2G46260,AT4G31820,AT5G13180,AT5G60960,AT3G13410,AT5G21090,AT5G54250,AT5G52760…
,AT4G15090,AT2G21560,AT2G39260,AT3G22380,AT3G51920,AT4G36150,AT3G08730,AT2G01830,AT5G17990,AT3G23030,AT5G47120,AT3G18050,AT1G09070,AT1G72020,AT4G32620,AT1G23310,AT1G52920,AT4G23850,AT4G08500,AT5G60980,AT4G26080,AT5G55070,AT3G24140,AT1G12360,AT2G31880,AT2G02870,AT1G02360,AT5G18960,AT2G26330,AT4G17490,AT5G53890,AT1G15020,AT5G43210,AT3G46290,AT5G61210,AT1G51360,AT1G35350,AT3G46920,AT1G59890
GO:0044237	P	cellular metabolic process	4139	8175	11509	28397	2.9e-59	1.3e-55	AT1G06190,AT4G22890,AT1G11720,AT5G44790,AT2G30424,AT5G06710,AT5G48230,AT3G26680,AT1G76490,AT2G05380,AT1G13980,AT3G57170,AT2G22125,AT1G67470,AT5G26920,AT2G43010,AT3G24560,AT1G34550,AT4G37150,AT4G37400,AT1G12290,AT2G02470,AT3G49810,AT4G02590,AT5G59570,AT3G15020,AT3G53870,AT2G35940,AT5G05570,AT3G50700,AT3G57570,AT1G25260,AT1G16280,AT5G45170,AT4G04500,AT1G47410,AT5G59710,AT5G07020,AT1G64520,AT2G41630…
,AT2G39780,AT5G52870,AT1G04850,AT3G58990,AT1G72300,AT1G14910,AT2G37650,AT2G39360,AT3G49240,AT3G12980,AT1G73250,AT3G19515,AT5G67450,AT4G23310,AT3G19510,AT4G35800,AT2G20000,AT4G23570,AT4G18040,AT1G56140,AT3G49640,AT3G52450,AT1G56145,AT1G77250,AT1G08750,AT1G06130,AT3G11950,AT3G61970,AT5G14620,AT4G40060,AT3G22150,AT2G13360,AT3G12570,AT3G48200,AT3G63460,AT5G49760,AT1G66080,AT2G19930,AT3G15980,AT3G2135…
GO:0008152	P	metabolic process	4703	8175	13633	28397	2.4e-52	7.9e-49	AT1G06190,AT2G02480,AT1G06620,AT1G11720,AT5G44790,AT2G30424,AT5G06710,AT5G48230,AT4G26790,AT1G76490,AT2G05380,AT4G22890,AT3G05180,AT1G13980,AT3G57170,AT2G22125,AT2G44160,AT1G67470,AT5G26920,AT2G43010,AT3G24560,AT1G34550,AT4G37150,AT4G37400,AT1G12290,AT2G02470,AT5G25130,AT3G49810,AT4G02590,AT5G59570,AT3G15020,AT3G53870,AT2G35940,AT5G05570,AT3G50700,AT5G41870,AT1G25260,AT1G16280,AT5G45170,AT4G04500…
,AT1G04860,AT3G57030,AT3G12040,AT1G04640,AT3G58640,AT3G11540,AT4G38520,AT4G15490,AT2G11000,AT1G15980,AT3G48670,AT1G15920,AT5G66880,AT5G13680,AT1G14920,AT5G40140,AT3G19260,AT2G18250,AT2G27420,AT3G12990,AT5G08560,AT1G69010,AT3G44680,AT1G01290,AT1G53920,AT3G07050,AT2G01120,AT3G11945,AT3G27750,AT2G27730,AT1G05590,AT3G49670,AT4G04020,AT1G19640,AT3G29320,AT5G23520,AT2G32960,AT2G39570,AT4G33790,AT5G6332…
GO:0044281	P	small molecule metabolic process	1747	8175	4065	28397	1.1e-50	2.8e-47	AT4G22890,AT5G44790,AT5G48230,AT1G76490,AT1G13980,AT4G26860,AT4G37150,AT1G03160,AT1G79730,AT3G15020,AT2G35940,AT5G05570,AT1G25260,AT4G04500,AT1G64520,AT4G02020,AT5G13180,AT5G60960,AT4G33090,AT5G21090,AT5G52760,AT4G12600,AT1G09500,AT1G50430,AT5G26030,AT1G07000,AT3G10850,AT5G26780,AT5G13980,AT2G30280,AT3G57000,AT5G47840,AT4G34370,AT2G05990,AT1G70410,AT2G27690,AT2G43900,AT4G25450,AT3G26830,AT4G30470…
GO:0006950	P	response to stress	1737	8175	4089	28397	7.1e-48	1.6e-44	AT1G06620,AT5G44790,AT1G76490,AT4G22890,AT5G40470,AT2G43010,AT1G64890,AT1G12290,AT2G02470,AT4G02590,AT3G15020,AT3G53870,AT2G35940,AT3G50700,AT4G02600,AT3G57570,AT4G04500,AT1G64520,AT2G26740,AT4G02020,AT1G15020,AT5G13180,AT3G13410,AT5G21090,AT5G54250,AT5G52760,AT3G20390,AT3G15150,AT5G26030,AT5G22060,AT1G07000,AT3G10500,AT5G45510,AT4G02330,AT5G51700,AT1G70890,AT5G16000,AT2G05990,AT4G37150,AT5G08620…
GO:0044238	P	primary metabolic process	4067	8175	11717	28397	2.1e-42	4e-39	AT1G06190,AT4G22890,AT1G11720,AT5G44790,AT2G30424,AT5G06710,AT5G48230,AT4G26790,AT1G76490,AT2G05380,AT3G05180,AT1G13980,AT3G57170,AT2G22125,AT2G44160,AT1G67470,AT2G43010,AT3G24560,AT1G34550,AT4G37150,AT4G37400,AT1G12290,AT2G02470,AT3G49810,AT4G02590,AT5G59570,AT3G15020,AT3G53870,AT2G35940,AT3G53100,AT3G50700,AT5G41870,AT1G16280,AT1G17560,AT4G04500,AT1G47410,AT5G59710,AT5G07020,AT1G64520,AT4G02020…
,AT3G45140,AT1G11950,AT4G16660,AT1G55540,AT1G01060,AT5G49900,AT3G13340,AT5G39590,AT4G32010,AT1G78650,AT5G15950,AT5G56680,AT1G69730,AT3G19370,AT2G44180,AT4G21430,AT5G49580,AT1G18730,AT3G01800,AT2G21660,AT5G27730,AT4G11120,AT1G25540,AT1G70770,AT1G11820,AT1G13110,AT4G09140,AT2G13810,AT3G07550,AT3G46820,AT1G17160,AT5G20480,AT3G11170,AT1G32810,AT4G00730,AT3G22420,AT2G18790,AT3G66658,AT1G33811,AT1G0684…
GO:0006807	P	nitrogen compound metabolic process	2181	8175	5675	28397	1.9e-37	3.1e-34	AT1G06190,AT4G22890,AT5G44790,AT5G03630,AT5G06710,AT3G26680,AT1G76490,AT2G43010,AT3G24560,AT4G37400,AT1G03160,AT2G02470,AT1G79730,AT4G02590,AT5G59570,AT2G35940,AT3G50700,AT3G57570,AT1G16280,AT1G07910,AT5G59710,AT5G07020,AT1G64520,AT2G41630,AT4G02020,AT5G13180,AT4G33250,AT5G60960,AT5G52760,AT4G12600,AT3G15150,AT5G26030,AT5G08130,AT3G10500,AT5G26780,AT1G10450,AT5G13980,AT2G30280,AT2G20960,AT5G47840…
GO:0045087	P	innate immune response	531	8175	930	28397	2e-35	2.9e-32	AT3G48640,AT3G44480,AT4G03550,AT3G47480,AT3G15353,AT3G45620,AT1G80680,AT1G03080,AT4G11330,AT2G43010,AT4G37150,AT1G18740,AT5G37480,AT1G63470,AT2G35940,AT3G50700,AT4G04500,AT4G20910,AT3G19580,AT1G01040,AT3G57300,AT4G02020,AT5G13180,AT3G46530,AT2G40000,AT5G27420,AT5G54860,AT4G23150,AT5G41410,AT5G21090,AT3G48080,AT5G54250,AT5G52760,AT1G60860,AT1G22070,AT2G24850,AT4G36290,AT1G79950,AT1G05300,AT3G59660…
GO:0002376	P	immune system process	552	8175	984	28397	2.7e-35	3.3e-32	AT3G48640,AT3G44480,AT4G03550,AT3G47480,AT3G15353,AT3G45620,AT1G80680,AT1G03080,AT3G28460,AT4G11330,AT2G43010,AT4G37150,AT1G18740,AT5G37480,AT1G63470,AT2G35940,AT3G50700,AT4G04500,AT4G20910,AT3G19580,AT1G01040,AT3G57300,AT4G02020,AT5G13180,AT3G46530,AT2G40000,AT5G27420,AT5G54860,AT4G23150,AT5G41410,AT5G21090,AT3G48080,AT5G62410,AT5G54250,AT5G52760,AT1G60860,AT1G22070,AT2G24850,AT4G36290,AT1G79950…
GO:0006955	P	immune response	552	8175	984	28397	2.7e-35	3.3e-32	AT3G48640,AT3G44480,AT4G03550,AT3G47480,AT3G15353,AT3G45620,AT1G80680,AT1G03080,AT3G28460,AT4G11330,AT2G43010,AT4G37150,AT1G18740,AT5G37480,AT1G63470,AT2G35940,AT3G50700,AT4G04500,AT4G20910,AT3G19580,AT1G01040,AT3G57300,AT4G02020,AT5G13180,AT3G46530,AT2G40000,AT5G27420,AT5G54860,AT4G23150,AT5G41410,AT5G21090,AT3G48080,AT5G62410,AT5G54250,AT5G52760,AT1G60860,AT1G22070,AT2G24850,AT4G36290,AT1G79950…
GO:0006952	P	defense response	807	8175	1653	28397	3.2e-35	3.6e-32	AT3G48640,AT4G12560,AT4G22890,AT1G53350,AT4G03550,AT3G47480,AT3G15353,AT3G45620,AT1G80680,AT1G03080,AT3G28460,AT4G11330,AT5G40470,AT2G43010,AT4G37150,AT1G18740,AT1G23740,AT1G12290,AT3G13950,AT1G61100,AT4G02590,AT4G04110,AT5G37480,AT5G48380,AT3G15020,AT2G35940,AT5G15730,AT4G02600,AT4G11260,AT4G04500,AT4G20910,AT3G19580,AT1G01040,AT3G50950,AT3G57300,AT4G02020,AT5G55310,AT1G15780,AT4G19700,AT5G13180…
GO:0009628	P	response to abiotic stimulus	1152	8175	2635	28397	2.4e-34	2.4e-31	AT4G31430,AT5G46050,AT1G06620,AT1G23310,AT4G15560,AT1G73260,AT4G11660,AT1G76490,AT3G15353,AT4G22890,AT4G24500,AT1G04300,AT5G08590,AT3G49240,AT4G29770,AT3G12200,AT2G18250,AT5G16820,AT5G26920,AT2G43010,AT1G64890,AT2G24200,AT2G18760,AT1G23740,AT2G36480,AT1G79730,AT5G43060,AT3G12390,AT1G05630,AT1G09210,AT3G53870,AT2G47190,AT2G35940,AT5G05800,AT4G28030,AT5G62640,AT3G57570,AT4G11560,AT1G72660,AT1G66180…
GO:0042180	P	cellular ketone metabolic process	969	8175	2123	28397	8e-34	7.6e-31	AT3G48640,AT2G17630,AT5G14120,AT4G15560,AT3G47480,AT5G36940,AT1G80680,AT1G13980,AT5G41480,AT4G33760,AT2G02390,AT2G18250,AT1G23780,AT5G26920,AT2G04560,AT4G37150,AT1G23740,AT3G52570,AT3G25530,AT1G76400,AT5G49030,AT5G61060,AT3G15020,AT2G17033,AT2G35940,AT5G06290,AT1G27980,AT4G08310,AT5G49555,AT4G04500,AT1G72190,AT1G15410,AT3G63510,AT3G49680,AT3G11580,AT5G55310,AT3G23940,AT1G15780,AT3G21780,AT1G52360…
GO:0043436	P	oxoacid metabolic process	959	8175	2103	28397	2.4e-33	2e-30	AT3G48640,AT2G17630,AT5G14120,AT4G15560,AT3G47480,AT5G36940,AT1G80680,AT1G13980,AT5G41480,AT4G33760,AT2G02390,AT2G18250,AT1G23780,AT2G04560,AT4G37150,AT1G23740,AT3G52570,AT3G25530,AT1G76400,AT5G49030,AT5G61060,AT3G15020,AT2G17033,AT2G35940,AT5G06290,AT1G27980,AT4G08310,AT5G49555,AT4G04500,AT1G72190,AT1G15410,AT3G63510,AT3G49680,AT3G11580,AT5G55310,AT3G23940,AT1G15780,AT3G21780,AT1G52360,AT5G63380…
GO:0019752	P	carboxylic acid metabolic process	959	8175	2103	28397	2.4e-33	2e-30	AT3G48640,AT2G17630,AT5G14120,AT4G15560,AT3G47480,AT5G36940,AT1G80680,AT1G13980,AT5G41480,AT4G33760,AT2G02390,AT2G18250,AT1G23780,AT2G04560,AT4G37150,AT1G23740,AT3G52570,AT3G25530,AT1G76400,AT5G49030,AT5G61060,AT3G15020,AT2G17033,AT2G35940,AT5G06290,AT1G27980,AT4G08310,AT5G49555,AT4G04500,AT1G72190,AT1G15410,AT3G63510,AT3G49680,AT3G11580,AT5G55310,AT3G23940,AT1G15780,AT3G21780,AT1G52360,AT5G63380…
GO:0006082	P	organic acid metabolic process	959	8175	2105	28397	3.1e-33	2.4e-30	AT3G48640,AT2G17630,AT5G14120,AT4G15560,AT3G47480,AT5G36940,AT1G80680,AT1G13980,AT5G41480,AT4G33760,AT2G02390,AT2G18250,AT1G23780,AT2G04560,AT4G37150,AT1G23740,AT3G52570,AT3G25530,AT1G76400,AT5G49030,AT5G61060,AT3G15020,AT2G17033,AT2G35940,AT5G06290,AT1G27980,AT4G08310,AT5G49555,AT4G04500,AT1G72190,AT1G15410,AT3G63510,AT3G49680,AT3G11580,AT5G55310,AT3G23940,AT1G15780,AT3G21780,AT1G52360,AT5G63380…
GO:0009607	P	response to biotic stimulus	798	8175	1687	28397	2.1e-31	1.5e-28	AT3G48640,AT5G46050,AT4G22890,AT5G52750,AT4G03550,AT3G47480,AT3G45620,AT3G28460,AT4G11330,AT2G43010,AT4G37150,AT1G23740,AT4G34700,AT5G37480,AT1G20980,AT3G11400,AT1G09210,AT2G35940,AT5G52450,AT5G15730,AT1G27980,AT2G22840,AT4G04500,AT4G20910,AT1G64520,AT1G01040,AT3G57300,AT4G02020,AT5G55310,AT1G15780,AT4G19700,AT3G46530,AT2G40000,AT3G13550,AT5G27420,AT5G54860,AT4G23150,AT3G05360,AT1G13910,AT5G41410…
GO:0051707	P	response to other organism	699	8175	1421	28397	3.5e-31	2.5e-28	AT3G48640,AT5G46050,AT4G22890,AT4G03550,AT3G47480,AT3G45620,AT3G28460,AT4G11330,AT2G43010,AT4G37150,AT1G23740,AT5G37480,AT1G20980,AT3G15020,AT2G35940,AT5G52450,AT3G50700,AT2G22840,AT4G04500,AT4G20910,AT1G01040,AT3G57300,AT4G02020,AT5G55310,AT1G15780,AT4G19700,AT3G46530,AT5G27420,AT5G54860,AT4G23150,AT3G05360,AT1G13910,AT5G41410,AT5G21090,AT1G33520,AT3G11900,AT3G48080,AT5G62410,AT5G52760,AT3G06810…
GO:0034641	P	cellular nitrogen compound metabolic process	680	8175	1373	28397	5.7e-31	3.8e-28	AT2G17630,AT2G04400,AT4G22890,AT2G25180,AT4G15560,AT5G36120,AT5G36940,AT2G05380,AT5G14120,AT1G80680,AT2G18250,AT1G23740,AT1G03160,AT3G25530,AT4G28740,AT1G76400,AT5G49030,AT1G64770,AT2G17033,AT2G35940,AT1G27980,AT1G72190,AT1G15410,AT3G22210,AT5G11840,AT3G49680,AT5G24030,AT3G23940,AT5G27420,AT2G13540,AT4G11960,AT5G26600,AT3G29200,AT5G13800,AT5G46110,AT1G25350,AT3G07270,AT5G26030,AT2G24850,AT2G05920…
GO:0042221	P	response to chemical stimulus	1579	8175	3978	28397	7.3e-31	4.7e-28	AT1G06190,AT1G06620,AT5G44790,AT4G37390,AT1G27340,AT2G43010,AT1G64890,AT4G12040,AT1G09210,AT2G35940,AT3G50700,AT1G64520,AT2G41630,AT5G62480,AT2G26740,AT4G02020,AT5G54380,AT5G13180,AT5G21090,AT5G52760,AT3G20390,AT3G15150,AT5G26030,AT5G22060,AT5G08130,AT1G07000,AT3G10500,AT5G26780,AT4G02330,AT4G34370,AT2G21160,AT5G16000,AT5G03070,AT3G07360,AT1G69890,AT3G62110,AT5G08620,AT1G75420,AT1G70410,AT3G55430…
GO:0051641	P	cellular localization	756	8175	1613	28397	7.9e-29	4.8e-26	AT1G16560,AT4G22890,AT5G20300,AT3G16270,AT3G47480,AT3G15353,AT5G04170,AT5G26110,AT1G80680,AT1G13980,AT5G54910,AT4G11330,AT2G43010,AT1G54320,AT1G18740,AT5G15880,AT3G52570,AT1G03160,AT1G10130,AT3G12390,AT4G12040,AT5G61060,AT3G11400,AT2G21390,AT4G21450,AT2G46320,AT2G35940,AT1G73430,AT5G15730,AT5G13290,AT1G14140,AT1G16280,AT5G07020,AT2G21190,AT4G11670,AT4G01800,AT5G11490,AT1G79280,AT1G56290,AT2G15290…
GO:0044283	P	small molecule biosynthetic process	846	8175	1865	28397	9.2e-29	5.4e-26	AT3G48640,AT2G17630,AT5G14120,AT1G23310,AT4G15560,AT3G47480,AT5G36940,AT1G76490,AT3G15353,AT1G80680,AT1G13980,AT2G18250,AT5G26920,AT1G54320,AT1G18740,AT1G23740,AT1G03160,AT3G25530,AT1G28680,AT1G76400,AT4G31050,AT1G64770,AT2G17033,AT2G35940,AT5G06290,AT4G04500,AT5G24850,AT1G72190,AT1G64520,AT5G01260,AT5G55310,AT5G24030,AT3G23940,AT1G15780,AT2G15620,AT5G13180,AT1G52360,AT5G63380,AT5G27420,AT1G03080…
GO:0065007	P	biological regulation	2276	8175	6222	28397	1.7e-28	9.6e-26	AT1G06190,AT1G06620,AT5G44790,AT5G06710,AT5G48230,AT1G76490,AT4G22890,AT1G13980,AT4G37390,AT1G27340,AT2G22125,AT5G40470,AT2G43010,AT5G05970,AT1G03160,AT2G02470,AT1G79730,AT4G02590,AT5G59570,AT2G35940,AT3G10800,AT3G50700,AT4G24670,AT5G59710,AT1G64520,AT2G41630,AT4G02020,AT5G54380,AT4G31820,AT5G13180,AT4G33250,AT2G43650,AT4G33090,AT3G13410,AT5G21090,AT5G54250,AT5G52760,AT3G15150,AT1G50430,AT5G26030…
GO:0051649	P	establishment of localization in cell	731	8175	1554	28397	3.2e-28	1.7e-25	AT1G16560,AT4G22890,AT5G20300,AT3G16270,AT3G47480,AT3G15353,AT5G04170,AT5G26110,AT1G80680,AT1G13980,AT5G54910,AT4G11330,AT2G43010,AT1G54320,AT1G18740,AT5G15880,AT3G52570,AT1G03160,AT1G10130,AT3G12390,AT4G12040,AT5G61060,AT3G11400,AT2G21390,AT4G21450,AT2G46320,AT2G35940,AT1G73430,AT5G15730,AT5G13290,AT1G14140,AT1G16280,AT5G07020,AT4G11670,AT4G01800,AT5G11490,AT1G79280,AT1G56290,AT2G15290,AT5G41790…
GO:0051179	P	localization	1502	8175	3819	28397	9e-28	4.6e-25	AT4G22890,AT5G44790,AT5G20300,AT1G76490,AT4G09810,AT3G50380,AT1G13980,AT2G43010,AT1G64890,AT1G03160,AT4G12040,AT2G35940,AT5G05570,AT3G50700,AT1G16280,AT5G07020,AT5G33280,AT3G01350,AT4G31820,AT5G13180,AT4G33090,AT3G13410,AT5G21090,AT1G14670,AT5G54250,AT5G52760,AT4G26550,AT5G26030,AT1G10290,AT1G07000,AT3G10850,AT1G34065,AT1G65230,AT2G29110,AT4G02330,AT3G57000,AT5G47840,AT4G34370,AT1G74880,AT1G70890…
GO:0051716	P	cellular response to stimulus	1010	8175	2355	28397	1.2e-27	6.2e-25	AT3G48640,AT1G06620,AT2G25180,AT5G44790,AT3G47480,AT3G44320,AT3G45620,AT4G24500,AT3G50700,AT1G03080,AT1G27340,AT4G03280,AT4G11330,AT2G43010,AT2G21410,AT1G18740,AT2G18760,AT4G25290,AT2G36480,AT2G02470,AT1G28680,AT4G35470,AT5G37480,AT5G48380,AT1G05630,AT5G63190,AT1G09210,AT2G47190,AT2G35940,AT5G15730,AT5G49555,AT4G04500,AT5G24850,AT3G19580,AT1G66340,AT4G32360,AT1G73010,AT3G57300,AT3G06850,AT4G02020…
GO:0044262	P	cellular carbohydrate metabolic process	806	8175	1778	28397	2.6e-27	1.2e-24	AT4G26650,AT4G22890,AT1G11720,AT4G15560,AT5G36120,AT3G44320,AT5G57350,AT1G72990,AT1G13980,AT2G22125,AT5G18525,AT5G44790,AT2G04560,AT4G37400,AT1G23740,AT3G25530,AT4G32840,AT1G76400,AT5G36230,AT5G61060,AT1G05630,AT3G15020,AT1G64770,AT5G08560,AT4G30500,AT1G61690,AT2G32810,AT4G10960,AT5G49555,AT5G13870,AT1G47410,AT3G22210,AT3G09690,AT1G04140,AT4G11670,AT2G04700,AT5G64740,AT5G11490,AT1G52360,AT3G07390…
GO:0051234	P	establishment of localization	1434	8175	3652	28397	3.6e-26	1.7e-23	AT4G22890,AT5G44790,AT5G20300,AT1G76490,AT4G09810,AT1G13980,AT2G43010,AT1G64890,AT1G03160,AT4G12040,AT2G35940,AT5G05570,AT3G50700,AT1G16280,AT5G07020,AT5G33280,AT3G01350,AT4G31820,AT5G13180,AT4G33090,AT3G13410,AT5G21090,AT5G54250,AT5G52760,AT4G26550,AT5G26030,AT1G10290,AT1G07000,AT3G10850,AT1G34065,AT1G65230,AT2G29110,AT4G02330,AT3G57000,AT5G47840,AT4G34370,AT1G74880,AT1G70890,AT5G58620,AT2G05990…
GO:0043412	P	macromolecule modification	1284	8175	3199	28397	4.2e-26	1.9e-23	AT1G05840,AT4G22890,AT3G19850,AT4G15560,AT5G64660,AT5G66850,AT5G36940,AT5G01800,AT1G65470,AT3G44480,AT1G72990,AT5G08590,AT5G67530,AT3G12200,AT1G02450,AT5G44790,AT1G67470,AT5G23390,AT2G43010,AT2G02480,AT3G09580,AT2G02800,AT5G51660,AT4G32920,AT3G46820,AT1G12290,AT3G49810,AT1G25320,AT1G76260,AT1G76400,AT4G31050,AT5G19290,AT1G63470,AT4G21450,AT2G28940,AT3G18040,AT1G61690,AT5G55170,AT1G25260,AT5G10700…
GO:0010033	P	response to organic substance	1132	8175	2754	28397	1.1e-25	4.6e-23	AT1G06190,AT3G48640,AT1G06620,AT2G26930,AT5G44790,AT1G05690,AT4G11660,AT3G15353,AT3G45620,AT4G24500,AT3G50700,AT4G37390,AT1G27340,AT4G03280,AT1G45050,AT4G11330,AT2G43010,AT5G13370,AT1G64890,AT5G45410,AT4G18020,AT5G08080,AT3G47480,AT5G23880,AT4G35470,AT4G34700,AT5G37480,AT5G48380,AT1G05630,AT5G03760,AT1G63470,AT2G47190,AT2G35940,AT3G05500,AT1G27980,AT2G22840,AT5G24850,AT5G17380,AT5G42950,AT1G64520…
GO:0046907	P	intracellular transport	666	8175	1423	28397	2.8e-25	1.2e-22	AT1G16560,AT5G20300,AT3G16270,AT3G47480,AT3G15353,AT5G04170,AT5G26110,AT1G80680,AT1G13980,AT5G54910,AT4G11330,AT2G43010,AT1G54320,AT1G18740,AT5G15880,AT3G52570,AT1G10130,AT3G12390,AT4G12040,AT5G61060,AT3G11400,AT2G21390,AT4G21450,AT2G46320,AT2G35940,AT1G73430,AT5G15730,AT5G13290,AT1G14140,AT1G16280,AT4G11670,AT4G01800,AT5G11490,AT5G13180,AT1G56290,AT2G15290,AT5G41790,AT1G54770,AT2G30770,AT5G10380…
GO:0050789	P	regulation of biological process	1930	8175	5235	28397	9.9e-25	3.9e-22	AT1G06190,AT1G06620,AT5G44790,AT5G06710,AT1G76490,AT4G22890,AT1G13980,AT1G27340,AT5G40470,AT2G43010,AT5G05970,AT1G03160,AT2G02470,AT1G79730,AT4G02590,AT5G59570,AT2G35940,AT3G50700,AT5G59710,AT1G64520,AT2G41630,AT4G02020,AT5G54380,AT4G31820,AT5G13180,AT4G33250,AT2G43650,AT4G33090,AT5G21090,AT5G52760,AT3G15150,AT5G26030,AT5G08130,AT1G07000,AT3G10500,AT1G10450,AT3G43230,AT2G30280,AT3G57000,AT5G47840…
GO:0006464	P	protein modification process	1131	8175	2773	28397	9.7e-25	3.9e-22	AT1G05840,AT4G22890,AT5G62410,AT4G15560,AT5G46080,AT5G66850,AT5G36940,AT5G01800,AT3G44480,AT1G72990,AT5G08590,AT5G67530,AT3G12200,AT1G02450,AT5G44790,AT1G67470,AT5G23390,AT2G43010,AT2G02480,AT2G02800,AT5G51660,AT4G32920,AT3G46820,AT1G12290,AT3G49810,AT1G25320,AT1G76260,AT1G76400,AT4G31050,AT5G19290,AT1G63470,AT4G21450,AT2G28940,AT3G18040,AT1G61690,AT5G55170,AT5G10700,AT3G53090,AT4G04500,AT4G20910…
GO:0006810	P	transport	1389	8175	3577	28397	9.5e-24	3.6e-21	AT5G44790,AT5G20300,AT1G76490,AT4G09810,AT1G13980,AT2G43010,AT1G64890,AT4G12040,AT2G35940,AT5G05570,AT3G50700,AT1G16280,AT5G33280,AT3G01350,AT4G31820,AT5G13180,AT4G33090,AT3G13410,AT5G21090,AT5G54250,AT5G52760,AT4G26550,AT5G26030,AT1G10290,AT1G07000,AT3G10850,AT1G34065,AT2G29110,AT4G02330,AT3G57000,AT5G47840,AT4G34370,AT1G74880,AT1G70890,AT5G58620,AT2G05990,AT5G08620,AT1G70140,AT1G70410,AT4G20130…
GO:0006996	P	organelle organization	875	8175	2044	28397	1.1e-23	4.2e-21	AT1G06190,AT1G72440,AT4G22890,AT2G02480,AT5G36120,AT4G19410,AT1G76490,AT5G10490,AT1G13980,AT2G20020,AT4G03280,AT4G17140,AT5G05970,AT5G51660,AT5G08560,AT5G35200,AT2G36480,AT3G25530,AT3G61690,AT5G49030,AT5G61060,AT1G63470,AT2G35940,AT5G44800,AT1G06530,AT1G61000,AT5G59870,AT4G20910,AT5G07020,AT5G54650,AT1G01040,AT4G04350,AT3G57300,AT1G77600,AT4G02020,AT4G01800,AT1G79280,AT1G52360,AT3G02680,AT3G16240…
GO:0009056	P	catabolic process	922	8175	2182	28397	1.3e-23	4.8e-21	AT4G12560,AT4G22890,AT4G15560,AT5G57990,AT5G36120,AT5G36940,AT3G44320,AT5G57350,AT4G32360,AT1G72990,AT5G19420,AT1G13980,AT1G73130,AT5G58870,AT2G04560,AT5G41240,AT5G08560,AT1G23740,AT3G52570,AT5G26860,AT3G25530,AT4G32840,AT5G08690,AT5G36230,AT5G61060,AT3G11400,AT2G21390,AT1G64770,AT2G32810,AT3G57570,AT4G11560,AT5G59300,AT1G64520,AT3G22210,AT5G62480,AT5G11840,AT3G49680,AT3G57300,AT3G11580,AT5G24030…
GO:0005975	P	carbohydrate metabolic process	942	8175	2249	28397	3.3e-23	1.2e-20	AT4G26650,AT4G22890,AT1G11720,AT4G15560,AT1G09910,AT5G36120,AT3G44320,AT5G57350,AT1G72990,AT1G13980,AT2G22125,AT5G18525,AT5G44790,AT2G04560,AT4G37400,AT1G23740,AT3G25530,AT4G32840,AT5G43060,AT1G76400,AT5G36230,AT5G61060,AT1G05630,AT3G15020,AT1G64770,AT5G08560,AT4G30500,AT1G61690,AT2G32810,AT5G41870,AT4G10960,AT5G49555,AT5G13870,AT4G27820,AT1G47410,AT1G66180,AT1G11580,AT3G22210,AT3G09690,AT1G04140…
GO:0070887	P	cellular response to chemical stimulus	649	8175	1417	28397	7.4e-23	2.5e-20	AT3G48640,AT1G06620,AT5G44790,AT3G47480,AT3G45620,AT4G24500,AT1G27340,AT3G28460,AT4G11330,AT2G43010,AT4G18020,AT4G35470,AT5G37480,AT5G48380,AT1G05630,AT1G63470,AT2G47190,AT2G35940,AT3G50700,AT5G49555,AT4G20910,AT3G19580,AT3G49600,AT4G32360,AT3G57300,AT4G02020,AT5G54380,AT3G21780,AT1G56290,AT5G27420,AT2G13540,AT5G41410,AT2G18790,AT5G21090,AT1G18260,AT5G62410,AT5G52760,AT1G25350,AT3G15150,AT3G49220…
GO:0044248	P	cellular catabolic process	886	8175	2095	28397	9.2e-23	3.1e-20	AT1G32500,AT4G22890,AT4G15560,AT5G57990,AT5G36120,AT5G36940,AT3G44320,AT5G57350,AT4G32360,AT1G72990,AT5G19420,AT1G13980,AT1G73130,AT5G58870,AT2G04560,AT5G41240,AT5G08560,AT1G23740,AT3G52570,AT5G26860,AT3G25530,AT4G32840,AT5G08690,AT5G36230,AT5G61060,AT3G11400,AT2G21390,AT1G64770,AT2G32810,AT3G57570,AT4G11560,AT5G59300,AT1G64520,AT3G22210,AT5G62480,AT5G11840,AT3G49680,AT3G57300,AT3G11580,AT5G24030…
GO:0009058	P	biosynthetic process	2748	8175	7962	28397	2.2e-22	7.3e-20	AT1G06190,AT4G22890,AT1G11720,AT5G44790,AT2G30424,AT5G06710,AT5G48230,AT1G76490,AT1G13980,AT3G57170,AT2G22125,AT5G26920,AT2G43010,AT4G32920,AT1G12290,AT2G02470,AT1G79730,AT4G02590,AT5G59570,AT3G15020,AT3G53870,AT2G35940,AT3G50700,AT1G25260,AT1G17560,AT4G04500,AT1G47410,AT5G59710,AT5G07020,AT1G64520,AT2G41630,AT4G02020,AT5G13180,AT4G33250,AT5G60960,AT4G33090,AT5G52760,AT4G12600,AT3G15150,AT1G53165…
,AT1G32500,AT2G15620,AT3G49370,AT1G49720,AT5G06160,AT1G29810,AT1G62540,AT3G15850,AT4G27560,AT1G77840,AT3G50080,AT3G54090,AT2G02860,AT1G63490,AT3G03870,AT4G16370,AT2G36350,AT1G48410,AT2G02510,AT2G36810,AT2G46830,AT5G24300,AT3G59700,AT5G20480,AT2G27350,AT5G01220,AT2G20400,AT3G51130,AT5G64300,AT1G16720,AT1G62300,AT4G22880,AT5G55600,AT1G51570,AT4G25180,AT3G50660,AT1G55360,AT1G09240,AT1G17410,AT1G3123…
GO:0006519	P	cellular amino acid and derivative metabolic process	612	8175	1324	28397	2.7e-22	8.7e-20	AT2G17630,AT2G04400,AT5G14120,AT4G15560,AT5G36940,AT1G76490,AT3G15353,AT1G80680,AT1G03080,AT2G18250,AT1G18740,AT1G23740,AT3G25530,AT1G28680,AT1G76400,AT5G49030,AT2G17033,AT2G35940,AT1G27980,AT5G24850,AT1G72190,AT1G15410,AT3G49680,AT5G24030,AT3G23940,AT2G15620,AT5G13180,AT5G27420,AT2G13540,AT5G26600,AT3G29200,AT5G46110,AT1G25350,AT1G09500,AT1G07000,AT2G24850,AT2G44790,AT2G05920,AT5G26780,AT3G21560…
GO:0070727	P	cellular macromolecule localization	525	8175	1093	28397	7.9e-22	2.5e-19	AT5G20300,AT3G16270,AT3G47480,AT3G15353,AT5G26110,AT1G80680,AT1G03080,AT5G54910,AT4G11330,AT2G43010,AT1G18740,AT3G52570,AT3G12390,AT5G61060,AT3G11400,AT2G21390,AT4G21450,AT5G20600,AT2G35940,AT1G73430,AT5G15730,AT1G16280,AT4G01800,AT5G11490,AT5G13180,AT1G52360,AT2G15290,AT5G41790,AT1G54770,AT5G56290,AT5G10380,AT5G52760,AT1G06210,AT1G64550,AT5G52440,AT5G26030,AT1G22070,AT4G38630,AT3G10850,AT3G23660…
GO:0046394	P	carboxylic acid biosynthetic process	533	8175	1116	28397	9.5e-22	2.8e-19	AT3G48640,AT2G04400,AT5G14120,AT4G15560,AT3G47480,AT5G36940,AT1G80680,AT2G18250,AT1G23740,AT3G25530,AT1G76400,AT4G31050,AT2G17033,AT2G35940,AT5G06290,AT4G04500,AT1G72190,AT5G55310,AT3G23940,AT1G15780,AT5G63380,AT5G54860,AT4G23150,AT2G13540,AT5G67030,AT3G29200,AT3G48080,AT5G52760,AT5G46110,AT1G22070,AT2G24850,AT2G05920,AT3G59660,AT5G13980,AT2G20960,AT5G11720,AT3G59060,AT3G05970,AT4G14910,AT3G63190…
GO:0016053	P	organic acid biosynthetic process	533	8175	1116	28397	9.5e-22	2.8e-19	AT3G48640,AT2G04400,AT5G14120,AT4G15560,AT3G47480,AT5G36940,AT1G80680,AT2G18250,AT1G23740,AT3G25530,AT1G76400,AT4G31050,AT2G17033,AT2G35940,AT5G06290,AT4G04500,AT1G72190,AT5G55310,AT3G23940,AT1G15780,AT5G63380,AT5G54860,AT4G23150,AT2G13540,AT5G67030,AT3G29200,AT3G48080,AT5G52760,AT5G46110,AT1G22070,AT2G24850,AT2G05920,AT3G59660,AT5G13980,AT2G20960,AT5G11720,AT3G59060,AT3G05970,AT4G14910,AT3G63190…
GO:0051704	P	multi-organism process	783	8175	1820	28397	1.2e-21	3.6e-19	AT3G48640,AT5G46050,AT4G22890,AT4G03550,AT3G47480,AT3G45620,AT4G03280,AT4G11330,AT2G43010,AT4G37150,AT1G23740,AT5G48230,AT5G37480,AT1G20980,AT1G05630,AT3G15020,AT2G35940,AT3G10800,AT3G50700,AT2G22840,AT4G11260,AT4G04500,AT4G20910,AT1G01040,AT2G19130,AT3G57300,AT4G02020,AT5G55310,AT1G15780,AT4G19700,AT3G46530,AT5G27420,AT5G54860,AT4G23150,AT3G05360,AT1G13910,AT5G41410,AT5G21090,AT1G33520,AT3G11900…
GO:0034613	P	cellular protein localization	511	8175	1059	28397	1.4e-21	4e-19	AT5G20300,AT3G16270,AT3G47480,AT3G15353,AT5G26110,AT1G80680,AT1G03080,AT5G54910,AT4G11330,AT2G43010,AT1G18740,AT3G52570,AT3G12390,AT5G61060,AT3G11400,AT2G21390,AT4G21450,AT5G20600,AT2G35940,AT1G73430,AT5G15730,AT1G16280,AT4G01800,AT5G11490,AT5G13180,AT1G52360,AT2G15290,AT5G41790,AT1G54770,AT5G56290,AT5G10380,AT5G52760,AT1G06210,AT1G64550,AT5G52440,AT5G26030,AT1G22070,AT4G38630,AT3G10850,AT3G23660…
GO:0048583	P	regulation of response to stimulus	361	8175	667	28397	2.2e-21	6e-19	AT3G48640,AT4G12560,AT3G47480,AT3G15353,AT1G80680,AT1G03080,AT1G27340,AT1G02450,AT5G40470,AT2G43010,AT1G18740,AT4G02590,AT5G37480,AT2G35940,AT3G50700,AT3G57300,AT5G13180,AT3G13550,AT5G66130,AT2G18790,AT5G10380,AT5G52760,AT3G15150,AT5G26030,AT1G07000,AT5G25350,AT3G59660,AT1G52400,AT3G25040,AT3G59060,AT4G30200,AT4G38550,AT3G07650,AT1G17610,AT1G80440,AT3G26830,AT3G01500,AT3G05650,AT3G05800,AT5G50200…
GO:0032787	P	monocarboxylic acid metabolic process	662	8175	1481	28397	2.5e-21	6.8e-19	AT3G48640,AT4G15560,AT3G47480,AT5G36940,AT1G13980,AT5G41480,AT2G04560,AT4G37150,AT1G23740,AT3G52570,AT3G25530,AT4G31050,AT5G61060,AT5G49555,AT4G04500,AT5G17380,AT1G64520,AT3G63510,AT3G11580,AT5G55310,AT1G15780,AT3G21780,AT1G52360,AT5G63380,AT5G54860,AT4G23150,AT2G35500,AT4G33090,AT5G56290,AT5G67030,AT3G48080,AT3G11270,AT5G52760,AT3G20390,AT1G64550,AT3G07270,AT5G26030,AT3G18390,AT1G22070,AT2G24850…
GO:0008104	P	protein localization	567	8175	1216	28397	2.5e-21	6.8e-19	AT4G15560,AT5G20300,AT3G16270,AT3G47480,AT3G15353,AT5G26110,AT1G80680,AT3G50380,AT1G03080,AT5G54910,AT4G11330,AT2G43010,AT1G18740,AT3G52570,AT3G12390,AT5G61060,AT3G11400,AT2G21390,AT4G21450,AT5G20600,AT2G35940,AT1G73430,AT5G15730,AT1G16280,AT2G21190,AT4G01800,AT5G11490,AT4G31820,AT5G13180,AT1G52360,AT2G15290,AT5G41790,AT1G54770,AT5G56290,AT5G10380,AT3G19860,AT1G06210,AT1G64550,AT5G52440,AT5G26030…
GO:0044106	P	cellular amine metabolic process	467	8175	947	28397	3.7e-21	9.6e-19	AT2G17630,AT5G14120,AT4G15560,AT5G36940,AT1G80680,AT2G18250,AT1G23740,AT3G25530,AT1G76400,AT5G49030,AT2G17033,AT2G35940,AT1G27980,AT3G04940,AT1G72190,AT1G15410,AT3G49680,AT5G24030,AT3G23940,AT5G27420,AT2G13540,AT5G26600,AT3G29200,AT5G46110,AT1G25350,AT2G24850,AT2G05920,AT5G26780,AT5G13980,AT2G20960,AT5G11720,AT3G59060,AT2G42690,AT4G14910,AT3G63190,AT1G17745,AT3G19400,AT1G32500,AT1G65040,AT2G15620…
GO:0006886	P	intracellular protein transport	502	8175	1044	28397	5.6e-21	1.4e-18	AT5G20300,AT3G16270,AT3G47480,AT3G15353,AT5G26110,AT1G80680,AT1G03080,AT5G54910,AT4G11330,AT2G43010,AT1G18740,AT3G52570,AT3G12390,AT5G61060,AT3G11400,AT2G21390,AT4G21450,AT5G20600,AT2G35940,AT1G73430,AT5G15730,AT1G16280,AT4G01800,AT5G11490,AT5G13180,AT1G52360,AT2G15290,AT5G41790,AT1G54770,AT5G56290,AT5G10380,AT1G05940,AT1G06210,AT1G64550,AT5G52440,AT5G26030,AT1G22070,AT4G38630,AT3G10850,AT3G23660…
GO:0009308	P	amine metabolic process	498	8175	1034	28397	6.3e-21	1.6e-18	AT2G17630,AT2G04400,AT5G14120,AT4G15560,AT5G36940,AT1G80680,AT2G18250,AT1G23740,AT2G27760,AT3G25530,AT1G76400,AT5G49030,AT2G17033,AT2G35940,AT1G27980,AT1G72190,AT4G00940,AT1G15410,AT3G49680,AT5G24030,AT3G23940,AT5G27420,AT2G13540,AT5G26600,AT3G29200,AT5G46110,AT1G25350,AT2G24850,AT2G05920,AT5G26780,AT5G13980,AT2G20960,AT5G11720,AT3G59060,AT2G42690,AT4G14910,AT3G63190,AT1G17745,AT3G19400,AT1G32500…
GO:0009814	P	defense response, incompatible interaction	306	8175	536	28397	8.4e-21	2.1e-18	AT3G48640,AT1G31580,AT3G44480,AT5G52750,AT1G80840,AT3G49530,AT4G26090,AT3G47480,AT4G11260,AT3G45620,AT2G22330,AT2G30770,AT3G57700,AT4G11330,AT2G32680,AT2G13810,AT5G24530,AT4G28390,AT2G43010,AT5G61900,AT4G37150,AT1G13750,AT1G69270,AT2G17040,AT5G14930,AT3G04210,AT4G37640,AT5G17990,AT1G20020,AT3G48090,AT5G37480,AT5G48380,AT5G10760,AT1G09210,AT4G16950,AT1G07000,AT2G35940,AT3G10800,AT4G08180,AT2G14560…
GO:0071310	P	cellular response to organic substance	570	8175	1234	28397	9.3e-21	2.3e-18	AT3G48640,AT1G06620,AT5G44790,AT3G47480,AT3G45620,AT4G24500,AT1G27340,AT3G28460,AT4G11330,AT2G43010,AT4G18020,AT4G35470,AT5G37480,AT1G05630,AT1G63470,AT2G47190,AT2G35940,AT3G50700,AT4G20910,AT3G19580,AT3G49600,AT3G57300,AT4G02020,AT5G54380,AT3G21780,AT1G56290,AT5G27420,AT2G13540,AT5G41410,AT2G18790,AT5G67030,AT1G18260,AT5G62410,AT5G52760,AT1G25350,AT3G15150,AT1G60860,AT5G08130,AT1G22070,AT2G24850…
GO:0006605	P	protein targeting	449	8175	906	28397	1.1e-20	2.6e-18	AT5G20300,AT3G16270,AT3G47480,AT3G15353,AT5G26110,AT1G80680,AT1G03080,AT5G54910,AT4G11330,AT2G43010,AT1G18740,AT5G57180,AT3G12390,AT5G61060,AT3G11400,AT4G21450,AT5G20600,AT2G35940,AT5G06290,AT5G15730,AT1G16280,AT4G01800,AT3G47550,AT5G13180,AT2G15290,AT5G41790,AT1G54770,AT5G56290,AT5G10380,AT5G52760,AT1G64550,AT5G52440,AT5G26030,AT1G07000,AT4G38630,AT3G10850,AT3G52150,AT3G57000,AT3G21540,AT4G34370…
GO:0044249	P	cellular biosynthetic process	2660	8175	7737	28397	1.2e-20	2.7e-18	AT1G06190,AT4G22890,AT1G11720,AT5G44790,AT2G30424,AT5G06710,AT5G48230,AT1G76490,AT1G13980,AT3G57170,AT2G22125,AT5G26920,AT2G43010,AT4G32920,AT1G12290,AT2G02470,AT1G79730,AT4G02590,AT5G59570,AT3G15020,AT3G53870,AT2G35940,AT3G50700,AT1G25260,AT1G17560,AT4G04500,AT1G47410,AT5G59710,AT5G07020,AT1G64520,AT2G41630,AT4G02020,AT5G13180,AT4G33250,AT5G60960,AT4G33090,AT5G52760,AT4G12600,AT3G15150,AT1G53165…
,AT4G35760,AT1G06850,AT5G19025,AT2G43710,AT3G06380,AT2G23980,AT4G05590,AT5G08680,AT2G28110,AT3G55440,AT5G19200,AT3G44530,AT2G29690,AT5G43930,AT1G19350,AT4G38800,AT3G27820,AT1G24190,AT4G04880,AT4G23990,AT3G21270,AT5G54730,AT2G14610,AT2G17520,AT4G28470,AT2G26930,AT1G04800,AT2G20370,AT1G20980,AT4G34700,AT2G28830,AT5G17050,AT5G22450,AT2G24060,AT3G59380,AT1G20960,AT5G58940,AT1G04950,AT3G25540,AT2G2426…
GO:0050794	P	regulation of cellular process	1685	8175	4595	28397	2e-20	4.7e-18	AT1G06190,AT1G06620,AT5G44790,AT5G06710,AT1G76490,AT4G22890,AT1G13980,AT1G27340,AT2G43010,AT5G05970,AT1G03160,AT2G02470,AT1G79730,AT4G02590,AT5G59570,AT2G35940,AT3G50700,AT5G59710,AT1G64520,AT2G41630,AT4G02020,AT5G54380,AT5G13180,AT4G33250,AT4G33090,AT5G21090,AT5G52760,AT3G15150,AT5G26030,AT5G08130,AT1G07000,AT3G10500,AT1G10450,AT3G43230,AT2G30280,AT4G34370,AT5G58620,AT4G04870,AT5G16000,AT5G03070…
GO:0080134	P	regulation of response to stress	307	8175	544	28397	2.6e-20	5.8e-18	AT3G48640,AT4G12560,AT1G13110,AT3G13870,AT1G80840,AT1G28570,AT4G26090,AT3G47480,AT2G33835,AT4G11260,AT5G63490,AT1G17600,AT1G80680,AT4G21120,AT4G12720,AT2G22330,AT2G30770,AT1G77140,AT5G13490,AT3G57700,AT5G50200,AT2G32680,AT5G40470,AT5G24530,AT5G26920,AT2G43010,AT5G61900,AT2G38860,AT1G13750,AT1G69270,AT4G08480,AT5G14930,AT1G02170,AT3G04210,AT4G02590,AT5G09220,AT1G20020,AT3G48090,AT5G37480,AT4G11330…
GO:0006139	P	nucleobase, nucleoside, nucleotide and nucleic acid metabolic process	1747	8175	4798	28397	3.3e-20	7.4e-18	AT1G06190,AT4G22890,AT5G44790,AT5G06710,AT1G76490,AT2G43010,AT3G24560,AT1G03160,AT2G02470,AT1G79730,AT4G02590,AT5G59570,AT2G35940,AT3G50700,AT3G57570,AT1G16280,AT1G07910,AT5G59710,AT5G07020,AT1G64520,AT4G02020,AT5G13180,AT4G33250,AT5G60960,AT5G52760,AT4G12600,AT3G15150,AT5G08130,AT3G10500,AT1G10450,AT2G30280,AT5G47840,AT1G33980,AT5G58620,AT5G03070,AT1G10180,AT3G13740,AT1G70140,AT4G18370,AT5G16260…
GO:0015031	P	protein transport	537	8175	1160	28397	9.5e-20	2.1e-17	AT5G20300,AT3G16270,AT3G47480,AT3G15353,AT5G26110,AT1G80680,AT1G03080,AT5G54910,AT4G11330,AT2G43010,AT1G18740,AT3G52570,AT3G12390,AT5G61060,AT3G11400,AT2G21390,AT4G21450,AT5G20600,AT2G35940,AT1G73430,AT5G15730,AT1G16280,AT2G21190,AT4G01800,AT5G11490,AT5G13180,AT1G52360,AT2G15290,AT5G41790,AT1G54770,AT5G56290,AT5G10380,AT3G19860,AT1G06210,AT1G64550,AT5G52440,AT5G26030,AT1G22070,AT4G38630,AT3G10850…
GO:0045184	P	establishment of protein localization	537	8175	1160	28397	9.5e-20	2.1e-17	AT5G20300,AT3G16270,AT3G47480,AT3G15353,AT5G26110,AT1G80680,AT1G03080,AT5G54910,AT4G11330,AT2G43010,AT1G18740,AT3G52570,AT3G12390,AT5G61060,AT3G11400,AT2G21390,AT4G21450,AT5G20600,AT2G35940,AT1G73430,AT5G15730,AT1G16280,AT2G21190,AT4G01800,AT5G11490,AT5G13180,AT1G52360,AT2G15290,AT5G41790,AT1G54770,AT5G56290,AT5G10380,AT3G19860,AT1G06210,AT1G64550,AT5G52440,AT5G26030,AT1G22070,AT4G38630,AT3G10850…
GO:0031347	P	regulation of defense response	298	8175	529	28397	1.1e-19	2.4e-17	AT3G48640,AT4G12560,AT1G13110,AT3G13870,AT1G80840,AT1G28570,AT4G26090,AT3G47480,AT4G05590,AT4G11260,AT5G63490,AT1G17600,AT1G80680,AT4G21120,AT4G12720,AT2G22330,AT2G30770,AT1G77140,AT5G13490,AT3G57700,AT5G50200,AT2G32680,AT5G40470,AT5G24530,AT5G26920,AT2G43010,AT5G61900,AT2G38860,AT1G13750,AT1G69270,AT4G08480,AT5G14930,AT1G02170,AT3G04210,AT4G02590,AT5G09220,AT1G20020,AT3G48090,AT5G37480,AT4G11330…
GO:0044271	P	cellular nitrogen compound biosynthetic process	404	8175	804	28397	1.7e-19	3.6e-17	AT2G17630,AT5G14120,AT2G25180,AT4G15560,AT5G36940,AT1G80680,AT2G18250,AT1G23740,AT1G03160,AT3G25530,AT1G76400,AT2G17033,AT2G35940,AT3G04940,AT1G72190,AT3G23940,AT2G35500,AT5G26600,AT3G29200,AT5G46110,AT3G07270,AT5G26030,AT2G05920,AT2G23420,AT5G13980,AT2G40490,AT3G16400,AT2G20960,AT5G11720,AT3G59060,AT4G14910,AT3G63190,AT1G02880,AT1G17745,AT2G44520,AT3G19400,AT5G03555,AT1G32500,AT1G65040,AT2G15620…
GO:0006520	P	cellular amino acid metabolic process	433	8175	882	28397	2e-19	4.1e-17	AT2G17630,AT5G14120,AT4G15560,AT5G36940,AT1G80680,AT2G18250,AT1G23740,AT3G25530,AT1G76400,AT5G49030,AT2G17033,AT2G35940,AT1G27980,AT3G04940,AT1G72190,AT1G15410,AT3G49680,AT3G23940,AT5G27420,AT2G13540,AT5G26600,AT3G29200,AT5G46110,AT1G25350,AT2G24850,AT2G05920,AT5G26780,AT5G13980,AT2G20960,AT5G11720,AT3G59060,AT2G42690,AT4G14910,AT3G63190,AT1G17745,AT3G19400,AT1G32500,AT2G15620,AT5G25770,AT4G33740…
GO:0016043	P	cellular component organization	1208	8175	3141	28397	2.2e-19	4.4e-17	AT1G06190,AT1G72440,AT4G22890,AT2G02480,AT3G16270,AT3G47480,AT4G19410,AT1G76490,AT5G10490,AT5G44800,AT4G19550,AT2G20020,AT4G03280,AT4G17140,AT5G05970,AT1G54320,AT5G51660,AT5G08560,AT5G36120,AT2G36480,AT5G20490,AT1G10130,AT3G61690,AT5G48230,AT1G67400,AT5G49030,AT5G61060,AT1G05630,AT3G15095,AT1G63470,AT3G01140,AT2G35940,AT5G06290,AT5G15730,AT3G10380,AT1G06530,AT1G61000,AT5G59870,AT4G20910,AT5G07020…
GO:0044260	P	cellular macromolecule metabolic process	2906	8175	8616	28397	4.4e-19	8.8e-17	AT1G06190,AT4G22890,AT1G11720,AT5G44790,AT5G06710,AT1G13980,AT3G57170,AT2G22125,AT1G67470,AT2G43010,AT3G24560,AT4G32920,AT1G12290,AT2G02470,AT3G49810,AT4G02590,AT5G59570,AT1G09210,AT3G53870,AT2G35940,AT3G50700,AT3G57570,AT1G16280,AT1G17560,AT4G04500,AT1G47410,AT5G59710,AT5G07020,AT1G64520,AT4G02020,AT5G54380,AT5G13180,AT4G33250,AT5G60960,AT1G12580,AT4G33090,AT5G21090,AT5G07150,AT5G52760,AT4G12600…
,AT5G65200,AT4G38600,AT3G47430,AT5G25220,AT1G79470,AT4G20260,AT1G27960,AT4G31800,AT2G34720,AT4G21750,AT1G50360,AT3G14330,AT1G70980,AT3G13470,AT3G06440,AT1G26580,AT3G13300,AT2G35050,AT5G16620,AT4G23190,AT1G27980,AT4G38250,AT1G65250,AT1G21590,AT2G04842,AT5G57660,AT1G21200,AT4G39250,AT5G62790,AT3G20420,AT5G04870,AT1G70180,AT5G15700,AT4G13460,AT4G34160,AT5G62220,AT4G34190,AT1G07440,AT1G66230,AT4G1411…
GO:0033554	P	cellular response to stress	643	8175	1473	28397	6.4e-19	1.3e-16	AT4G31240,AT3G47480,AT3G44320,AT4G32360,AT1G03080,AT4G11330,AT2G43010,AT1G18740,AT2G18760,AT4G25290,AT2G36480,AT2G02470,AT1G09210,AT2G47190,AT2G35940,AT5G15730,AT5G49555,AT4G04500,AT5G24850,AT3G57300,AT5G13180,AT3G46530,AT3G02680,AT5G27420,AT4G23150,AT5G66130,AT5G21090,AT1G18260,AT5G54250,AT5G52760,AT3G15150,AT3G49220,AT4G04800,AT1G22070,AT4G36290,AT1G05300,AT5G46350,AT1G77140,AT2G01440,AT1G75230…
GO:0033036	P	macromolecule localization	666	8175	1541	28397	8.2e-19	1.6e-16	AT4G15560,AT5G20300,AT3G16270,AT3G47480,AT3G15353,AT5G26110,AT1G80680,AT3G50380,AT1G03080,AT5G54910,AT2G18250,AT2G43010,AT1G18740,AT3G52570,AT2G10940,AT3G12390,AT5G61060,AT3G11400,AT2G21390,AT4G21450,AT5G20600,AT2G35940,AT1G73430,AT3G50700,AT5G13290,AT1G16280,AT2G21190,AT3G49600,AT3G22620,AT4G01800,AT5G11490,AT4G31820,AT5G13180,AT1G56290,AT2G15290,AT5G41790,AT2G13540,AT1G54770,AT5G56290,AT5G10380…
GO:0006725	P	cellular aromatic compound metabolic process	479	8175	1022	28397	1.8e-18	3.5e-16	AT3G48640,AT1G23310,AT4G15560,AT3G47480,AT5G36940,AT1G76490,AT3G15353,AT1G03080,AT5G41480,AT4G37150,AT1G18740,AT4G37400,AT1G23740,AT2G27760,AT1G03160,AT2G17033,AT2G35940,AT4G04500,AT5G24850,AT4G00940,AT1G64520,AT4G29890,AT5G13180,AT5G54860,AT4G23150,AT2G35500,AT5G26600,AT3G29200,AT3G48080,AT5G52760,AT1G09500,AT3G07270,AT1G22070,AT2G24850,AT2G44790,AT5G62980,AT3G21560,AT3G59660,AT2G20960,AT4G19170…
GO:0008219	P	cell death	279	8175	500	28397	4.2e-18	7.9e-16	AT1G13110,AT3G13870,AT1G80840,AT1G73260,AT4G26090,AT3G47480,AT4G05590,AT4G11260,AT5G63490,AT4G21120,AT4G12720,AT1G03080,AT5G57060,AT1G77140,AT5G13490,AT4G11330,AT2G32680,AT5G44790,AT5G24530,AT5G45260,AT2G43010,AT5G61900,AT1G21750,AT1G76970,AT5G67340,AT1G69270,AT1G02170,AT5G41400,AT4G37640,AT5G09220,AT1G20020,AT3G48090,AT5G48380,AT1G77300,AT1G61740,AT1G07000,AT2G35940,AT5G06290,AT4G08180,AT4G02600…
GO:0016265	P	death	279	8175	500	28397	4.2e-18	7.9e-16	AT1G13110,AT3G13870,AT1G80840,AT1G73260,AT4G26090,AT3G47480,AT4G05590,AT4G11260,AT5G63490,AT4G21120,AT4G12720,AT1G03080,AT5G57060,AT1G77140,AT5G13490,AT4G11330,AT2G32680,AT5G44790,AT5G24530,AT5G45260,AT2G43010,AT5G61900,AT1G21750,AT1G76970,AT5G67340,AT1G69270,AT1G02170,AT5G41400,AT4G37640,AT5G09220,AT1G20020,AT3G48090,AT5G48380,AT1G77300,AT1G61740,AT1G07000,AT2G35940,AT5G06290,AT4G08180,AT4G02600…
GO:0046483	P	heterocycle metabolic process	476	8175	1023	28397	6.4e-18	1.2e-15	AT2G25180,AT5G44790,AT5G36940,AT1G76490,AT3G26580,AT5G57350,AT1G49760,AT5G41480,AT3G19120,AT4G15560,AT2G21410,AT4G37400,AT1G23740,AT4G39880,AT1G03160,AT1G10130,AT4G30110,AT4G31050,AT4G36580,AT4G00940,AT5G39840,AT3G23940,AT5G60960,AT2G35500,AT4G11960,AT5G26600,AT5G13800,AT4G12600,AT3G07270,AT5G26030,AT2G19680,AT2G44790,AT5G62980,AT2G40490,AT2G20960,AT2G37690,AT3G59060,AT5G44070,AT4G14910,AT1G48920…
GO:0043170	P	macromolecule metabolic process	3072	8175	9246	28397	2.3e-17	4.2e-15	AT1G06190,AT4G22890,AT1G11720,AT5G44790,AT5G06710,AT1G76490,AT1G13980,AT3G57170,AT2G22125,AT1G67470,AT2G43010,AT3G24560,AT4G32920,AT1G12290,AT2G02470,AT3G49810,AT4G02590,AT5G59570,AT1G09210,AT3G53870,AT2G35940,AT3G50700,AT3G57570,AT1G16280,AT1G17560,AT4G04500,AT1G47410,AT5G59710,AT5G07020,AT1G64520,AT4G02020,AT5G54380,AT5G13180,AT4G33250,AT2G43650,AT5G60960,AT1G12580,AT4G33090,AT5G21090,AT5G07150…
,AT2G36530,AT3G55605,ATCG00190,AT1G70730,AT3G26618,AT5G12840,AT4G24040,AT2G24280,AT1G19600,AT4G20760,AT3G52640,AT2G28290,AT4G01120,AT2G25800,AT4G10790,AT3G02280,AT1G11440,AT1G74430,AT3G16740,AT2G27290,AT5G23290,AT5G46760,AT5G24840,AT5G18770,AT4G10570,AT1G05570,AT5G09410,AT3G16565,AT1G15810,AT1G04550,AT1G18485,AT5G04110,AT1G36070,AT2G03820,AT1G53500,AT5G08430,AT3G55280,AT4G31240,AT3G26700,AT4G2034…
GO:0009617	P	response to bacterium	305	8175	577	28397	3.3e-17	5.9e-15	AT5G49520,AT1G31580,AT4G22890,AT1G80840,AT1G73260,AT4G26090,AT3G47480,AT4G11260,AT5G47220,AT1G12210,AT5G51820,AT2G22330,AT5G57060,AT3G57700,AT4G11330,AT2G32680,AT5G42810,AT5G24530,AT5G45260,AT2G43010,AT2G13810,AT1G61340,AT1G23740,AT2G16250,AT4G15760,AT5G17990,AT1G69370,AT1G20020,AT1G12820,AT5G48380,AT5G03760,AT3G15020,AT5G06290,AT3G50700,AT4G23810,AT3G55800,AT5G40170,AT5G05190,AT5G61410,AT5G61240…
GO:0043687	P	post-translational protein modification	835	8175	2075	28397	4.8e-17	8.5e-15	AT4G22890,AT5G62410,AT4G15560,AT5G46080,AT5G66850,AT1G72990,AT5G08590,AT5G67530,AT3G12200,AT4G11330,AT1G67470,AT2G43010,AT2G02480,AT2G02800,AT5G51660,AT3G18040,AT3G46820,AT1G03160,AT3G49810,AT1G25320,AT5G09800,AT1G63470,AT2G28940,AT5G15730,AT5G55170,AT5G10700,AT4G04500,AT4G20910,AT2G19130,AT4G02020,AT5G54380,AT1G08650,AT4G03415,AT1G52290,AT1G56290,AT1G65250,AT3G02680,AT4G23250,AT3G13550,AT4G23150…
GO:0051186	P	cofactor metabolic process	371	8175	753	28397	5.4e-17	9.5e-15	AT1G06190,AT4G22890,AT2G25180,AT4G15560,AT5G36120,AT5G48230,AT1G76490,AT5G41480,AT3G28460,AT2G18250,AT1G23740,AT1G03160,AT3G25530,AT1G78510,AT5G49030,AT1G64770,AT2G17033,AT3G22210,AT3G27300,AT2G35500,AT4G11960,AT5G26600,AT5G13800,AT5G65720,AT3G07270,AT5G26030,AT5G62980,AT2G23420,AT1G65230,AT2G40490,AT3G25040,AT3G59060,AT2G27490,AT3G63190,AT1G02880,AT2G44520,AT2G05990,AT2G40300,AT1G03680,AT1G32500…
GO:0012501	P	programmed cell death	254	8175	451	28397	5.8e-17	1e-14	AT1G13110,AT3G13870,AT1G80840,AT1G73260,AT4G26090,AT3G47480,AT4G05590,AT4G11260,AT5G63490,AT4G21120,AT4G12720,AT1G03080,AT2G30770,AT1G77140,AT5G13490,AT4G11330,AT2G32680,AT5G48030,AT5G24530,AT5G26920,AT2G43010,AT5G61900,AT1G21750,AT1G18740,AT5G67340,AT1G69270,AT1G02170,AT5G41400,AT4G37640,AT5G09220,AT1G20020,AT3G48090,AT1G77300,AT1G61740,AT1G07000,AT2G35940,AT5G06290,AT4G08180,AT2G14560,AT5G20700…
GO:0009627	P	systemic acquired resistance	251	8175	445	28397	7.8e-17	1.3e-14	AT3G48640,AT5G65210,AT3G07720,AT1G80840,AT4G26090,AT3G47480,AT4G11260,AT3G45620,AT2G22330,AT2G30770,AT3G57700,AT4G11330,AT2G32680,AT2G13810,AT5G24530,AT4G28390,AT2G43010,AT5G61900,AT4G37150,AT1G13750,AT1G69270,AT5G14930,AT3G04210,AT4G37640,AT5G17990,AT1G20020,AT3G48090,AT5G37480,AT5G10760,AT1G09210,AT1G07000,AT2G35940,AT3G10800,AT4G08180,AT2G14560,AT4G16660,AT4G23810,AT3G55800,AT4G04500,AT5G61790…
GO:0009626	P	plant-type hypersensitive response	232	8175	401	28397	1.4e-16	2.3e-14	AT1G13110,AT3G13870,AT1G80840,AT1G28570,AT4G26090,AT3G47480,AT4G05590,AT4G11260,AT5G63490,AT4G21120,AT4G12720,AT1G03080,AT2G30770,AT1G77140,AT5G13490,AT4G11330,AT2G32680,AT5G24530,AT5G26920,AT2G43010,AT5G61900,AT1G18740,AT5G67340,AT1G69270,AT1G02170,AT5G41400,AT4G37640,AT5G09220,AT1G20020,AT3G48090,AT1G77300,AT1G61740,AT1G07000,AT2G35940,AT5G06290,AT4G08180,AT5G20700,AT3G55800,AT5G40170,AT1G33590…
GO:0019748	P	secondary metabolic process	547	8175	1247	28397	1.6e-16	2.6e-14	AT4G22890,AT2G25180,AT4G15560,AT5G36120,AT5G48230,AT1G76490,AT3G44320,AT5G57350,AT1G03080,AT5G11380,AT5G41240,AT1G18740,AT4G37400,AT1G23740,AT3G25530,AT4G28740,AT5G49030,AT1G31910,AT1G64770,AT2G35940,AT1G72660,AT5G07020,AT1G64520,AT3G22210,AT5G62480,AT3G49680,AT5G24030,AT3G21780,AT5G13180,AT1G32330,AT2G35500,AT2G18790,AT5G67030,AT3G11270,AT3G20390,AT1G09500,AT1G07000,AT2G44790,AT3G10500,AT1G30400…
GO:0034050	P	host programmed cell death induced by symbiont	232	8175	402	28397	1.7e-16	2.8e-14	AT1G13110,AT3G13870,AT1G80840,AT1G28570,AT4G26090,AT3G47480,AT4G05590,AT4G11260,AT5G63490,AT4G21120,AT4G12720,AT1G03080,AT2G30770,AT1G77140,AT5G13490,AT4G11330,AT2G32680,AT5G24530,AT5G26920,AT2G43010,AT5G61900,AT1G18740,AT5G67340,AT1G69270,AT1G02170,AT5G41400,AT4G37640,AT5G09220,AT1G20020,AT3G48090,AT1G77300,AT1G61740,AT1G07000,AT2G35940,AT5G06290,AT4G08180,AT5G20700,AT3G55800,AT5G40170,AT1G33590…
GO:0023052	P	signaling	928	8175	2376	28397	3.4e-16	5.4e-14	AT3G48640,AT1G06620,AT2G25180,AT5G44790,AT3G47480,AT3G44320,AT3G45620,AT1G80680,AT3G50700,AT5G22400,AT5G67560,AT1G49340,AT1G27340,AT5G57210,AT4G11330,AT2G43010,AT2G21410,AT4G18020,AT2G02470,AT1G25320,AT4G04110,AT4G35470,AT5G37480,AT3G15920,AT1G05630,AT1G63470,AT2G47190,AT2G35940,AT1G61690,AT2G20440,AT4G11260,AT4G20910,AT3G19580,AT1G66340,AT2G19130,AT3G49680,AT3G57300,AT3G06850,AT4G02020,AT5G54380…
GO:0006790	P	sulfur metabolic process	340	8175	683	28397	3.7e-16	6e-14	AT5G15230,AT1G64660,AT1G23310,AT4G15560,AT1G35420,AT3G54080,AT1G33400,AT3G44320,AT5G57350,AT5G14120,AT1G80680,AT5G01020,AT5G51820,AT2G22330,AT2G30770,AT3G66658,AT3G57700,AT2G18250,AT2G13810,AT3G45160,AT1G61340,AT4G37400,AT1G23740,AT1G18570,AT1G03160,AT3G25530,AT5G62790,AT1G62800,AT5G49810,AT1G70310,AT5G28020,AT1G77670,AT5G57740,AT1G20020,AT1G12820,AT1G21120,AT4G38770,AT3G16000,AT5G17920,AT2G35940…
GO:0010941	P	regulation of cell death	231	8175	405	28397	5.3e-16	8.4e-14	AT1G13110,AT3G13870,AT1G80840,AT1G28570,AT4G26090,AT3G47480,AT4G05590,AT4G11260,AT5G63490,AT4G21120,AT4G12720,AT1G03080,AT2G30770,AT1G77140,AT5G13490,AT4G11330,AT2G32680,AT5G24530,AT5G26920,AT2G43010,AT5G61900,AT1G21750,AT1G76970,AT5G67340,AT1G69270,AT1G02170,AT5G41400,AT4G37640,AT5G09220,AT1G20020,AT3G48090,AT5G48380,AT1G77300,AT1G61740,AT1G07000,AT2G35940,AT5G06290,AT4G08180,AT1G79340,AT5G20700…
GO:0002682	P	regulation of immune system process	236	8175	419	28397	7.3e-16	1.1e-13	AT3G48640,AT1G13110,AT3G13870,AT1G80840,AT1G28570,AT4G26090,AT3G47480,AT4G05590,AT4G11260,AT5G63490,AT1G80680,AT4G21120,AT4G12720,AT2G22330,AT2G30770,AT1G77140,AT5G13490,AT3G57700,AT5G50200,AT2G32680,AT5G24530,AT5G26920,AT2G43010,AT1G18740,AT5G67340,AT1G69270,AT1G02170,AT5G41400,AT4G37640,AT5G09220,AT1G20020,AT3G48090,AT4G11330,AT1G61740,AT1G07000,AT2G35940,AT5G06290,AT4G08180,AT5G20700,AT3G55800…
GO:0050776	P	regulation of immune response	236	8175	419	28397	7.3e-16	1.1e-13	AT3G48640,AT1G13110,AT3G13870,AT1G80840,AT1G28570,AT4G26090,AT3G47480,AT4G05590,AT4G11260,AT5G63490,AT1G80680,AT4G21120,AT4G12720,AT2G22330,AT2G30770,AT1G77140,AT5G13490,AT3G57700,AT5G50200,AT2G32680,AT5G24530,AT5G26920,AT2G43010,AT1G18740,AT5G67340,AT1G69270,AT1G02170,AT5G41400,AT4G37640,AT5G09220,AT1G20020,AT3G48090,AT4G11330,AT1G61740,AT1G07000,AT2G35940,AT5G06290,AT4G08180,AT5G20700,AT3G55800…
GO:0045088	P	regulation of innate immune response	234	8175	415	28397	8.9e-16	1.4e-13	AT3G48640,AT1G13110,AT3G13870,AT1G80840,AT1G28570,AT4G26090,AT3G47480,AT4G05590,AT4G11260,AT5G63490,AT1G80680,AT4G21120,AT4G12720,AT2G22330,AT2G30770,AT1G77140,AT5G13490,AT3G57700,AT5G50200,AT2G32680,AT5G24530,AT5G26920,AT2G43010,AT1G18740,AT5G67340,AT1G69270,AT1G02170,AT5G41400,AT4G37640,AT5G09220,AT1G20020,AT3G48090,AT4G11330,AT1G61740,AT1G07000,AT2G35940,AT5G06290,AT4G08180,AT5G20700,AT3G55800…
GO:0023060	P	signal transmission	720	8175	1767	28397	1.1e-15	1.7e-13	AT3G48640,AT1G06620,AT5G44790,AT3G47480,AT3G45620,AT1G80680,AT5G22400,AT5G67560,AT1G27340,AT5G57210,AT4G11330,AT2G43010,AT4G18020,AT4G04110,AT4G35470,AT5G37480,AT3G15920,AT1G05630,AT1G63470,AT2G47190,AT2G35940,AT1G61690,AT2G20440,AT4G11260,AT4G20910,AT3G19580,AT3G49600,AT3G49680,AT3G57300,AT4G02020,AT5G54380,AT3G21780,AT1G56290,AT5G27420,AT5G15930,AT3G05360,AT2G13540,AT5G41410,AT2G18790,AT5G21090…
GO:0023046	P	signaling process	720	8175	1768	28397	1.2e-15	1.8e-13	AT3G48640,AT1G06620,AT5G44790,AT3G47480,AT3G45620,AT1G80680,AT5G22400,AT5G67560,AT1G27340,AT5G57210,AT4G11330,AT2G43010,AT4G18020,AT4G04110,AT4G35470,AT5G37480,AT3G15920,AT1G05630,AT1G63470,AT2G47190,AT2G35940,AT1G61690,AT2G20440,AT4G11260,AT4G20910,AT3G19580,AT3G49600,AT3G49680,AT3G57300,AT4G02020,AT5G54380,AT3G21780,AT1G56290,AT5G27420,AT5G15930,AT3G05360,AT2G13540,AT5G41410,AT2G18790,AT5G21090…
GO:0016071	P	mRNA metabolic process	219	8175	381	28397	1.7e-15	2.4e-13	AT1G06190,AT3G13300,AT5G18570,AT5G55740,AT4G04350,AT4G24500,AT5G19420,AT2G16650,AT1G17760,AT4G13980,AT3G09580,AT2G43370,AT5G51660,AT4G34110,AT5G04230,AT1G09760,AT2G02570,AT3G05210,AT2G47580,AT5G56850,AT2G43410,AT4G09040,AT1G43190,AT3G06620,AT3G57570,AT4G11560,AT1G17070,AT4G20910,AT5G63370,AT3G63510,AT4G33210,AT3G18890,AT3G57300,AT2G45620,AT2G17972,AT4G12970,AT2G15900,AT1G07990,AT3G06010,AT4G32420…
GO:0080135	P	regulation of cellular response to stress	218	8175	379	28397	1.8e-15	2.6e-13	AT1G13110,AT3G13870,AT1G80840,AT1G28570,AT4G26090,AT3G47480,AT4G05590,AT4G11260,AT5G63490,AT4G21120,AT4G12720,AT1G03080,AT2G30770,AT1G77140,AT5G13490,AT4G11330,AT2G32680,AT3G13226,AT5G24530,AT5G26920,AT2G43010,AT1G18740,AT5G67340,AT1G69270,AT1G02170,AT5G41400,AT4G37640,AT5G09220,AT1G20020,AT3G48090,AT1G77300,AT1G61740,AT1G07000,AT2G35940,AT5G06290,AT4G08180,AT5G20700,AT3G55800,AT5G40170,AT1G33590…
GO:0007165	P	signal transduction	685	8175	1670	28397	2e-15	2.9e-13	AT3G48640,AT1G06620,AT5G44790,AT3G47480,AT3G45620,AT1G80680,AT5G22400,AT4G33050,AT1G27340,AT5G57210,AT4G11330,AT2G43010,AT4G18020,AT4G04110,AT4G35470,AT5G37480,AT3G15920,AT1G05630,AT2G47190,AT2G35940,AT3G50700,AT2G20440,AT4G11260,AT3G19580,AT3G49600,AT3G49680,AT5G54380,AT3G21780,AT1G56290,AT5G27420,AT5G15930,AT3G05360,AT2G13540,AT5G41410,AT2G18790,AT5G21090,AT5G64120,AT2G02710,AT5G52760,AT2G04550…
GO:0043067	P	regulation of programmed cell death	225	8175	397	28397	2.1e-15	3e-13	AT1G13110,AT3G13870,AT1G80840,AT1G28570,AT4G26090,AT3G47480,AT4G05590,AT4G11260,AT5G63490,AT4G21120,AT4G12720,AT1G03080,AT2G30770,AT1G77140,AT5G13490,AT4G11330,AT2G32680,AT5G24530,AT5G26920,AT2G43010,AT1G21750,AT1G18740,AT5G67340,AT1G69270,AT1G02170,AT5G41400,AT4G37640,AT5G09220,AT1G20020,AT3G48090,AT1G77300,AT1G61740,AT1G07000,AT2G35940,AT5G06290,AT4G08180,AT1G79340,AT5G20700,AT3G55800,AT5G40170…
GO:0009743	P	response to carbohydrate stimulus	383	8175	812	28397	2.7e-15	3.8e-13	AT4G11660,AT3G08720,AT1G18740,AT3G47480,AT4G12040,AT1G05630,AT2G35940,AT3G05500,AT5G24850,AT3G49600,AT5G48655,AT1G56290,AT4G22820,AT2G40000,AT5G27420,AT2G13540,AT5G67030,AT5G52760,AT1G72320,AT1G25350,AT1G07000,AT5G26780,AT4G11360,AT2G21160,AT2G25460,AT1G70140,AT3G55430,AT5G47010,AT3G03770,AT3G46090,AT3G26830,AT4G15920,AT3G18060,AT2G13790,AT5G17220,AT5G05520,AT5G56860,AT1G72560,AT1G16130,AT3G24440…
GO:0016051	P	carbohydrate biosynthetic process	476	8175	1070	28397	2.7e-15	3.8e-13	AT4G22890,AT1G11720,AT5G36120,AT5G57350,AT1G72990,AT1G13980,AT2G22125,AT2G04560,AT5G08560,AT1G23740,AT2G37240,AT1G76400,AT1G64770,AT4G30500,AT2G21530,AT3G22210,AT2G04700,AT5G64740,AT5G11490,AT1G52360,AT1G07180,AT4G33090,AT5G67030,AT1G32810,AT5G66030,AT3G20390,AT3G01320,AT2G01870,AT1G43560,AT2G23390,AT3G49670,AT1G65230,AT3G25040,AT3G01510,AT3G59060,AT5G12350,AT3G61130,AT5G17530,AT5G16000,AT2G35260…
GO:0019438	P	aromatic compound biosynthetic process	334	8175	680	28397	2.8e-15	3.8e-13	AT3G48640,AT1G31580,AT1G13110,AT1G23310,AT4G15560,AT4G14690,AT4G26090,AT3G47480,AT5G04720,AT5G43910,AT4G22880,AT1G11430,AT5G11260,AT2G22330,AT2G30770,AT3G57700,AT4G17880,AT3G03990,AT5G24530,AT5G46580,AT2G38290,AT2G25000,AT5G61900,AT1G54320,AT1G18740,AT5G67340,AT1G03160,AT1G35580,AT5G14930,AT1G02170,AT5G66120,AT1G77670,AT1G69370,AT1G20020,AT3G48090,AT4G37980,AT1G61740,AT3G07630,AT5G57890,AT2G35940…
GO:0016070	P	RNA metabolic process	1358	8175	3734	28397	2.8e-15	3.8e-13	AT1G06190,AT5G15020,AT4G22890,AT1G10170,AT4G15560,AT2G47790,AT5G36120,AT4G11660,AT2G32320,AT1G17560,AT4G21150,AT4G24500,AT3G07060,AT5G19420,AT4G19550,AT2G20020,AT4G24270,AT3G28460,AT4G11330,AT5G16820,AT2G43010,AT3G24560,AT3G09580,AT5G66320,AT5G51660,AT4G21670,AT4G28080,AT1G62310,AT2G36480,AT2G02470,AT1G79730,AT5G16620,AT1G74930,AT4G02590,AT5G59570,AT1G27370,AT1G76400,AT5G49030,AT1G20980,AT3G21810…
GO:0009416	P	response to light stimulus	516	8175	1188	28397	4.6e-15	6.3e-13	AT5G15020,AT5G49730,AT4G22890,AT4G15560,AT4G11660,AT4G29770,AT5G44090,AT2G43010,AT1G23740,AT1G79730,AT1G05630,AT1G09210,AT2G35940,AT1G72660,AT4G00940,AT1G64520,AT3G06850,AT5G64740,AT4G01800,AT2G46260,AT4G31820,AT1G56290,AT3G02680,AT2G40000,AT3G13550,AT1G70800,AT5G60960,AT2G13540,AT5G67030,AT5G46110,AT1G25350,AT3G01320,AT5G22060,AT2G17840,AT1G43560,AT4G16420,AT3G26490,AT3G06670,AT2G23390,AT3G49670…
GO:0048519	P	negative regulation of biological process	535	8175	1243	28397	5e-15	6.8e-13	AT3G48640,AT4G12560,AT4G11660,AT1G76490,AT4G24500,AT3G28460,AT4G11330,AT5G40470,AT2G43010,AT5G08560,AT2G36480,AT1G79730,AT3G47480,AT5G37480,AT1G63470,AT5G06290,AT3G50700,AT5G13290,AT2G16485,AT4G20910,AT5G59710,AT1G01040,AT3G57300,AT4G02020,AT4G19700,AT5G13180,AT1G56290,AT3G02680,AT2G43650,AT5G58800,AT2G13540,AT2G01120,AT5G10380,AT5G62410,AT5G52760,AT3G15150,AT3G01320,AT4G14220,AT1G22070,AT5G58130…
GO:0042742	P	defense response to bacterium	222	8175	394	28397	5.1e-15	6.8e-13	AT5G49520,AT1G31580,AT4G22890,AT1G80840,AT1G73260,AT4G26090,AT3G47480,AT4G11260,AT5G47220,AT5G51820,AT2G22330,AT5G57060,AT3G57700,AT5G42810,AT5G24530,AT5G45260,AT2G38290,AT2G13810,AT1G23740,AT5G17990,AT1G69370,AT1G20020,AT3G48090,AT5G48380,AT3G15020,AT5G06290,AT4G23810,AT5G61410,AT4G03450,AT5G22570,AT5G01540,AT3G57260,AT1G64790,AT4G39950,AT4G19700,AT3G50820,AT5G09230,AT1G80460,AT2G40000,AT5G46050…
GO:0010363	P	regulation of plant-type hypersensitive response	212	8175	371	28397	7.3e-15	9.6e-13	AT1G13110,AT3G13870,AT1G80840,AT1G28570,AT4G26090,AT3G47480,AT4G05590,AT4G11260,AT5G63490,AT4G21120,AT4G12720,AT1G03080,AT2G30770,AT1G77140,AT5G13490,AT4G11330,AT2G32680,AT5G24530,AT5G26920,AT2G43010,AT1G18740,AT5G67340,AT1G69270,AT1G02170,AT5G41400,AT4G37640,AT5G09220,AT1G20020,AT3G48090,AT1G77300,AT1G61740,AT1G07000,AT2G35940,AT5G06290,AT4G08180,AT5G20700,AT3G55800,AT5G40170,AT1G33590,AT5G22570…
GO:0009791	P	post-embryonic development	852	8175	2188	28397	1.2e-14	1.5e-12	AT1G06190,AT5G15020,AT2G02480,AT5G48230,AT3G58580,AT1G72990,AT1G13980,AT5G41480,AT4G24270,AT2G43010,AT1G49040,AT3G09580,AT5G51660,AT5G08560,AT1G03160,AT4G16310,AT5G59570,AT1G76260,AT4G35470,AT5G49030,AT1G63470,AT3G01140,AT5G62640,AT2G22840,AT1G16280,AT4G20910,AT5G54650,AT1G64520,AT3G29290,AT1G01040,AT4G04350,AT3G18890,AT3G63120,AT1G53645,AT4G02020,AT5G54380,AT2G46260,AT5G27030,AT4G31820,AT5G27740…
GO:0007242	P	intracellular signaling cascade	534	8175	1252	28397	1.9e-14	2.4e-12	AT3G48640,AT1G06620,AT5G44790,AT3G47480,AT3G45620,AT1G80680,AT4G33050,AT1G27340,AT5G57210,AT4G11330,AT2G43010,AT4G18020,AT3G27670,AT4G35470,AT5G37480,AT1G05630,AT2G47190,AT2G35940,AT3G50700,AT2G20440,AT3G19580,AT3G49600,AT3G49680,AT5G54380,AT3G21780,AT1G56290,AT5G27420,AT5G15930,AT2G13540,AT5G41410,AT2G18790,AT5G67030,AT5G52760,AT1G25350,AT3G15150,AT1G60860,AT5G08130,AT1G22070,AT2G24850,AT3G07370…
GO:0006396	P	RNA processing	433	8175	967	28397	2.4e-14	3e-12	AT1G06190,AT4G22890,AT4G24500,AT2G20020,AT4G24270,AT1G51310,AT1G17760,AT2G47310,AT3G24560,AT5G51660,AT2G27760,AT1G03160,AT1G76400,AT3G11400,AT1G63470,AT5G20600,AT5G62640,AT1G16280,AT1G07910,AT4G20910,AT3G63510,AT3G57300,AT4G02020,AT4G33250,AT2G13540,AT2G01120,AT5G62410,AT5G66030,AT4G12600,AT2G05920,AT4G16420,AT1G79950,AT4G35800,AT5G11720,AT1G44910,AT1G48920,AT1G66510,AT3G06980,AT5G03070,AT3G46790…
GO:0009314	P	response to radiation	536	8175	1263	28397	3.3e-14	4.1e-12	AT5G15020,AT5G49730,AT4G22890,AT4G15560,AT4G11660,AT4G29770,AT5G44090,AT2G43010,AT1G02100,AT1G23740,AT2G36480,AT1G79730,AT1G05630,AT1G09210,AT2G35940,AT1G72660,AT4G00940,AT1G64520,AT3G06850,AT5G64740,AT4G01800,AT2G46260,AT4G31820,AT1G56290,AT3G02680,AT2G40000,AT3G13550,AT1G70800,AT5G60960,AT2G13540,AT5G67030,AT5G46110,AT1G25350,AT3G01320,AT5G22060,AT2G17840,AT1G43560,AT4G16420,AT3G26490,AT3G06670…
GO:0032501	P	multicellular organismal process	1434	8175	4020	28397	5.2e-14	6.5e-12	AT1G06190,AT2G46660,AT5G48230,AT1G13980,AT1G27340,AT4G17140,AT2G43010,AT5G05970,AT1G03160,AT2G02470,AT1G79730,AT5G59570,AT2G35940,AT3G50700,AT1G16280,AT5G07020,AT5G54650,AT1G64520,AT4G02020,AT5G54380,AT2G46260,AT4G31820,AT5G13180,AT5G60960,AT3G15150,AT1G30610,AT5G08130,AT3G10500,AT2G30280,AT3G57000,AT5G13690,AT3G61130,AT5G16000,AT1G49040,AT1G10180,AT5G53140,AT5G16260,AT4G20130,AT5G45420,AT4G04890…
GO:0048518	P	positive regulation of biological process	405	8175	896	28397	5.8e-14	7.2e-12	AT1G06190,AT4G15560,AT2G02480,AT5G36120,AT3G08720,AT1G80680,AT1G13980,AT5G05970,AT5G66320,AT1G18740,AT5G08560,AT5G57180,AT1G03160,AT1G79730,AT5G53800,AT2G35940,AT3G50700,AT2G30470,AT3G57300,AT4G02020,AT4G31820,AT5G13180,AT3G02680,AT1G03080,AT5G65290,AT2G35500,AT5G66130,AT5G10380,AT3G15150,AT1G07000,AT3G10500,AT4G16420,AT1G52400,AT3G25040,AT1G07980,AT5G43560,AT5G12350,AT2G36740,AT5G67320,AT1G17745…
GO:0006066	P	alcohol metabolic process	492	8175	1143	28397	6.6e-14	8.1e-12	AT4G26650,AT4G22890,AT4G15560,AT5G36120,AT5G48230,AT1G76490,AT1G13980,AT1G23740,AT3G25530,AT4G32840,AT5G36230,AT1G05630,AT1G31910,AT1G64770,AT3G10380,AT4G10960,AT5G49555,AT1G66180,AT3G22210,AT1G52360,AT3G07390,AT1G07180,AT2G35500,AT4G33090,AT5G21090,AT3G02040,AT3G29200,AT3G20390,AT1G64550,AT1G50430,AT3G10850,AT2G23390,AT5G13980,AT1G65230,AT3G52150,AT3G25040,AT3G63460,AT3G59060,AT3G63190,AT5G17530…
GO:0034637	P	cellular carbohydrate biosynthetic process	420	8175	941	28397	8.5e-14	1e-11	AT4G22890,AT1G11720,AT5G36120,AT5G57350,AT1G72990,AT1G13980,AT2G22125,AT2G04560,AT5G08560,AT1G23740,AT2G37240,AT1G76400,AT1G64770,AT4G30500,AT2G21530,AT3G22210,AT2G04700,AT5G64740,AT5G11490,AT1G52360,AT1G07180,AT4G33090,AT5G67030,AT5G66030,AT3G20390,AT3G01320,AT2G01870,AT1G43560,AT2G23390,AT1G65230,AT3G25040,AT3G01510,AT3G59060,AT5G12350,AT3G61130,AT5G17530,AT2G35260,AT2G32540,AT5G60640,AT1G03680…
GO:0009751	P	response to salicylic acid stimulus	246	8175	470	28397	8.6e-14	1e-11	AT3G48640,AT3G50060,AT1G80840,AT4G03550,AT4G26090,AT3G47480,AT5G20480,AT4G11260,AT5G63490,AT3G45620,AT2G30770,AT3G57700,AT1G02450,AT2G32680,AT5G44790,AT5G24530,AT5G26920,AT2G43010,AT2G13810,AT5G61900,AT1G17600,AT1G61340,AT5G67340,AT1G69270,AT5G14930,AT1G02170,AT4G12720,AT4G01010,AT1G20020,AT3G48090,AT5G37480,AT3G48360,AT1G48000,AT4G11330,AT2G47190,AT2G35940,AT5G06290,AT4G08180,AT4G04695,AT4G23810…
GO:0044272	P	sulfur compound biosynthetic process	251	8175	486	28397	1.5e-13	1.7e-11	AT5G15230,AT5G14120,AT4G15560,AT1G35420,AT3G54080,AT1G33400,AT5G57350,AT1G80680,AT5G01020,AT5G51820,AT2G22330,AT2G30770,AT3G66658,AT2G18250,AT3G45160,AT5G55230,AT1G23740,AT1G03160,AT3G25530,AT5G62790,AT4G10050,AT5G28020,AT1G20020,AT1G12820,AT4G31050,AT4G38770,AT5G17920,AT2G35940,AT5G06290,AT5G04240,AT3G02050,AT4G38240,AT3G56400,AT1G03310,AT3G05730,AT4G33010,AT4G39950,AT4G35760,AT5G18690,AT2G43000…
GO:0009863	P	salicylic acid mediated signaling pathway	195	8175	349	28397	4.1e-13	4.8e-11	AT3G48640,AT5G65210,AT1G80840,AT4G26090,AT3G47480,AT4G11260,AT5G63490,AT3G45620,AT2G30770,AT3G57700,AT4G11330,AT2G32680,AT5G44790,AT5G24530,AT5G26920,AT2G43010,AT2G13810,AT5G61900,AT1G17600,AT5G67340,AT1G69270,AT5G14930,AT1G02170,AT4G12720,AT4G01010,AT1G20020,AT3G48090,AT5G37480,AT1G07000,AT2G35940,AT5G06290,AT4G08180,AT4G23810,AT5G40170,AT4G09570,AT4G03450,AT5G22570,AT3G57260,AT3G55800,AT3G50820…
GO:0071446	P	cellular response to salicylic acid stimulus	195	8175	351	28397	6e-13	7.1e-11	AT3G48640,AT5G65210,AT1G80840,AT4G26090,AT3G47480,AT4G11260,AT5G63490,AT3G45620,AT2G30770,AT3G57700,AT4G11330,AT2G32680,AT5G44790,AT5G24530,AT5G26920,AT2G43010,AT2G13810,AT5G61900,AT1G17600,AT5G67340,AT1G69270,AT5G14930,AT1G02170,AT4G12720,AT4G01010,AT1G20020,AT3G48090,AT5G37480,AT1G07000,AT2G35940,AT5G06290,AT4G08180,AT4G23810,AT5G40170,AT4G09570,AT4G03450,AT5G22570,AT3G57260,AT3G55800,AT3G50820…
GO:0006612	P	protein targeting to membrane	211	8175	392	28397	6.8e-13	8e-11	AT1G13110,AT3G13870,AT1G80840,AT1G28570,AT4G26090,AT3G47480,AT4G05590,AT4G11260,AT5G63490,AT4G21120,AT4G12720,AT1G03080,AT2G30770,AT1G77140,AT5G13490,AT4G11330,AT2G32680,AT5G24530,AT5G26920,AT2G43010,AT1G18740,AT5G20700,AT5G67340,AT1G69270,AT1G02170,AT5G41400,AT4G37640,AT5G09220,AT1G20020,AT3G48090,AT2G20990,AT1G61740,AT1G07000,AT2G35940,AT5G06290,AT4G08180,AT1G67680,AT3G55800,AT5G40170,AT1G33590…
GO:0009605	P	response to external stimulus	464	8175	1087	28397	9.5e-13	1.1e-10	AT5G15020,AT5G46050,AT1G06620,AT3G47480,AT1G76490,AT3G44320,AT1G04300,AT1G17760,AT2G43010,AT2G21410,AT1G18740,AT2G02470,AT1G72920,AT1G05630,AT2G47190,AT4G11560,AT5G49880,AT1G01040,AT3G57300,AT2G17980,AT5G64740,AT3G21780,AT5G27420,AT1G70800,AT2G18790,AT5G66030,AT5G52760,AT3G01320,AT4G04800,AT1G22070,AT2G24850,AT2G44790,AT3G07370,AT3G06670,AT5G22760,AT3G59060,AT5G12350,AT5G56030,AT5G16000,AT4G20850…
GO:0009309	P	amine biosynthetic process	262	8175	527	28397	1e-12	1.2e-10	AT2G17630,AT5G15230,AT5G14120,AT4G15560,AT1G35420,AT2G24290,AT1G33400,AT1G11430,AT1G80680,AT3G14390,AT2G22330,AT3G66658,AT3G30775,AT4G23100,AT5G53120,AT5G46580,AT2G13810,AT5G55230,AT1G23740,AT4G24830,AT3G25530,AT5G62790,AT5G66120,AT1G18500,AT1G69370,AT1G12820,AT4G38770,AT1G63660,AT3G07630,AT2G17033,AT2G35940,AT5G04240,AT4G38240,AT1G76100,AT1G72190,AT1G51720,AT1G09620,AT2G16370,AT1G70310,AT3G55800…
GO:0048522	P	positive regulation of cellular process	357	8175	793	28397	2.8e-12	3.2e-10	AT1G06190,AT4G15560,AT2G02480,AT5G36120,AT3G15353,AT1G13980,AT5G05970,AT5G66320,AT1G18740,AT1G63970,AT5G57180,AT1G03160,AT1G79730,AT5G53800,AT2G35940,AT3G50700,AT3G57300,AT4G02020,AT5G13180,AT3G02680,AT1G03080,AT5G65290,AT2G35500,AT5G66130,AT5G10380,AT3G15150,AT1G07000,AT3G10500,AT4G16420,AT1G52400,AT1G07980,AT3G59060,AT5G12350,AT2G36740,AT5G67320,AT4G38550,AT3G46790,AT1G03680,AT2G33290,AT4G39680…
GO:0009697	P	salicylic acid biosynthetic process	133	8175	209	28397	3.5e-12	3.9e-10	AT3G48640,AT1G31580,AT3G07720,AT1G80840,AT4G26090,AT3G47480,AT4G11260,AT1G17600,AT2G30770,AT3G57700,AT5G24530,AT2G38290,AT5G61900,AT5G67340,AT5G14930,AT1G02170,AT4G37640,AT1G20020,AT3G48090,AT1G07000,AT1G30900,AT4G23810,AT4G04500,AT4G09570,AT4G03450,AT5G22570,AT2G34940,AT3G57260,AT5G47070,AT5G25440,AT3G48760,AT5G54860,AT4G23150,AT3G48080,AT4G22980,AT1G64060,AT5G52760,AT1G66880,AT1G18570,AT5G61010…
GO:0008652	P	cellular amino acid biosynthetic process	250	8175	503	28397	3.5e-12	3.9e-10	AT2G17630,AT5G15230,AT5G14120,AT4G15560,AT1G35420,AT2G24290,AT1G33400,AT1G11430,AT1G80680,AT3G14390,AT2G22330,AT3G66658,AT2G18250,AT4G23100,AT5G46580,AT2G13810,AT5G55230,AT1G23740,AT4G24830,AT3G25530,AT5G62790,AT5G66120,AT1G18500,AT1G69370,AT1G12820,AT4G38770,AT1G63660,AT3G07630,AT2G17033,AT2G35940,AT5G04240,AT4G38240,AT1G76100,AT1G72190,AT2G16370,AT1G70310,AT3G55800,AT4G35640,AT4G33010,AT4G39950…
GO:0071495	P	cellular response to endogenous stimulus	364	8175	815	28397	3.7e-12	4.1e-10	AT1G06620,AT5G44790,AT3G47480,AT1G27340,AT1G02450,AT2G43010,AT4G18020,AT4G35470,AT2G46500,AT2G35940,AT3G50700,AT5G54380,AT3G21780,AT5G27420,AT2G18790,AT5G10380,AT5G52760,AT3G15150,AT5G08130,AT1G22070,AT2G24850,AT3G07370,AT5G25350,AT1G06390,AT1G52400,AT3G59060,AT4G34370,AT5G16000,AT5G67080,AT2G27690,AT5G47010,AT1G80440,AT3G26830,AT3G05650,AT3G05800,AT2G13790,AT2G33540,AT1G78080,AT1G74640,AT5G56860…
GO:0044282	P	small molecule catabolic process	405	8175	932	28397	4.3e-12	4.8e-10	AT4G22890,AT4G15560,AT5G36120,AT5G36940,AT1G23740,AT3G52570,AT3G25530,AT4G32840,AT4G28740,AT5G36230,AT5G61060,AT1G64770,AT1G64520,AT3G22210,AT3G11580,AT5G24030,AT3G21780,AT3G07390,AT2G35500,AT5G21090,AT3G29200,AT3G11270,AT3G19860,AT3G20390,AT1G64550,AT4G38630,AT1G65230,AT1G79810,AT2G20960,AT3G63460,AT3G59060,AT4G34370,AT3G05970,AT3G63190,AT2G47960,AT1G17290,AT1G03680,AT1G32500,AT3G48420,AT3G22960…
GO:0044255	P	cellular lipid metabolic process	564	8175	1395	28397	4.9e-12	5.4e-10	AT4G25700,AT4G31240,AT4G15560,AT5G48230,AT1G76490,AT3G63240,AT3G57170,AT5G11380,AT2G04560,AT4G37150,AT5G66450,AT1G23740,AT3G52570,AT3G25530,AT5G49030,AT5G61060,AT1G05630,AT1G31910,AT2G46500,AT5G49555,AT1G72660,AT5G07020,AT1G64520,AT3G11580,AT5G55310,AT1G15780,AT3G21780,AT5G63380,AT2G35500,AT2G18790,AT5G67030,AT3G14050,AT3G11270,AT3G19860,AT4G04800,AT2G24850,AT4G38630,AT3G10850,AT2G23390,AT1G65230…
GO:0009057	P	macromolecule catabolic process	516	8175	1255	28397	5.5e-12	6e-10	AT4G12560,AT4G22890,AT5G57990,AT5G36120,AT3G44320,AT1G72990,AT5G19420,AT1G13980,AT5G58870,AT5G08560,AT5G26860,AT3G25530,AT4G32840,AT5G36230,AT3G11400,AT2G21390,AT1G64770,AT2G32810,AT3G57570,AT4G11560,AT5G59300,AT1G64520,AT3G22210,AT3G57300,AT4G02020,AT1G52360,AT3G02680,AT3G07390,AT3G13550,AT4G33090,AT5G21090,AT1G18260,AT3G11270,AT3G20390,AT1G64550,AT5G62980,AT4G16420,AT5G25350,AT5G25980,AT1G65230…
GO:0009719	P	response to endogenous stimulus	637	8175	1615	28397	6.3e-12	6.7e-10	AT1G06190,AT5G46050,AT1G06620,AT5G44790,AT3G47480,AT1G80680,AT4G37390,AT1G27340,AT4G11330,AT2G43010,AT5G13370,AT1G64890,AT4G18020,AT5G08080,AT4G35470,AT1G19220,AT1G05630,AT2G47190,AT2G35940,AT3G50700,AT2G22840,AT5G42950,AT1G64520,AT2G26740,AT5G54380,AT4G19700,AT5G13180,AT1G20450,AT3G07390,AT5G27420,AT3G05360,AT2G13540,AT5G56290,AT5G10380,AT5G52760,AT3G15150,AT2G17840,AT5G08130,AT1G22070,AT2G24850…
GO:0010200	P	response to chitin	217	8175	421	28397	7.4e-12	7.8e-10	AT5G49520,AT3G50060,AT1G80840,AT3G49530,AT4G26090,AT4G11660,AT4G11260,AT3G21150,AT4G12720,AT2G30770,AT3G16530,AT5G24530,AT5G26920,AT1G61260,AT5G01550,AT1G61340,AT1G66160,AT5G14930,AT3G47480,AT4G37640,AT1G20020,AT3G48090,AT4G12040,AT1G19050,AT3G02800,AT1G07000,AT5G04340,AT3G05500,AT1G68840,AT4G23810,AT1G51820,AT5G05190,AT3G12400,AT5G22570,AT3G57260,AT2G26150,AT5G16830,AT3G48760,AT4G35480,AT4G22820…
GO:0009753	P	response to jasmonic acid stimulus	236	8175	471	28397	7.7e-12	8.1e-10	AT5G46050,AT1G06620,AT1G80840,AT4G26090,AT3G47480,AT4G11260,AT5G63490,AT5G07010,AT2G30770,AT4G11330,AT2G32680,AT5G24530,AT5G26920,AT2G43010,AT3G13050,AT1G61340,AT5G67340,AT5G10300,AT1G69270,AT1G20020,AT3G48090,AT3G48360,AT5G53750,AT5G39610,AT1G58200,AT2G47190,AT2G26690,AT5G06290,AT4G08180,AT2G46520,AT2G29450,AT4G23810,AT4G14110,AT5G40170,AT1G33590,AT5G22570,AT3G57260,AT1G70000,AT1G06910,AT3G55800…
GO:0009657	P	plastid organization	208	8175	398	28397	7.7e-12	8.1e-10	AT1G06190,AT4G22890,AT5G40160,AT3G13490,AT5G36120,AT5G16620,AT3G17040,AT1G11430,AT1G06820,AT5G53280,AT4G33470,AT4G38160,AT4G16390,AT2G20020,AT4G03280,AT5G19220,AT4G23940,AT4G30580,AT3G20540,AT1G03160,AT5G15450,AT1G50840,AT1G63900,AT1G75100,AT1G20020,AT5G49030,AT3G06980,AT1G65360,AT1G58200,AT5G54180,AT4G34190,AT3G07430,AT3G56910,AT2G23670,AT1G63680,AT5G07020,AT3G44880,AT4G04350,AT5G23120,AT4G01800…
GO:0009696	P	salicylic acid metabolic process	137	8175	222	28397	8.2e-12	8.6e-10	AT3G48640,AT1G31580,AT3G07720,AT1G80840,AT4G26090,AT3G47480,AT4G11260,AT1G17600,AT2G30770,AT3G57700,AT5G24530,AT2G38290,AT5G61900,AT4G37150,AT5G67340,AT5G14930,AT1G02170,AT4G37640,AT1G20020,AT3G48090,AT1G07000,AT1G30900,AT4G23810,AT4G04500,AT4G09570,AT4G03450,AT5G22570,AT2G34940,AT3G57260,AT5G47070,AT5G25440,AT3G48760,AT5G54860,AT4G23150,AT3G48080,AT4G22980,AT1G64060,AT5G52760,AT1G66880,AT1G18570…
GO:0007275	P	multicellular organismal development	1356	8175	3864	28397	1.3e-11	1.3e-09	AT1G06190,AT1G72440,AT2G25180,AT4G15560,AT2G02480,AT5G36120,AT5G48230,AT4G11110,AT3G15353,AT3G58580,AT1G72990,AT1G13980,AT5G41480,AT4G24270,AT1G17760,AT4G17140,AT2G43010,AT5G05970,AT3G09580,AT5G65870,AT5G51660,AT5G08560,AT1G09970,AT5G63950,AT1G03160,AT4G14720,AT2G02470,AT1G10130,AT4G16310,AT1G15220,AT5G59570,AT1G76260,AT5G53800,AT5G49030,AT1G05630,AT1G63470,AT3G01140,AT2G35940,AT3G50700,AT3G10380…
GO:0048523	P	negative regulation of cellular process	351	8175	789	28397	1.3e-11	1.4e-09	AT4G11660,AT1G80680,AT1G17760,AT2G36480,AT3G47480,AT1G63470,AT5G15730,AT5G13290,AT2G16485,AT4G20910,AT5G59710,AT1G01040,AT3G57300,AT4G02020,AT4G19700,AT5G13180,AT1G56290,AT3G02680,AT5G58800,AT2G13540,AT5G62410,AT5G52760,AT3G15150,AT3G01320,AT5G26030,AT1G22070,AT4G36290,AT4G16420,AT5G25350,AT1G79950,AT2G30280,AT4G36750,AT5G67320,AT4G39680,AT5G16260,AT5G63960,AT1G80440,AT4G04890,AT5G02810,AT1G02120…
GO:0042743	P	hydrogen peroxide metabolic process	182	8175	335	28397	1.4e-11	1.5e-09	AT3G48640,AT1G80840,AT2G02480,AT4G26090,AT3G47480,AT5G16280,AT3G59920,AT4G32360,AT1G72990,AT2G30770,AT3G57700,AT4G11330,AT2G32680,AT5G24530,AT5G26920,AT2G43010,AT1G43690,AT4G16155,AT5G62790,AT2G25000,AT5G24320,AT1G20020,AT3G48090,AT5G05660,AT1G20620,AT3G50700,AT5G49555,AT4G23810,AT5G60170,AT4G11260,AT5G40170,AT2G41430,AT5G12290,AT4G03450,AT5G22570,AT3G57260,AT5G62000,AT3G55800,AT5G41990,AT3G50820…
GO:0006800	P	oxygen and reactive oxygen species metabolic process	186	8175	347	28397	2e-11	2e-09	AT3G48640,AT1G80840,AT2G02480,AT4G26090,AT3G47480,AT5G16280,AT3G59920,AT4G32360,AT1G72990,AT2G30770,AT3G57700,AT4G11330,AT2G32680,AT5G24530,AT5G26920,AT2G43010,AT1G43690,AT4G16155,AT5G62790,AT2G25000,AT5G24320,AT1G20020,AT3G48090,AT5G05660,AT1G20620,AT3G50700,AT5G49555,AT4G23810,AT5G60170,AT4G11260,AT5G40170,AT2G41430,AT5G12290,AT4G03450,AT5G22570,AT3G57260,AT5G62000,AT3G55800,AT5G41990,AT3G50820…
GO:0009620	P	response to fungus	244	8175	499	28397	2.2e-11	2.2e-09	AT3G48640,AT4G39140,AT2G46450,AT4G27830,AT1G80840,AT4G03550,AT4G26090,AT3G47480,AT2G34930,AT4G11260,AT3G44480,AT2G30770,AT1G21590,AT3G57700,AT3G16530,AT5G42810,AT5G24530,AT5G26920,AT2G38290,AT4G37150,AT5G67340,AT5G10300,AT1G69270,AT4G12720,AT4G37640,AT1G20020,AT3G48090,AT5G53750,AT4G16950,AT1G07000,AT2G35940,AT5G06290,AT4G08180,AT2G46520,AT1G32530,AT4G03450,AT5G22570,AT3G57260,AT5G63940,AT4G19700…
GO:0051188	P	cofactor biosynthetic process	201	8175	388	28397	3.1e-11	3.1e-09	AT1G06190,AT2G26930,AT4G15560,AT3G13490,AT5G48230,AT2G16710,AT1G31800,AT1G11430,AT4G04350,AT1G78590,AT5G41480,AT3G63520,AT1G12350,AT4G23100,AT5G46580,AT4G14690,AT1G55090,AT4G30580,AT1G23740,AT1G03160,AT5G62790,AT1G78510,AT3G18030,AT5G66120,AT1G50480,AT5G49030,AT5G47190,AT2G17033,AT4G04770,AT4G34190,AT4G14070,AT3G20970,AT5G17230,AT2G21940,AT3G44880,AT1G67810,AT5G23120,AT4G33010,AT3G61530,AT5G22340…
GO:0055086	P	nucleobase, nucleoside and nucleotide metabolic process	326	8175	726	28397	3.1e-11	3.1e-09	AT2G16800,AT4G22890,AT2G27490,AT5G60990,AT5G36120,AT3G17930,AT3G46940,AT1G76490,AT1G71850,AT5G57350,AT1G49760,AT3G52300,AT1G14150,AT5G51820,AT2G22330,AT1G80270,AT2G34260,AT5G08690,AT3G63520,AT1G12350,AT4G15560,AT4G19710,AT3G07800,AT1G69200,AT1G55090,AT2G21790,AT4G00895,AT1G23740,AT4G24830,AT5G23250,AT1G08540,AT5G62790,AT1G10130,AT1G64190,AT5G23880,AT4G37640,AT5G57990,AT1G21690,AT3G06530,AT1G10360…
GO:0006629	P	lipid metabolic process	682	8175	1772	28397	3.6e-11	3.6e-09	AT4G31240,AT4G15560,AT5G48230,AT4G26790,AT1G76490,AT5G01800,AT3G05180,AT3G57170,AT5G11380,AT2G18250,AT2G04560,AT4G37150,AT5G66450,AT1G23740,AT3G52570,AT3G25530,AT5G49030,AT5G61060,AT1G05630,AT1G31910,AT2G46500,AT3G53100,AT5G49555,AT1G72660,AT5G07020,AT1G64520,AT1G02660,AT3G11580,AT5G55310,AT1G15780,AT3G21780,AT5G63380,AT2G35500,AT2G18790,AT5G67030,AT3G02040,AT3G14050,AT3G48080,AT3G11270,AT3G19860…
GO:0031348	P	negative regulation of defense response	155	8175	273	28397	4.1e-11	4e-09	AT3G48640,AT4G12560,AT1G80840,AT4G26090,AT3G47480,AT4G11260,AT1G17600,AT2G30770,AT3G57700,AT4G11330,AT2G32680,AT5G40470,AT5G24530,AT5G26920,AT2G43010,AT5G61900,AT5G67340,AT1G69270,AT5G14930,AT1G02170,AT4G01010,AT1G20020,AT3G48090,AT5G37480,AT1G07000,AT3G10800,AT4G08180,AT4G23810,AT5G40170,AT4G09570,AT4G03450,AT5G22570,AT3G57260,AT3G55800,AT3G50820,AT5G09230,AT5G01540,AT3G25070,AT4G39030,AT5G10380…
GO:0009266	P	response to temperature stimulus	408	8175	962	28397	4.5e-11	4.4e-09	AT5G15020,AT4G11660,AT4G24500,AT4G29770,AT5G16820,AT1G64890,AT1G23740,AT1G09210,AT2G46500,AT3G57570,AT1G72660,AT4G00940,AT1G64520,AT3G49600,AT3G57300,AT4G02020,AT3G02990,AT1G56290,AT1G20450,AT1G32330,AT4G33310,AT2G13540,AT5G21090,AT1G25350,AT3G01320,AT4G04800,AT5G22060,AT2G17840,AT4G38630,AT3G07370,AT4G16420,AT4G02330,AT4G30200,AT5G09240,AT5G56030,AT1G56340,AT5G67320,AT1G56345,AT1G66510,AT1G17610…
GO:0048585	P	negative regulation of response to stimulus	185	8175	349	28397	4.5e-11	4.4e-09	AT3G48640,AT4G12560,AT1G80840,AT4G26090,AT3G47480,AT4G11260,AT1G17600,AT2G30770,AT3G57700,AT4G11330,AT2G32680,AT5G40470,AT5G24530,AT5G26920,AT2G43010,AT5G61900,AT5G67340,AT1G69270,AT5G14930,AT1G02170,AT4G01010,AT1G20020,AT3G48090,AT5G37480,AT1G07000,AT3G10800,AT4G08180,AT5G04240,AT2G14560,AT4G23810,AT5G40170,AT4G09570,AT4G03450,AT5G22570,AT3G57260,AT3G55800,AT3G50820,AT5G09230,AT5G01540,AT3G25070…
GO:0006753	P	nucleoside phosphate metabolic process	310	8175	687	28397	6.3e-11	6e-09	AT2G16800,AT4G22890,AT2G27490,AT5G60990,AT5G36120,AT3G17930,AT3G46940,AT1G76490,AT1G71850,AT5G57350,AT1G49760,AT4G33470,AT1G14150,AT5G51820,AT2G22330,AT1G80270,AT2G34260,AT5G08690,AT3G63520,AT1G12350,AT4G15560,AT4G19710,AT3G07800,AT1G69200,AT1G55090,AT2G21790,AT4G00895,AT1G23740,AT4G24830,AT5G23250,AT1G08540,AT5G62790,AT1G10130,AT1G64190,AT5G23880,AT4G37640,AT5G57990,AT1G21690,AT3G06530,AT1G10360…
GO:0009117	P	nucleotide metabolic process	309	8175	685	28397	6.9e-11	6.5e-09	AT2G16800,AT4G22890,AT1G48920,AT5G60990,AT5G36120,AT3G17930,AT3G46940,AT1G76490,AT1G71850,AT5G57350,AT1G49760,AT4G33470,AT1G14150,AT5G51820,AT2G22330,AT1G80270,AT2G34260,AT5G08690,AT3G63520,AT1G12350,AT4G15560,AT4G19710,AT3G07800,AT1G69200,AT1G55090,AT2G21790,AT4G00895,AT1G23740,AT4G24830,AT5G23250,AT1G08540,AT5G62790,AT1G10130,AT1G64190,AT5G23880,AT4G37640,AT5G57990,AT1G21690,AT3G06530,AT1G10360…
GO:0032502	P	developmental process	1418	8175	4094	28397	6.9e-11	6.5e-09	AT1G06190,AT2G46660,AT5G48230,AT1G13980,AT1G27340,AT4G17140,AT2G43010,AT5G05970,AT1G03160,AT2G02470,AT1G79730,AT5G59570,AT2G35940,AT3G50700,AT1G16280,AT5G07020,AT5G54650,AT1G64520,AT4G02020,AT5G54380,AT2G46260,AT4G31820,AT5G13180,AT5G60960,AT3G13410,AT3G15150,AT1G30610,AT1G50430,AT5G08130,AT3G10500,AT2G30280,AT3G57000,AT5G13690,AT3G61130,AT5G16000,AT1G49040,AT1G10180,AT5G58440,AT1G70140,AT5G53140…
GO:0044265	P	cellular macromolecule catabolic process	491	8175	1208	28397	6.9e-11	6.5e-09	AT4G22890,AT5G57990,AT5G36120,AT3G44320,AT1G72990,AT5G19420,AT1G13980,AT5G58870,AT5G08560,AT5G26860,AT3G25530,AT4G32840,AT5G36230,AT3G11400,AT2G21390,AT1G64770,AT2G32810,AT3G57570,AT4G11560,AT5G59300,AT1G64520,AT3G22210,AT3G57300,AT4G02020,AT1G52360,AT3G02680,AT3G07390,AT3G13550,AT4G33090,AT5G21090,AT3G29200,AT3G11270,AT3G20390,AT1G64550,AT5G62980,AT4G16420,AT5G25350,AT5G25980,AT1G65230,AT1G79810…
GO:0009737	P	response to abscisic acid stimulus	285	8175	621	28397	9.6e-11	8.8e-09	AT1G06190,AT5G46050,AT5G11260,AT4G09140,AT1G80840,AT2G27310,AT5G63490,AT2G30470,AT1G05470,AT5G35750,AT3G49240,AT1G28190,AT3G23050,AT2G38290,AT1G64890,AT1G61340,AT5G67340,AT1G69270,AT5G28770,AT3G21780,AT3G48360,AT4G12720,AT3G15730,AT5G13180,AT3G08550,AT5G22010,AT1G05630,AT5G39610,AT2G23430,AT5G05700,AT2G47190,AT2G35940,AT3G10800,AT4G08180,AT3G11240,AT2G22840,AT5G42950,AT5G05440,AT1G62810,AT3G28580…
GO:0042440	P	pigment metabolic process	188	8175	361	28397	9.6e-11	8.8e-09	AT5G11260,AT4G27830,AT4G15560,AT4G14690,AT5G65480,AT5G53350,AT1G31800,AT4G10090,AT1G06820,AT4G11570,AT5G35750,AT5G52570,AT1G06000,AT3G63520,AT1G27450,AT5G17230,AT4G30580,AT1G23740,AT3G26570,AT5G62790,AT5G49030,AT1G19050,AT1G63660,AT4G34190,AT4G14070,AT5G07020,AT1G64520,AT3G57260,AT5G23120,AT5G20140,AT4G33010,AT5G42800,AT2G43000,AT2G28350,AT4G02530,AT2G47590,AT2G35500,AT4G11960,AT5G67030,AT3G51240…
GO:0010228	P	vegetative to reproductive phase transition of meristem	222	8175	451	28397	1.1e-10	1e-08	AT3G13490,AT5G26680,AT5G16280,AT4G12680,AT3G59920,AT4G04350,AT3G58580,AT1G72990,AT3G22420,AT1G13980,AT5G43500,AT5G55300,AT4G33240,AT2G02480,AT1G79000,AT4G30580,AT1G43690,AT1G03160,AT2G35510,AT5G24320,AT1G12820,AT5G49030,AT4G40060,AT2G43410,AT5G08560,AT5G05800,AT1G14570,AT5G04240,AT1G74230,AT5G60170,AT5G12290,AT1G01040,AT3G44880,AT2G01290,AT1G26440,AT5G41990,AT5G44160,AT3G11100,AT3G60300,AT4G24630…
GO:0000096	P	sulfur amino acid metabolic process	227	8175	465	28397	1.2e-10	1.1e-08	AT5G15230,AT1G64660,AT4G15560,AT1G35420,AT2G24290,AT1G33400,AT5G14120,AT1G80680,AT2G22330,AT3G66658,AT3G57700,AT2G18250,AT2G13810,AT1G61340,AT1G23740,AT2G44160,AT3G25530,AT5G62790,AT1G70310,AT5G28020,AT1G77670,AT5G57740,AT1G12820,AT4G38770,AT5G17920,AT2G35940,AT5G04240,AT4G38240,AT1G73740,AT3G62130,AT4G04830,AT4G35640,AT4G33010,AT4G11370,AT4G39950,AT5G18690,AT4G35480,AT1G35620,AT5G27420,AT4G17230…
GO:0034976	P	response to endoplasmic reticulum stress	184	8175	352	28397	1.2e-10	1.1e-08	AT5G65210,AT1G80840,AT3G49530,AT3G47480,AT4G23190,AT4G35900,AT3G25230,AT2G32680,AT5G24530,AT4G28390,AT2G38290,AT1G21750,AT3G51890,AT5G67340,AT1G69270,AT5G28770,AT5G14930,AT1G02170,AT4G12720,AT4G37640,AT3G48090,AT5G10760,AT1G09210,AT1G30900,AT4G08180,AT4G04500,AT5G61790,AT4G09570,AT5G22570,AT2G02810,AT3G57260,AT2G26150,AT3G28340,AT4G26910,AT5G44080,AT2G43000,AT1G12360,AT5G01540,AT5G27420,AT4G23150…
GO:0070085	P	glycosylation	134	8175	227	28397	1.3e-10	1.1e-08	AT3G03380,AT5G44790,AT5G57580,AT3G62360,AT5G18525,AT3G20250,AT2G33170,AT4G32920,AT4G34110,AT1G23230,AT1G76400,AT5G61060,AT1G34300,AT1G61690,AT4G38240,AT1G32530,AT4G11270,AT2G45620,AT2G30110,AT2G15900,AT5G11490,AT1G07990,AT2G35050,AT1G53280,AT2G38950,AT2G05710,AT2G23980,AT3G59770,AT1G02145,AT1G08620,AT2G01600,AT5G65950,AT2G01720,AT1G74800,AT5G24450,AT2G39480,AT2G17520,AT3G25840,AT4G11670,AT3G57410…
GO:0009101	P	glycoprotein biosynthetic process	134	8175	227	28397	1.3e-10	1.1e-08	AT3G03380,AT5G44790,AT5G57580,AT3G62360,AT5G18525,AT3G20250,AT2G33170,AT4G32920,AT4G34110,AT1G23230,AT1G76400,AT5G61060,AT1G34300,AT1G61690,AT4G38240,AT1G32530,AT4G11270,AT2G45620,AT2G30110,AT2G15900,AT5G11490,AT1G07990,AT2G35050,AT1G53280,AT2G38950,AT2G05710,AT2G23980,AT3G59770,AT1G02145,AT1G08620,AT2G01600,AT5G65950,AT2G01720,AT1G74800,AT5G24450,AT2G39480,AT2G17520,AT3G25840,AT4G11670,AT3G57410…
GO:0043413	P	macromolecule glycosylation	134	8175	227	28397	1.3e-10	1.1e-08	AT3G03380,AT5G44790,AT5G57580,AT3G62360,AT5G18525,AT3G20250,AT2G33170,AT4G32920,AT4G34110,AT1G23230,AT1G76400,AT5G61060,AT1G34300,AT1G61690,AT4G38240,AT1G32530,AT4G11270,AT2G45620,AT2G30110,AT2G15900,AT5G11490,AT1G07990,AT2G35050,AT1G53280,AT2G38950,AT2G05710,AT2G23980,AT3G59770,AT1G02145,AT1G08620,AT2G01600,AT5G65950,AT2G01720,AT1G74800,AT5G24450,AT2G39480,AT2G17520,AT3G25840,AT4G11670,AT3G57410…
GO:0006486	P	protein amino acid glycosylation	134	8175	227	28397	1.3e-10	1.1e-08	AT3G03380,AT5G44790,AT5G57580,AT3G62360,AT5G18525,AT3G20250,AT2G33170,AT4G32920,AT4G34110,AT1G23230,AT1G76400,AT5G61060,AT1G34300,AT1G61690,AT4G38240,AT1G32530,AT4G11270,AT2G45620,AT2G30110,AT2G15900,AT5G11490,AT1G07990,AT2G35050,AT1G53280,AT2G38950,AT2G05710,AT2G23980,AT3G59770,AT1G02145,AT1G08620,AT2G01600,AT5G65950,AT2G01720,AT1G74800,AT5G24450,AT2G39480,AT2G17520,AT3G25840,AT4G11670,AT3G57410…
GO:0009867	P	jasmonic acid mediated signaling pathway	156	8175	282	28397	1.5e-10	1.3e-08	AT1G06620,AT1G80840,AT4G26090,AT3G47480,AT4G11260,AT5G63490,AT5G07010,AT2G30770,AT4G11330,AT2G32680,AT5G24530,AT5G26920,AT2G43010,AT5G67340,AT1G69270,AT1G20020,AT3G48090,AT5G20900,AT4G08180,AT4G23810,AT5G40170,AT1G33590,AT5G22570,AT3G57260,AT3G55800,AT3G50820,AT5G01540,AT4G17230,AT4G39030,AT2G18790,AT5G10380,AT4G22980,AT1G64060,AT5G20990,AT5G52760,AT1G66880,AT1G18570,AT5G24930,AT5G55120,AT1G30135…
GO:0071395	P	cellular response to jasmonic acid stimulus	156	8175	282	28397	1.5e-10	1.3e-08	AT1G06620,AT1G80840,AT4G26090,AT3G47480,AT4G11260,AT5G63490,AT5G07010,AT2G30770,AT4G11330,AT2G32680,AT5G24530,AT5G26920,AT2G43010,AT5G67340,AT1G69270,AT1G20020,AT3G48090,AT5G20900,AT4G08180,AT4G23810,AT5G40170,AT1G33590,AT5G22570,AT3G57260,AT3G55800,AT3G50820,AT5G01540,AT4G17230,AT4G39030,AT2G18790,AT5G10380,AT4G22980,AT1G64060,AT5G20990,AT5G52760,AT1G66880,AT1G18570,AT5G24930,AT5G55120,AT1G30135…
GO:0009100	P	glycoprotein metabolic process	135	8175	231	28397	1.8e-10	1.5e-08	AT3G03380,AT5G44790,AT5G57580,AT3G62360,AT5G18525,AT3G20250,AT2G33170,AT4G32920,AT4G34110,AT1G23230,AT1G76400,AT5G61060,AT1G34300,AT1G61690,AT4G38240,AT1G32530,AT4G11270,AT2G45620,AT2G30110,AT2G15900,AT5G11490,AT1G07990,AT2G35050,AT1G53280,AT2G38950,AT2G05710,AT2G23980,AT3G59770,AT1G02145,AT1G08620,AT2G01600,AT5G65950,AT2G01720,AT1G74800,AT5G24450,AT2G39480,AT2G17520,AT3G25840,AT4G11670,AT3G57410…
GO:0002252	P	immune effector process	152	8175	273	28397	1.8e-10	1.5e-08	AT5G49520,AT1G80840,AT3G49530,AT3G47480,AT1G33400,AT3G46600,AT5G42810,AT5G51700,AT1G66160,AT3G20420,AT3G48090,AT5G47190,AT3G43920,AT1G63470,AT3G62970,AT5G08120,AT1G51820,AT5G05190,AT1G01040,AT3G57260,AT3G57300,AT4G02020,AT5G43470,AT5G27420,AT4G17230,AT5G35930,AT2G42620,AT3G13790,AT3G19580,AT2G28290,AT2G43710,AT5G62410,AT1G64060,AT5G23570,AT1G13220,AT2G23320,AT3G46620,AT1G05575,AT2G23680,AT1G79950…
GO:0048608	P	reproductive structure development	658	8175	1722	28397	2.2e-10	1.8e-08	AT1G06190,AT5G15020,AT2G02480,AT5G48230,AT3G58580,AT1G72990,AT1G13980,AT5G41480,AT4G24270,AT3G24560,AT5G51660,AT1G03160,AT4G16310,AT5G59570,AT4G35470,AT5G49030,AT1G63470,AT3G01140,AT2G22840,AT4G20910,AT5G54650,AT1G64520,AT3G29290,AT1G01040,AT4G04350,AT4G02020,AT3G02990,AT2G46260,AT5G27030,AT4G31820,AT5G27740,AT1G56290,AT4G24972,AT3G02680,AT4G23250,AT2G13540,AT5G13300,AT5G41410,AT4G00231,AT5G55390…
GO:0009611	P	response to wounding	178	8175	340	28397	2.2e-10	1.8e-08	AT5G46050,AT1G06620,AT1G80840,AT5G10300,AT1G76490,AT5G07010,AT1G06160,AT2G22330,AT3G25230,AT1G21610,AT3G03990,AT3G23050,AT2G30490,AT1G61340,AT5G67340,AT1G69270,AT4G12720,AT4G15440,AT1G72920,AT2G20990,AT5G53750,AT2G46500,AT2G26690,AT4G34190,AT2G46520,AT1G79340,AT4G01070,AT4G39730,AT4G18010,AT3G21780,AT1G52200,AT5G27420,AT1G76650,AT3G13790,AT4G23850,AT5G04230,AT3G50260,AT1G64060,AT1G22640,AT1G72520…
GO:0005976	P	polysaccharide metabolic process	315	8175	712	28397	2.4e-10	2e-08	AT4G22890,AT1G11720,AT4G28490,AT4G03210,AT5G36120,AT1G31800,AT1G68560,AT5G19530,AT1G72990,AT5G51820,AT1G13980,AT3G13870,AT2G22125,AT1G30690,AT2G31040,AT1G04430,AT3G23050,AT2G39930,AT5G08560,AT2G37840,AT5G45300,AT2G45720,AT4G18990,AT1G03310,AT5G62790,AT3G60030,AT3G25140,AT5G43060,AT1G23230,AT4G23260,AT1G76400,AT4G22010,AT2G33570,AT1G09440,AT5G62220,AT1G64190,AT4G16370,AT4G30500,AT1G07440,AT5G36290…
GO:0050832	P	defense response to fungus	178	8175	342	28397	3.1e-10	2.6e-08	AT3G48640,AT3G44480,AT1G80840,AT4G03550,AT4G26090,AT3G47480,AT2G34930,AT4G11260,AT1G10920,AT2G30770,AT3G57700,AT3G16530,AT5G42810,AT5G24530,AT5G26920,AT2G38290,AT4G37150,AT5G67340,AT1G69270,AT4G12720,AT4G37640,AT1G20020,AT3G48090,AT4G16950,AT1G07000,AT3G10800,AT4G08180,AT4G23810,AT4G03450,AT5G22570,AT3G57260,AT4G19700,AT1G51090,AT3G11340,AT5G01540,AT4G39030,AT4G15900,AT4G19660,AT1G64060,AT5G20990…
GO:0044042	P	glucan metabolic process	212	8175	432	28397	3.5e-10	2.9e-08	AT4G22890,AT1G11720,AT4G03210,AT5G36120,AT4G33470,AT4G38250,AT5G51820,AT1G13980,AT3G13870,AT2G22125,AT1G30690,AT2G31040,AT4G25810,AT4G18990,AT5G62790,AT5G15880,AT5G43060,AT4G23260,AT1G76400,AT5G62220,AT1G64190,AT4G30500,AT1G07440,AT5G36290,AT5G13870,AT1G11580,AT5G63370,AT1G75680,AT3G22210,AT4G04340,AT1G03310,AT2G04700,AT5G64740,AT1G31190,AT4G35760,AT5G11490,AT1G56500,AT3G05900,AT1G56590,AT1G35620…
GO:0061024	P	membrane organization	253	8175	543	28397	3.6e-10	2.9e-08	AT1G16560,AT4G22890,AT5G40160,AT1G80840,AT3G13490,AT5G36120,AT3G47480,AT2G16710,AT3G17040,AT4G17730,AT4G04350,AT4G33470,AT1G32080,AT4G12720,AT1G79830,AT3G13870,AT5G13490,AT5G19220,AT1G65260,AT5G48030,AT5G26920,AT4G33240,AT4G30580,AT5G67340,AT5G35200,AT3G26570,AT1G10130,AT1G02170,AT5G01710,AT5G39500,AT3G48090,AT5G49030,AT5G47190,AT2G20990,AT1G57600,AT5G15730,AT5G17510,AT1G11430,AT1G63680,AT5G07020…
GO:0016044	P	cellular membrane organization	253	8175	543	28397	3.6e-10	2.9e-08	AT1G16560,AT4G22890,AT5G40160,AT1G80840,AT3G13490,AT5G36120,AT3G47480,AT2G16710,AT3G17040,AT4G17730,AT4G04350,AT4G33470,AT1G32080,AT4G12720,AT1G79830,AT3G13870,AT5G13490,AT5G19220,AT1G65260,AT5G48030,AT5G26920,AT4G33240,AT4G30580,AT5G67340,AT5G35200,AT3G26570,AT1G10130,AT1G02170,AT5G01710,AT5G39500,AT3G48090,AT5G49030,AT5G47190,AT2G20990,AT1G57600,AT5G15730,AT5G17510,AT1G11430,AT1G63680,AT5G07020…
GO:0006575	P	cellular amino acid derivative metabolic process	313	8175	714	28397	5.8e-10	4.8e-08	AT1G32500,AT1G13110,AT4G27830,AT2G13810,AT5G03630,AT4G26090,AT5G36940,AT4G05590,AT1G76490,AT4G10090,AT1G66480,AT5G11260,AT5G35750,AT2G22330,AT3G53180,AT1G78660,AT3G57700,AT3G03990,AT5G24530,AT3G43800,AT4G28030,AT4G14690,AT1G61340,AT1G13750,AT1G62800,AT5G41400,AT1G77670,AT1G69370,AT5G66040,AT1G19050,AT1G61740,AT2G35940,AT4G14090,AT5G48840,AT4G36670,AT5G20700,AT1G48860,AT3G10930,AT5G24850,AT2G28350…
GO:0000271	P	polysaccharide biosynthetic process	268	8175	590	28397	7.5e-10	6.1e-08	AT4G22890,AT1G11720,AT5G59700,AT5G36120,AT1G31800,AT5G19530,AT1G72990,AT5G51820,AT1G13980,AT2G22125,AT5G19220,AT2G31040,AT1G04430,AT3G23050,AT5G08560,AT2G04560,AT2G45720,AT1G03310,AT5G62790,AT3G60030,AT3G25140,AT4G12720,AT1G23230,AT4G23260,AT1G76400,AT4G22010,AT2G33570,AT1G09440,AT5G62220,AT5G22130,AT4G16370,AT4G30500,AT1G07440,AT5G36290,AT3G01040,AT3G54670,AT1G47410,AT5G64340,AT5G63370,AT1G75680…
GO:0006073	P	cellular glucan metabolic process	193	8175	388	28397	9.3e-10	7.5e-08	AT4G22890,AT1G11720,AT4G03210,AT5G36120,AT4G33470,AT4G38250,AT5G51820,AT1G13980,AT2G22125,AT5G19220,AT2G31040,AT4G25810,AT4G18990,AT5G62790,AT5G15880,AT4G23260,AT1G76400,AT5G62220,AT5G22130,AT4G30500,AT1G07440,AT5G36290,AT5G13870,AT5G63370,AT1G75680,AT3G22210,AT4G04340,AT1G03310,AT2G04700,AT5G64740,AT1G31190,AT4G35760,AT5G11490,AT1G56500,AT1G56590,AT1G35620,AT2G47590,AT4G30280,AT4G20760,AT5G39210…
GO:0009658	P	chloroplast organization	134	8175	237	28397	1e-09	8.1e-08	AT4G22890,AT3G13490,AT5G16620,AT3G17040,AT1G11430,AT5G53280,AT4G16390,AT2G20020,AT5G19220,AT4G23940,AT1G03160,AT5G15450,AT1G63900,AT1G75100,AT1G65360,AT1G58200,AT1G64810,AT3G07430,AT1G63680,AT5G07020,AT4G04350,AT3G48200,AT4G01800,AT4G33760,AT5G13770,AT5G22640,AT3G46780,AT5G51110,AT5G42480,AT2G30040,AT1G65230,AT3G47390,AT1G03630,AT1G02150,AT3G28460,AT3G63190,AT1G08540,AT1G12800,AT1G56500,AT3G24560…
GO:0009250	P	glucan biosynthetic process	164	8175	313	28397	1e-09	8.3e-08	AT4G22890,AT1G11720,AT5G36120,AT4G33470,AT4G38250,AT5G51820,AT1G13980,AT2G22125,AT5G19220,AT2G31040,AT5G38660,AT5G62790,AT5G15880,AT4G23260,AT3G28760,AT5G62220,AT5G22130,AT4G30500,AT1G07440,AT5G36290,AT5G63370,AT3G22210,AT4G04340,AT1G03310,AT2G04700,AT5G64740,AT1G31190,AT4G35760,AT5G11490,AT1G56500,AT1G56590,AT1G35620,AT2G47590,AT4G20760,AT5G39210,AT5G17520,AT5G66030,AT5G28500,AT3G51550,AT2G03150…
GO:0006970	P	response to osmotic stress	355	8175	842	28397	1.4e-09	1.1e-07	AT1G16560,AT5G46050,AT1G06620,AT1G73260,AT1G76490,AT3G08720,AT4G24500,AT5G08590,AT2G18250,AT5G43060,AT3G12390,AT1G09210,AT3G53870,AT2G46500,AT2G35940,AT3G21780,AT5G13180,AT1G20450,AT5G27420,AT3G13410,AT5G21090,AT1G18260,AT5G49630,AT5G67580,AT1G64550,AT2G17840,AT2G24850,AT3G07370,AT1G52400,AT1G77120,AT5G56030,AT1G56340,AT1G53580,AT5G67080,AT4G11890,AT2G05990,AT5G08620,AT5G17640,AT2G27690,AT2G20360…
GO:0044264	P	cellular polysaccharide metabolic process	270	8175	601	28397	1.5e-09	1.2e-07	AT4G22890,AT1G11720,AT4G28490,AT4G03210,AT5G36120,AT1G31800,AT1G68560,AT4G33470,AT1G72990,AT5G51820,AT1G13980,AT2G22125,AT5G19220,AT2G31040,AT5G39210,AT5G59700,AT2G04560,AT2G45720,AT4G18990,AT5G62790,AT3G60030,AT3G25140,AT1G23230,AT4G23260,AT1G76400,AT2G33570,AT1G09440,AT5G62220,AT5G22130,AT5G08560,AT4G30500,AT1G07440,AT5G36290,AT3G01040,AT3G54670,AT1G47410,AT5G64340,AT5G63370,AT1G75680,AT3G22210…
GO:0006732	P	coenzyme metabolic process	236	8175	508	28397	1.7e-09	1.3e-07	AT5G41480,AT4G22890,AT4G15560,AT5G36120,AT5G48230,AT1G76490,AT4G33470,AT1G14150,AT5G51820,AT2G22330,AT1G78660,AT3G63520,AT1G12350,AT4G23100,AT3G63190,AT1G55090,AT1G23740,AT3G25530,AT5G62790,AT1G78510,AT3G18030,AT5G66120,AT1G50250,AT1G20020,AT1G50480,AT4G31050,AT1G64770,AT1G64190,AT3G61530,AT4G34190,AT1G07440,AT3G52940,AT3G55800,AT1G75680,AT3G22210,AT2G16370,AT2G01290,AT2G36530,AT4G33010,AT4G35760…
GO:0005996	P	monosaccharide metabolic process	341	8175	804	28397	1.8e-09	1.4e-07	AT4G26650,AT4G22890,AT3G23600,AT4G15560,AT5G36120,AT1G17160,AT1G31800,AT3G59920,AT5G67590,AT4G33470,AT1G14150,AT5G51820,AT2G22330,AT2G07050,AT5G45620,AT4G15110,AT3G63520,AT5G56350,AT2G21790,AT4G30580,AT1G23740,AT3G25530,AT4G32840,AT1G53000,AT3G59040,AT3G12930,AT1G50250,AT3G10380,AT3G15730,AT1G20020,AT5G14660,AT5G36230,AT3G16000,AT1G64770,AT1G64190,AT4G31340,AT2G30050,AT4G34190,AT1G07440,AT2G46520…
GO:0006796	P	phosphate metabolic process	598	8175	1571	28397	2.4e-09	1.9e-07	AT4G22890,AT4G15560,AT5G66850,AT5G08590,AT3G17750,AT4G11330,AT1G67470,AT2G43010,AT2G02800,AT1G03160,AT5G08690,AT1G25320,AT1G05630,AT1G63470,AT2G28940,AT5G15730,AT3G23340,AT4G04500,AT2G19130,AT3G63120,AT5G54380,AT4G03415,AT1G65250,AT4G23250,AT4G23150,AT4G01330,AT1G12580,AT5G10380,AT5G07150,AT5G63410,AT5G10930,AT5G52760,AT2G04550,AT5G46110,AT5G01810,AT1G03930,AT2G19680,AT1G22070,AT5G16480,AT2G23390…
GO:0023033	P	signaling pathway	239	8175	519	28397	2.4e-09	1.9e-07	AT3G08720,AT5G65210,AT3G59700,AT1G80840,AT3G49530,AT2G27310,AT2G36970,AT4G11260,AT2G20900,AT2G46090,AT1G06160,AT4G35900,AT1G27340,AT1G06840,AT5G44790,AT2G43010,AT3G17840,AT5G67340,AT2G16250,AT1G69270,AT5G14930,AT1G02170,AT4G12720,AT1G25320,AT1G22200,AT3G48360,AT5G39610,AT1G48480,AT2G46500,AT2G35940,AT4G08180,AT1G79940,AT4G09570,AT2G45340,AT2G02810,AT3G28340,AT2G25790,AT2G41820,AT3G51890,AT5G44080…
GO:0006401	P	RNA catabolic process	82	8175	118	28397	2.5e-09	1.9e-07	AT5G37370,AT1G07530,AT1G03280,AT5G45160,AT2G14120,AT4G10070,AT1G72650,AT1G16540,AT1G18950,AT3G54230,AT4G18120,AT5G19420,AT2G15900,AT5G23080,AT5G19400,AT5G42540,AT4G13980,AT3G27530,AT1G06230,AT2G03820,AT1G07990,AT5G25060,AT4G34110,AT5G12400,AT1G33980,AT3G16830,AT3G44260,AT2G40410,AT5G67320,AT3G25840,AT3G12140,AT5G51340,AT3G05210,AT3G06620,AT3G57570,AT1G77180,AT4G11560,AT3G11540,AT3G13300,AT5G55600…
GO:0006793	P	phosphorus metabolic process	598	8175	1572	28397	2.6e-09	2e-07	AT4G22890,AT4G15560,AT5G66850,AT5G08590,AT3G17750,AT4G11330,AT1G67470,AT2G43010,AT2G02800,AT1G03160,AT5G08690,AT1G25320,AT1G05630,AT1G63470,AT2G28940,AT5G15730,AT3G23340,AT4G04500,AT2G19130,AT3G63120,AT5G54380,AT4G03415,AT1G65250,AT4G23250,AT4G23150,AT4G01330,AT1G12580,AT5G10380,AT5G07150,AT5G63410,AT5G10930,AT5G52760,AT2G04550,AT5G46110,AT5G01810,AT1G03930,AT2G19680,AT1G22070,AT5G16480,AT2G23390…
GO:0009862	P	systemic acquired resistance, salicylic acid mediated signaling pathway	137	8175	251	28397	3.6e-09	2.7e-07	AT3G48640,AT5G65210,AT1G80840,AT4G26090,AT3G47480,AT4G11260,AT3G45620,AT2G30770,AT3G57700,AT4G11330,AT2G32680,AT2G13810,AT5G24530,AT2G43010,AT5G67340,AT1G69270,AT1G20020,AT3G48090,AT5G37480,AT1G07000,AT2G35940,AT3G10800,AT3G50700,AT4G23810,AT5G40170,AT4G03450,AT5G22570,AT3G57260,AT3G55800,AT3G50820,AT5G11920,AT5G01540,AT1G74360,AT4G39030,AT5G41410,AT5G10380,AT4G19660,AT1G64060,AT5G20990,AT5G52760…
GO:0009651	P	response to salt stress	333	8175	788	28397	3.8e-09	2.8e-07	AT1G16560,AT5G46050,AT1G06620,AT3G23600,AT1G05690,AT5G21010,AT5G59430,AT1G76490,AT3G15353,AT4G24500,AT5G35750,AT5G08590,AT2G18250,AT1G27450,AT3G23050,AT4G36020,AT3G48360,AT4G21960,AT1G21750,AT1G61340,AT4G34110,AT5G26751,AT1G69270,AT4G08685,AT2G35510,AT2G36830,AT5G43060,AT3G15730,AT5G09220,AT3G12390,AT5G05660,AT1G48000,AT5G39610,AT1G09210,AT2G47580,AT2G47190,AT2G35940,AT2G30050,AT1G52400,AT1G08110…
GO:0009790	P	embryonic development	280	8175	638	28397	4.3e-09	3.2e-07	AT1G06190,AT3G13300,AT5G40160,AT3G13490,AT5G22370,AT5G48230,AT1G11430,AT4G04350,AT5G56930,AT1G13980,AT5G41480,AT4G24270,AT5G55300,AT4G00950,AT1G67960,AT5G46580,AT1G49510,AT1G34550,AT1G21750,AT5G55940,AT4G30580,AT1G70070,AT1G69270,AT2G35510,AT4G16310,AT1G71440,AT5G49030,AT5G16750,AT2G43410,AT2G21710,AT5G12840,AT1G51450,AT3G04340,AT3G07430,AT2G22840,AT3G52940,AT4G24670,AT4G11260,AT5G61410,AT1G64520…
GO:0000097	P	sulfur amino acid biosynthetic process	159	8175	309	28397	4.8e-09	3.6e-07	AT5G15230,AT5G14120,AT4G15560,AT1G35420,AT1G33400,AT1G80680,AT2G22330,AT3G66658,AT2G18250,AT5G55230,AT3G25530,AT5G28020,AT1G76400,AT4G38770,AT5G17920,AT2G35940,AT5G04240,AT4G38240,AT4G04830,AT4G35640,AT4G33010,AT4G39950,AT5G18690,AT1G35620,AT1G43580,AT2G13540,AT5G26600,AT5G46110,AT2G22990,AT1G62560,AT5G01090,AT2G35500,AT4G02610,AT1G12230,AT3G55440,AT5G64040,AT2G05920,AT1G01050,AT5G18660,AT2G42320…
GO:0005982	P	starch metabolic process	128	8175	230	28397	4.8e-09	3.6e-07	AT4G22890,AT1G11720,AT5G36120,AT4G33470,AT5G51820,AT2G31040,AT5G38660,AT5G62790,AT4G23260,AT3G28760,AT1G07440,AT1G75680,AT3G22210,AT4G04340,AT1G03310,AT2G04700,AT1G31190,AT4G35760,AT1G70730,AT1G56500,AT2G47590,AT4G20760,AT5G39210,AT5G17520,AT5G28500,AT1G66980,AT2G01870,AT1G43560,AT2G23390,AT4G18240,AT5G02940,AT1G76450,AT1G65230,AT1G03630,AT3G15360,AT3G01510,AT2G29630,AT3G29320,AT2G21530,AT1G12800…
GO:0019222	P	regulation of metabolic process	1109	8175	3186	28397	5.8e-09	4.3e-07	AT1G06190,AT4G12560,AT4G22890,AT4G15560,AT5G36120,AT4G11660,AT1G76490,AT5G14280,AT4G24500,AT3G07060,AT4G19550,AT4G03280,AT2G18250,AT5G16820,AT2G43010,AT5G67110,AT1G18740,AT4G21670,AT1G23740,AT1G62310,AT2G36480,AT2G02470,AT1G79730,AT3G47480,AT1G74930,AT4G02590,AT5G59570,AT1G27370,AT5G36230,AT1G20980,AT3G21810,AT4G30080,AT1G63470,AT3G01140,AT2G35940,AT5G06290,AT3G50700,AT1G75660,AT5G23280,AT4G20910…
GO:0033692	P	cellular polysaccharide biosynthetic process	238	8175	523	28397	5.8e-09	4.3e-07	AT4G22890,AT1G11720,AT5G59700,AT5G36120,AT4G33470,AT1G72990,AT5G51820,AT1G13980,AT2G22125,AT5G19220,AT2G31040,AT5G39210,AT2G04560,AT2G45720,AT5G62790,AT3G60030,AT3G25140,AT1G23230,AT4G23260,AT1G76400,AT2G33570,AT1G09440,AT5G62220,AT5G22130,AT5G08560,AT4G30500,AT1G07440,AT5G36290,AT3G01040,AT3G54670,AT1G47410,AT5G64340,AT5G63370,AT3G22210,AT3G46220,AT4G04340,AT1G03310,AT3G43220,AT2G04700,AT5G64740…
GO:0031323	P	regulation of cellular metabolic process	1028	8175	2928	28397	6e-09	4.4e-07	AT1G06190,AT3G48640,AT4G22890,AT4G15560,AT5G36120,AT4G11660,AT5G14280,AT3G07060,AT4G19550,AT4G03280,AT2G18250,AT5G16820,AT2G43010,AT5G67110,AT1G18740,AT4G21670,AT1G62310,AT2G36480,AT2G02470,AT1G79730,AT3G47480,AT1G74930,AT4G02590,AT5G59570,AT1G27370,AT5G36230,AT1G20980,AT3G21810,AT1G63470,AT3G01140,AT2G35940,AT3G20810,AT3G50700,AT1G75660,AT5G23280,AT4G20910,AT5G59710,AT1G10910,AT4G00940,AT1G64520…
GO:0009891	P	positive regulation of biosynthetic process	265	8175	600	28397	7.1e-09	5.1e-07	AT1G06190,AT5G49520,AT1G13110,AT4G15560,AT5G19310,AT4G26090,AT5G47220,AT5G04720,AT4G05590,AT3G17040,AT1G11430,AT2G35110,AT3G50700,AT4G35900,AT1G03080,AT4G16390,AT1G67840,AT3G60530,AT5G65310,AT5G66320,AT1G18740,AT2G02160,AT1G03160,AT5G06460,AT1G79730,AT2G04790,AT4G36240,AT5G09220,AT5G05660,AT1G61740,AT2G35940,AT3G10800,AT2G02070,AT5G04240,AT5G20700,AT3G54670,AT1G63680,AT4G15090,AT3G44880,AT3G09360…
GO:0031328	P	positive regulation of cellular biosynthetic process	265	8175	600	28397	7.1e-09	5.1e-07	AT1G06190,AT5G49520,AT1G13110,AT4G15560,AT5G19310,AT4G26090,AT5G47220,AT5G04720,AT4G05590,AT3G17040,AT1G11430,AT2G35110,AT3G50700,AT4G35900,AT1G03080,AT4G16390,AT1G67840,AT3G60530,AT5G65310,AT5G66320,AT1G18740,AT2G02160,AT1G03160,AT5G06460,AT1G79730,AT2G04790,AT4G36240,AT5G09220,AT5G05660,AT1G61740,AT2G35940,AT3G10800,AT2G02070,AT5G04240,AT5G20700,AT3G54670,AT1G63680,AT4G15090,AT3G44880,AT3G09360…
GO:0031325	P	positive regulation of cellular metabolic process	270	8175	615	28397	7.9e-09	5.6e-07	AT1G06190,AT5G49520,AT1G13110,AT4G15560,AT5G19310,AT4G26090,AT5G47220,AT5G04720,AT4G05590,AT3G17040,AT1G11430,AT2G35110,AT3G50700,AT4G35900,AT1G03080,AT4G16390,AT1G67840,AT3G60530,AT5G65310,AT5G66320,AT1G18740,AT2G02160,AT1G03160,AT5G06460,AT1G79730,AT2G04790,AT4G36240,AT5G09220,AT5G05660,AT1G77300,AT1G61740,AT3G21200,AT2G35940,AT3G10800,AT2G02070,AT5G04240,AT5G20700,AT3G54670,AT1G63680,AT4G15090…
GO:0000956	P	nuclear-transcribed mRNA catabolic process	76	8175	109	28397	8.6e-09	6.1e-07	AT5G37370,AT1G07530,AT1G03280,AT5G45160,AT2G14120,AT4G10070,AT4G10930,AT1G16540,AT1G18950,AT3G54230,AT4G24680,AT5G19420,AT5G43930,AT5G23080,AT5G19400,AT4G18120,AT4G13980,AT3G27530,AT1G06230,AT2G03820,AT1G07990,AT5G25060,AT4G34110,AT5G12400,AT1G33980,AT3G16830,AT3G44260,AT5G67320,AT3G25840,AT3G12140,AT5G51340,AT3G05210,AT3G06620,AT3G57570,AT1G77180,AT4G11560,AT3G11540,AT3G13300,AT5G55600,AT4G16420…
GO:0006402	P	mRNA catabolic process	76	8175	109	28397	8.6e-09	6.1e-07	AT5G37370,AT1G07530,AT1G03280,AT5G45160,AT2G14120,AT4G10070,AT4G10930,AT1G16540,AT1G18950,AT3G54230,AT4G24680,AT5G19420,AT5G43930,AT5G23080,AT5G19400,AT4G18120,AT4G13980,AT3G27530,AT1G06230,AT2G03820,AT1G07990,AT5G25060,AT4G34110,AT5G12400,AT1G33980,AT3G16830,AT3G44260,AT5G67320,AT3G25840,AT3G12140,AT5G51340,AT3G05210,AT3G06620,AT3G57570,AT1G77180,AT4G11560,AT3G11540,AT3G13300,AT5G55600,AT4G16420…
GO:0019252	P	starch biosynthetic process	111	8175	191	28397	8.8e-09	6.2e-07	AT4G22890,AT1G11720,AT5G36120,AT4G33470,AT5G51820,AT2G31040,AT5G38660,AT5G62790,AT4G23260,AT3G28760,AT1G07440,AT3G22210,AT4G04340,AT1G03310,AT2G04700,AT1G31190,AT4G35760,AT1G70730,AT1G56500,AT2G47590,AT4G20760,AT5G39210,AT5G17520,AT5G28500,AT1G66980,AT2G01870,AT1G43560,AT2G23390,AT4G18240,AT5G02940,AT1G76450,AT1G65230,AT1G03630,AT3G15360,AT3G01510,AT2G29630,AT3G29320,AT2G21530,AT1G12800,AT2G36390…
GO:0023034	P	intracellular signaling pathway	204	8175	433	28397	9.1e-09	6.3e-07	AT5G65210,AT1G80840,AT3G49530,AT2G36970,AT1G06160,AT4G35900,AT1G06840,AT5G44790,AT2G38290,AT3G17840,AT5G67340,AT2G16250,AT1G69270,AT5G14930,AT1G02170,AT4G12720,AT1G25320,AT2G15300,AT5G39610,AT1G48480,AT2G46500,AT2G35940,AT4G08180,AT4G09570,AT2G45340,AT2G02810,AT3G28340,AT2G25790,AT2G41820,AT3G51890,AT5G44080,AT3G08680,AT5G01540,AT5G27420,AT4G17230,AT1G76650,AT2G05710,AT5G05160,AT4G34990,AT4G34590…
GO:0046395	P	carboxylic acid catabolic process	192	8175	402	28397	1.1e-08	7.8e-07	AT1G05840,AT1G64660,AT1G65520,AT4G15560,AT4G29010,AT5G36940,AT1G27980,AT1G13110,AT5G53440,AT2G22330,AT5G56290,AT1G21610,AT3G56310,AT4G28030,AT1G13750,AT3G52570,AT3G03330,AT5G62790,AT3G12800,AT5G04230,AT1G77670,AT4G15440,AT5G66040,AT5G61060,AT1G49670,AT5G54080,AT4G36670,AT5G16520,AT5G19590,AT1G64520,AT2G02010,AT5G64500,AT3G62130,AT4G33010,AT3G11580,AT2G30110,AT4G39950,AT3G21780,AT5G07360,AT1G52200…
GO:0016054	P	organic acid catabolic process	192	8175	402	28397	1.1e-08	7.8e-07	AT1G05840,AT1G64660,AT1G65520,AT4G15560,AT4G29010,AT5G36940,AT1G27980,AT1G13110,AT5G53440,AT2G22330,AT5G56290,AT1G21610,AT3G56310,AT4G28030,AT1G13750,AT3G52570,AT3G03330,AT5G62790,AT3G12800,AT5G04230,AT1G77670,AT4G15440,AT5G66040,AT5G61060,AT1G49670,AT5G54080,AT4G36670,AT5G16520,AT5G19590,AT1G64520,AT2G02010,AT5G64500,AT3G62130,AT4G33010,AT3G11580,AT2G30110,AT4G39950,AT3G21780,AT5G07360,AT1G52200…
GO:0010154	P	fruit development	306	8175	721	28397	1.2e-08	8e-07	AT1G06190,AT3G13300,AT5G40160,AT3G13490,AT5G22370,AT5G48230,AT1G11430,AT2G40300,AT4G04350,AT5G53470,AT5G56930,AT1G13980,AT5G41480,AT4G24270,AT5G55300,AT4G00950,AT2G01620,AT5G46580,AT1G49510,AT1G34550,AT1G21750,AT5G55940,AT4G30580,AT4G14510,AT1G69270,AT5G20490,AT1G12770,AT4G16310,AT1G71440,AT2G06990,AT5G49030,AT5G16750,AT3G11270,AT2G21710,AT5G12840,AT1G51450,AT3G04340,AT3G07430,AT2G22840,AT3G52940…
GO:0010027	P	thylakoid membrane organization	113	8175	198	28397	1.4e-08	9.3e-07	AT4G22890,AT5G40160,AT3G13490,AT5G36120,AT5G16620,AT3G17040,AT1G11430,AT4G04350,AT4G33470,AT1G32080,AT5G19220,AT4G30580,AT1G03160,AT5G49030,AT5G47190,AT1G63680,AT5G07020,AT3G44880,AT4G01800,AT1G77490,AT5G22640,AT5G52440,AT3G46780,AT1G43560,AT5G51110,AT1G73110,AT1G65230,AT1G03630,AT4G31850,AT3G15360,AT5G16710,AT5G14660,AT3G63190,AT1G08540,AT1G12800,AT1G56500,AT4G02530,AT2G40300,AT5G16715,AT1G03680…
GO:0009668	P	plastid membrane organization	113	8175	198	28397	1.4e-08	9.3e-07	AT4G22890,AT5G40160,AT3G13490,AT5G36120,AT5G16620,AT3G17040,AT1G11430,AT4G04350,AT4G33470,AT1G32080,AT5G19220,AT4G30580,AT1G03160,AT5G49030,AT5G47190,AT1G63680,AT5G07020,AT3G44880,AT4G01800,AT1G77490,AT5G22640,AT5G52440,AT3G46780,AT1G43560,AT5G51110,AT1G73110,AT1G65230,AT1G03630,AT4G31850,AT3G15360,AT5G16710,AT5G14660,AT3G63190,AT1G08540,AT1G12800,AT1G56500,AT4G02530,AT2G40300,AT5G16715,AT1G03680…
GO:0009893	P	positive regulation of metabolic process	271	8175	623	28397	1.4e-08	9.7e-07	AT1G06190,AT5G49520,AT1G13110,AT4G15560,AT5G19310,AT4G26090,AT5G47220,AT5G04720,AT4G05590,AT3G17040,AT1G11430,AT2G35110,AT3G50700,AT4G35900,AT1G03080,AT4G16390,AT1G67840,AT3G60530,AT5G65310,AT5G66320,AT1G18740,AT2G02160,AT1G03160,AT5G06460,AT1G79730,AT2G04790,AT4G36240,AT5G09220,AT5G05660,AT1G77300,AT1G61740,AT3G21200,AT2G35940,AT3G10800,AT2G02070,AT5G04240,AT5G20700,AT3G54670,AT1G63680,AT4G15090…
GO:0046148	P	pigment biosynthetic process	146	8175	282	28397	1.5e-08	1e-06	AT2G26930,AT4G15560,AT4G14690,AT1G31800,AT1G06820,AT5G52570,AT1G06000,AT3G63520,AT1G27450,AT4G30580,AT1G23740,AT3G26570,AT5G62790,AT5G49030,AT1G63660,AT4G34190,AT4G14070,AT5G07020,AT1G64520,AT3G57260,AT4G33010,AT5G42800,AT2G43000,AT2G28350,AT5G20140,AT2G47590,AT2G35500,AT5G67030,AT3G51240,AT1G30530,AT4G26150,AT2G40400,AT5G48880,AT5G26030,AT3G46780,AT4G39040,AT5G17230,AT1G73110,AT3G21560,AT5G18660…
GO:0009311	P	oligosaccharide metabolic process	131	8175	244	28397	1.6e-08	1.1e-06	AT4G22890,AT5G36120,AT4G33470,AT1G72990,AT5G51820,AT2G31040,AT3G56310,AT5G38660,AT5G62790,AT1G56560,AT4G23260,AT3G28760,AT2G32810,AT4G38240,AT3G22210,AT4G04340,AT1G03310,AT1G78580,AT4G33010,AT1G31190,AT4G35760,AT1G70730,AT2G43000,AT4G24040,AT2G47590,AT5G39210,AT5G17520,AT5G28500,AT1G66980,AT2G01870,AT1G43560,AT3G22200,AT2G23390,AT5G02940,AT1G76450,AT1G03630,AT3G15360,AT3G01510,AT4G24210,AT2G29630…
GO:0000165	P	MAPKKK cascade	117	8175	209	28397	1.7e-08	1.1e-06	AT3G48640,AT1G80840,AT4G26090,AT3G47480,AT4G11260,AT2G30770,AT3G57700,AT4G11330,AT2G32680,AT5G24530,AT2G43010,AT5G67340,AT1G69270,AT1G20020,AT3G48090,AT5G10760,AT3G10800,AT3G50700,AT4G23810,AT5G40170,AT4G03450,AT5G22570,AT3G57260,AT1G33600,AT3G50820,AT5G01540,AT4G39030,AT5G10380,AT1G64060,AT5G20990,AT5G52760,AT1G66880,AT1G18570,AT5G24930,AT1G53230,AT1G22070,AT5G44070,AT4G34460,AT3G13950,AT2G14610…
GO:0009310	P	amine catabolic process	119	8175	214	28397	1.7e-08	1.1e-06	AT1G64660,AT4G15560,AT5G36940,AT2G46590,AT1G13110,AT2G22330,AT4G28030,AT1G23740,AT5G62790,AT1G77670,AT4G15440,AT5G66040,AT5G54080,AT4G36670,AT2G02010,AT5G47770,AT3G62130,AT4G33010,AT4G39950,AT1G52200,AT2G35500,AT5G26600,AT2G43710,AT3G04110,AT2G22990,AT2G43400,AT1G24100,AT4G39940,AT3G22200,AT2G29690,AT3G53260,AT1G68890,AT2G44650,AT1G79440,AT2G20960,AT4G25130,AT3G15360,AT3G59060,AT4G12060,AT4G39030…
GO:0010016	P	shoot morphogenesis	237	8175	529	28397	1.7e-08	1.2e-06	AT1G33240,AT3G13300,AT1G80490,AT4G15560,AT2G02480,AT1G35420,AT5G20630,AT3G17040,AT2G35110,AT3G50700,AT1G13980,AT1G67840,AT1G33811,AT5G55300,AT1G45050,AT5G64630,AT5G46580,AT4G17140,AT5G27030,AT3G09580,AT5G38660,AT5G36120,AT5G06970,AT2G04790,AT1G20020,AT1G12820,AT1G19220,AT5G16750,AT1G77300,AT3G01140,AT2G02070,AT5G64340,AT4G20910,AT1G74030,AT5G61240,AT3G44200,AT5G12290,AT1G47870,AT5G24630,AT3G44880…
GO:0048367	P	shoot development	305	8175	723	28397	1.9e-08	1.3e-06	AT1G33240,AT3G13300,AT1G80490,AT4G15560,AT2G02480,AT1G35420,AT5G20630,AT3G17040,AT2G25180,AT2G35110,AT3G50700,AT5G35750,AT1G13980,AT1G67840,AT1G33811,AT5G55300,AT3G10870,AT5G64630,AT5G46580,AT4G17140,AT5G27030,AT5G45300,AT5G13510,AT5G38660,AT5G36120,AT4G14720,AT2G17040,AT4G16310,AT2G04790,AT4G26000,AT1G20020,AT1G12820,AT1G19220,AT5G16750,AT1G19050,AT3G50660,AT3G01140,AT2G02070,AT2G22840,AT5G64340…
GO:0022621	P	shoot system development	305	8175	723	28397	1.9e-08	1.3e-06	AT1G33240,AT3G13300,AT1G80490,AT4G15560,AT2G02480,AT1G35420,AT5G20630,AT3G17040,AT2G25180,AT2G35110,AT3G50700,AT5G35750,AT1G13980,AT1G67840,AT1G33811,AT5G55300,AT3G10870,AT5G64630,AT5G46580,AT4G17140,AT5G27030,AT5G45300,AT5G13510,AT5G38660,AT5G36120,AT4G14720,AT2G17040,AT4G16310,AT2G04790,AT4G26000,AT1G20020,AT1G12820,AT1G19220,AT5G16750,AT1G19050,AT3G50660,AT3G01140,AT2G02070,AT2G22840,AT5G64340…
GO:0009069	P	serine family amino acid metabolic process	141	8175	271	28397	2.1e-08	1.4e-06	AT2G17630,AT5G15230,AT5G14120,AT4G15560,AT1G35420,AT2G22330,AT2G18250,AT1G23740,AT3G25530,AT5G62790,AT5G28020,AT2G26080,AT4G38770,AT2G35940,AT5G04240,AT4G38240,AT3G21270,AT1G72190,AT1G68260,AT3G62130,AT4G04830,AT4G35640,AT4G33010,AT4G39950,AT5G18690,AT2G35500,AT5G26600,AT2G43710,AT5G46110,AT2G22990,AT1G62560,AT5G01090,AT1G36370,AT1G12230,AT3G55440,AT1G76100,AT5G64040,AT5G26780,AT5G18660,AT1G18640…
GO:0016052	P	carbohydrate catabolic process	252	8175	573	28397	2.2e-08	1.4e-06	AT4G22890,AT3G23600,AT4G28490,AT5G36120,AT1G17160,AT1G12000,AT5G67590,AT4G33470,AT1G72990,AT5G51820,AT2G21170,AT3G63520,AT3G56310,AT5G56350,AT5G45300,AT5G55230,AT5G10300,AT3G25530,AT4G32840,AT4G28740,AT3G59040,AT1G56560,AT3G15730,AT1G20020,AT5G36230,AT3G44320,AT1G64770,AT1G64190,AT4G31340,AT4G34190,AT2G32810,AT1G08110,AT2G20420,AT5G36290,AT3G55800,AT1G74030,AT2G41430,AT1G75680,AT3G22210,AT1G79550…
GO:0007243	P	protein kinase cascade	122	8175	223	28397	2.3e-08	1.5e-06	AT3G48640,AT1G80840,AT4G26090,AT3G47480,AT1G05000,AT2G30770,AT3G57700,AT4G11330,AT2G32680,AT5G24530,AT2G43010,AT5G67340,AT1G69270,AT1G20020,AT3G48090,AT5G10760,AT3G10800,AT3G50700,AT4G23810,AT4G11260,AT5G40170,AT4G03450,AT5G22570,AT3G57260,AT1G33600,AT3G19420,AT3G50820,AT5G01540,AT4G39030,AT5G10380,AT1G64060,AT5G20990,AT5G52760,AT2G04550,AT1G66880,AT1G18570,AT5G24930,AT1G53230,AT1G22070,AT5G44070…
GO:0009629	P	response to gravity	97	8175	162	28397	2.5e-08	1.6e-06	AT1G04300,AT5G51820,AT2G18790,AT1G17760,AT3G23050,AT2G36720,AT2G43010,AT5G35840,AT5G04240,AT4G11560,AT3G54670,AT5G49880,AT1G01040,AT3G57300,AT2G02950,AT4G17330,AT1G70730,AT5G53440,AT3G14010,AT2G45700,AT1G08620,AT5G39510,AT1G02890,AT5G17520,AT5G66030,AT4G31880,AT2G03150,AT1G17580,AT1G77800,AT1G28420,AT3G06670,AT5G22760,AT3G09850,AT5G12350,AT1G31930,AT4G20850,AT3G54280,AT1G65440,AT1G80790,AT1G24560…
GO:0016137	P	glycoside metabolic process	139	8175	268	28397	3e-08	1.9e-06	AT5G10300,AT3G44320,AT5G57350,AT4G33470,AT5G51820,AT2G22330,AT3G56310,AT1G48420,AT4G37400,AT5G62790,AT1G56560,AT1G20020,AT1G21120,AT3G02050,AT3G55800,AT1G03310,AT1G78580,AT3G05730,AT4G39950,AT4G35760,AT1G70730,AT2G43000,AT4G24040,AT1G62570,AT2G24280,AT5G10380,AT2G29630,AT5G14200,AT3G20390,AT1G18570,AT1G62560,AT1G24100,AT3G46780,AT4G39940,AT3G22200,AT5G25980,AT5G44070,AT1G65230,AT3G27820,AT3G16400…
GO:0048316	P	seed development	294	8175	696	28397	3.2e-08	2e-06	AT1G06190,AT3G13300,AT5G40160,AT3G13490,AT5G22370,AT5G48230,AT1G11430,AT4G04350,AT5G53470,AT5G56930,AT1G13980,AT5G41480,AT4G24270,AT5G55300,AT4G00950,AT2G01620,AT5G46580,AT1G49510,AT1G34550,AT1G21750,AT5G55940,AT4G30580,AT4G14510,AT1G69270,AT4G36540,AT1G12770,AT4G16310,AT1G71440,AT2G06990,AT5G49030,AT5G16750,AT3G11270,AT2G21710,AT5G12840,AT1G51450,AT3G04340,AT3G07430,AT2G22840,AT3G52940,AT4G24670…
GO:0009793	P	embryonic development ending in seed dormancy	246	8175	563	28397	4.9e-08	3.1e-06	AT1G06190,AT3G13300,AT5G40160,AT3G13490,AT5G22370,AT5G48230,AT1G11430,AT4G04350,AT5G56930,AT1G13980,AT5G41480,AT4G24270,AT5G55300,AT4G00950,AT5G46580,AT1G49510,AT1G34550,AT5G55940,AT4G30580,AT1G69270,AT4G16310,AT1G71440,AT5G49030,AT5G16750,AT2G21710,AT5G12840,AT1G51450,AT3G04340,AT3G07430,AT2G22840,AT3G52940,AT4G24670,AT4G11260,AT5G61410,AT1G64520,AT3G29290,AT3G44880,AT3G11960,AT1G78580,AT1G80260…
GO:0080090	P	regulation of primary metabolic process	962	8175	2761	28397	6.2e-08	3.9e-06	AT1G06190,AT4G12560,AT4G22890,AT4G15560,AT5G36120,AT4G11660,AT5G14280,AT3G07060,AT4G19550,AT1G76880,AT2G18250,AT5G16820,AT2G43010,AT5G67110,AT1G18740,AT4G21670,AT1G23740,AT1G62310,AT2G36480,AT2G02470,AT1G79730,AT1G74930,AT4G02590,AT5G59570,AT1G27370,AT5G36230,AT1G20980,AT3G21810,AT1G63470,AT3G01140,AT2G35940,AT3G20810,AT3G50700,AT5G23280,AT4G20910,AT5G59710,AT1G10910,AT4G00940,AT1G64520,AT1G01040…
GO:0009630	P	gravitropism	92	8175	154	28397	6.2e-08	3.9e-06	AT1G04300,AT5G53440,AT2G18790,AT1G17760,AT3G23050,AT2G36720,AT2G43010,AT5G35840,AT5G04240,AT4G11560,AT3G54670,AT5G49880,AT1G01040,AT3G57300,AT2G02950,AT4G17330,AT1G56590,AT3G14010,AT2G45700,AT1G08620,AT5G39510,AT1G02890,AT5G66030,AT4G31880,AT2G03150,AT1G17580,AT1G77800,AT1G28420,AT3G06670,AT5G22760,AT3G09850,AT5G12350,AT1G31930,AT4G20850,AT3G54280,AT1G65440,AT1G80790,AT1G24560,AT3G15880,AT3G60240…
GO:0009409	P	response to cold	268	8175	629	28397	7.1e-08	4.4e-06	AT5G15020,AT1G31580,AT1G62640,AT3G49530,AT2G33835,AT3G16460,AT3G11170,AT1G18890,AT4G24500,AT5G35750,AT2G45660,AT2G18790,AT5G42900,AT5G55300,AT5G53470,AT3G23050,AT5G42540,AT2G38290,AT1G64890,AT1G23740,AT1G02270,AT1G69270,AT3G48360,AT5G67320,AT3G12490,AT1G20020,AT1G64610,AT1G50380,AT1G20620,AT3G07630,AT2G47190,AT3G10800,AT4G08180,AT3G57570,AT2G45240,AT2G46590,AT5G61410,AT1G77490,AT3G56400,AT1G61980…
GO:0006468	P	protein amino acid phosphorylation	439	8175	1134	28397	7.8e-08	4.8e-06	AT4G15560,AT5G66850,AT5G08590,AT3G17750,AT5G18525,AT1G67470,AT2G02800,AT1G25320,AT1G63470,AT2G28940,AT5G15730,AT3G23340,AT4G04500,AT2G19130,AT3G57710,AT1G65250,AT4G23250,AT4G23150,AT4G01330,AT1G12580,AT5G07150,AT5G63410,AT2G02710,AT4G00710,AT1G03930,AT2G23390,AT4G04570,AT1G06390,AT3G63340,AT1G06840,AT5G47840,AT1G74880,AT5G67320,AT5G58150,AT5G16000,AT5G67080,AT5G57035,AT2G23070,AT3G57120,AT1G69790…
GO:0042398	P	cellular amino acid derivative biosynthetic process	234	8175	534	28397	8.6e-08	5.3e-06	AT1G13110,AT2G13810,AT5G03630,AT4G26090,AT4G05590,AT1G76490,AT2G46590,AT1G66480,AT5G11260,AT1G03080,AT3G57700,AT3G03990,AT5G24530,AT2G30490,AT4G14690,AT1G61340,AT1G61610,AT5G27380,AT5G41400,AT1G77670,AT1G69370,AT1G61740,AT2G35940,AT4G14090,AT5G48840,AT1G79340,AT5G20700,AT3G10930,AT5G24850,AT4G00040,AT4G37980,AT5G47770,AT3G57260,AT4G11370,AT3G44720,AT5G42800,AT5G23670,AT4G35480,AT2G43000,AT3G61530…
GO:0017038	P	protein import	174	8175	368	28397	9e-08	5.5e-06	AT5G26110,AT5G16620,AT4G00090,AT5G02040,AT1G80680,AT4G15850,AT5G53440,AT3G63130,AT5G56290,AT5G54910,AT1G21610,AT3G56310,AT4G01790,AT1G11240,AT2G45730,AT1G75660,AT3G03330,AT1G03000,AT1G63900,AT5G38720,AT5G40930,AT3G12390,AT5G17270,AT3G11400,AT1G63660,AT5G20600,AT2G40430,AT5G54080,AT2G46520,AT3G49320,AT1G16280,AT4G14110,AT4G26780,AT5G64500,AT3G55605,AT1G26440,AT4G01800,AT2G15290,AT3G08960,AT5G41790…
GO:0005984	P	disaccharide metabolic process	118	8175	221	28397	1e-07	6.2e-06	AT4G22890,AT5G36120,AT4G33470,AT1G72990,AT5G51820,AT2G31040,AT3G56310,AT5G38660,AT5G62790,AT1G56560,AT4G23260,AT3G28760,AT2G32810,AT3G22210,AT4G04340,AT1G03310,AT1G78580,AT4G33010,AT1G31190,AT4G35760,AT1G70730,AT2G43000,AT4G24040,AT2G47590,AT5G39210,AT5G17520,AT5G28500,AT1G66980,AT2G01870,AT1G43560,AT3G22200,AT2G23390,AT5G02940,AT1G76450,AT1G03630,AT3G15360,AT3G01510,AT2G29630,AT2G35840,AT2G21530…
GO:0060548	P	negative regulation of cell death	99	8175	174	28397	1.2e-07	7e-06	AT3G13870,AT1G80840,AT4G26090,AT3G47480,AT4G11260,AT4G21120,AT1G77140,AT2G38290,AT5G61900,AT5G67340,AT1G69270,AT1G02170,AT4G37640,AT3G48090,AT1G07000,AT4G08180,AT5G22570,AT3G57260,AT5G25440,AT4G19700,AT5G01540,AT3G25070,AT1G64060,AT5G52760,AT5G26030,AT1G22070,AT4G39400,AT4G34460,AT3G13950,AT4G25030,AT1G72900,AT3G53810,AT5G26920,AT5G48380,AT2G46500,AT2G14560,AT3G05360,AT4G20830,AT5G39020,AT5G45110…
GO:0018130	P	heterocycle biosynthetic process	132	8175	258	28397	1.2e-07	7.2e-06	AT1G80050,AT4G15560,AT4G14690,AT3G63520,AT1G27450,AT4G30580,AT1G23740,AT1G03160,AT5G62790,AT1G69370,AT4G31050,AT4G34190,AT4G14070,AT5G17230,AT1G56050,AT1G25220,AT2G43000,AT5G63570,AT3G04680,AT2G35500,AT2G29630,AT2G43710,AT5G30510,AT4G26150,AT5G63890,AT2G43400,AT1G58440,AT4G02610,AT2G40400,AT3G07270,AT5G26030,AT3G46780,AT1G31800,AT2G29690,AT5G18660,AT2G40490,AT1G03630,AT3G09150,AT3G59060,AT4G14910…
GO:0033013	P	tetrapyrrole metabolic process	120	8175	227	28397	1.2e-07	7.2e-06	AT2G25180,AT4G15560,AT4G14690,AT5G65480,AT5G53350,AT4G11570,AT5G35750,AT3G63520,AT4G30580,AT1G23740,AT5G62790,AT4G34190,AT4G14070,AT5G17230,AT3G44880,AT2G44520,AT1G56050,AT4G02530,AT2G35500,AT3G01910,AT4G11960,AT2G43710,AT5G13800,AT4G26150,AT2G40400,AT5G26030,AT1G73750,AT3G46780,AT5G18660,AT2G40490,AT3G19553,AT1G03630,AT2G38800,AT1G20560,AT3G61080,AT1G27320,AT4G13250,AT2G26930,AT1G12800,AT1G04620…
GO:0016143	P	S-glycoside metabolic process	111	8175	205	28397	1.4e-07	8.4e-06	AT3G44320,AT5G57350,AT4G33470,AT5G51820,AT2G22330,AT1G48420,AT4G37400,AT5G62790,AT1G20020,AT1G21120,AT3G02050,AT3G55800,AT1G03310,AT1G65860,AT4G39950,AT4G35760,AT1G62570,AT2G24280,AT5G10380,AT2G29630,AT5G14200,AT3G20390,AT1G18570,AT1G62560,AT1G24100,AT3G46780,AT4G39940,AT3G05730,AT5G25980,AT5G44070,AT1G65230,AT3G27820,AT3G16400,AT1G03630,AT3G59060,AT1G21100,AT5G17520,AT5G57930,AT5G57220,AT5G45930…
GO:0019760	P	glucosinolate metabolic process	111	8175	205	28397	1.4e-07	8.4e-06	AT3G44320,AT5G57350,AT4G33470,AT5G51820,AT2G22330,AT1G48420,AT4G37400,AT5G62790,AT1G20020,AT1G21120,AT3G02050,AT3G55800,AT1G03310,AT1G65860,AT4G39950,AT4G35760,AT1G62570,AT2G24280,AT5G10380,AT2G29630,AT5G14200,AT3G20390,AT1G18570,AT1G62560,AT1G24100,AT3G46780,AT4G39940,AT3G05730,AT5G25980,AT5G44070,AT1G65230,AT3G27820,AT3G16400,AT1G03630,AT3G59060,AT1G21100,AT5G17520,AT5G57930,AT5G57220,AT5G45930…
GO:0019757	P	glycosinolate metabolic process	111	8175	205	28397	1.4e-07	8.4e-06	AT3G44320,AT5G57350,AT4G33470,AT5G51820,AT2G22330,AT1G48420,AT4G37400,AT5G62790,AT1G20020,AT1G21120,AT3G02050,AT3G55800,AT1G03310,AT1G65860,AT4G39950,AT4G35760,AT1G62570,AT2G24280,AT5G10380,AT2G29630,AT5G14200,AT3G20390,AT1G18570,AT1G62560,AT1G24100,AT3G46780,AT4G39940,AT3G05730,AT5G25980,AT5G44070,AT1G65230,AT3G27820,AT3G16400,AT1G03630,AT3G59060,AT1G21100,AT5G17520,AT5G57930,AT5G57220,AT5G45930…
GO:0006778	P	porphyrin metabolic process	119	8175	226	28397	1.6e-07	9.3e-06	AT2G25180,AT4G15560,AT4G14690,AT5G65480,AT5G53350,AT4G11570,AT5G35750,AT3G63520,AT4G30580,AT1G23740,AT5G62790,AT4G34190,AT4G14070,AT5G17230,AT3G44880,AT2G44520,AT1G56050,AT4G02530,AT2G35500,AT3G01910,AT4G11960,AT2G43710,AT5G13800,AT4G26150,AT2G40400,AT5G26030,AT1G73750,AT3G46780,AT5G18660,AT2G40490,AT3G19553,AT1G03630,AT2G38800,AT1G20560,AT3G61080,AT1G27320,AT4G13250,AT2G26930,AT1G12800,AT1G04620…
GO:0009063	P	cellular amino acid catabolic process	100	8175	178	28397	1.6e-07	9.3e-06	AT1G64660,AT4G15560,AT5G36940,AT1G13110,AT2G22330,AT4G28030,AT1G23740,AT5G62790,AT1G77670,AT4G15440,AT5G66040,AT5G54080,AT4G36670,AT2G02010,AT3G62130,AT4G33010,AT4G39950,AT1G52200,AT2G35500,AT5G26600,AT2G43710,AT3G04110,AT2G22990,AT2G43400,AT1G24100,AT4G39940,AT3G22200,AT2G29690,AT3G53260,AT1G68890,AT2G44650,AT1G79440,AT2G20960,AT4G25130,AT3G15360,AT3G59060,AT4G12060,AT4G39030,AT3G50740,AT2G35120…
GO:0006979	P	response to oxidative stress	249	8175	582	28397	1.6e-07	9.3e-06	AT1G23310,AT5G44790,AT1G05690,AT4G11660,AT1G14870,AT4G23190,AT4G10090,AT5G02790,AT1G52500,AT3G25230,AT5G46350,AT4G08940,AT4G16155,AT1G69270,AT3G25530,AT5G62790,AT2G35510,AT4G12720,AT1G56560,AT3G12490,AT3G48090,AT4G16420,AT3G48360,AT5G39610,AT1G09210,AT5G35320,AT1G49670,AT2G35940,AT5G16990,AT2G29450,AT5G49555,AT4G23810,AT4G12570,AT5G61790,AT4G00940,AT2G41430,AT2G21195,AT4G32360,AT5G62000,AT2G26150…
GO:0003006	P	reproductive developmental process	731	8175	2050	28397	2e-07	1.2e-05	AT1G06190,AT5G15020,AT2G02480,AT5G48230,AT3G58580,AT1G72990,AT1G13980,AT5G41480,AT4G24270,AT3G24560,AT5G51660,AT1G03160,AT4G16310,AT5G59570,AT5G53800,AT5G49030,AT1G05630,AT1G63470,AT3G01140,AT2G22840,AT4G36580,AT5G54650,AT1G64520,AT3G29290,AT1G01040,AT4G04350,AT4G02020,AT3G02990,AT2G46260,AT5G27030,AT4G31820,AT5G27740,AT1G56290,AT4G24972,AT3G02680,AT4G23250,AT2G13540,AT5G13300,AT5G41410,AT4G00231…
GO:0048856	P	anatomical structure development	1152	8175	3396	28397	2e-07	1.2e-05	AT1G06190,AT5G15020,AT4G15560,AT2G02480,AT3G16270,AT5G48230,AT3G15353,AT3G58580,AT1G72990,AT1G13980,AT5G41480,AT4G24270,AT5G63950,AT1G79560,AT4G17140,AT4G36870,AT1G49040,AT3G09580,AT5G65870,AT5G51660,AT5G08560,AT5G36120,AT1G03160,AT4G14720,AT2G02470,AT1G10130,AT4G16310,AT5G59570,AT4G35470,AT5G49030,AT1G05630,AT1G63470,AT3G01140,AT2G35940,AT3G50700,AT5G62640,AT2G22840,AT4G24670,AT4G20910,AT5G07020…
GO:0042592	P	homeostatic process	215	8175	488	28397	2.1e-07	1.2e-05	AT5G15230,AT1G13110,AT5G36940,AT3G15353,AT5G13740,AT5G51820,AT2G18790,AT4G37390,AT5G42810,AT2G43010,AT5G61900,AT1G70890,AT2G13100,AT5G58640,AT4G04610,AT4G16155,AT2G36480,AT5G18950,AT2G02470,AT1G10130,AT5G09220,AT4G30110,AT1G04120,AT1G05630,AT4G10000,AT2G26690,AT4G04770,AT5G06460,AT5G47770,AT1G66970,AT5G57110,AT5G02600,AT4G15690,AT4G04670,AT5G24030,AT1G70730,AT5G04340,AT1G52200,AT3G02680,AT1G35620…
GO:0044275	P	cellular carbohydrate catabolic process	235	8175	545	28397	2.2e-07	1.3e-05	AT4G22890,AT3G23600,AT4G28490,AT5G36120,AT1G17160,AT1G12000,AT5G67590,AT4G33470,AT1G72990,AT5G51820,AT2G21170,AT3G63520,AT3G56310,AT5G56350,AT5G10300,AT3G25530,AT4G32840,AT4G28740,AT3G59040,AT1G56560,AT3G15730,AT1G20020,AT5G36230,AT1G06730,AT1G64190,AT4G31340,AT4G34190,AT2G32810,AT1G08110,AT2G20420,AT5G36290,AT3G55800,AT1G74030,AT2G41430,AT3G44320,AT3G22210,AT1G79550,AT2G01290,AT2G36530,AT2G24200…
GO:0043069	P	negative regulation of programmed cell death	96	8175	170	28397	2.3e-07	1.3e-05	AT3G13870,AT1G80840,AT4G26090,AT3G47480,AT4G11260,AT4G21120,AT1G77140,AT2G38290,AT5G67340,AT1G69270,AT1G02170,AT4G37640,AT3G48090,AT1G07000,AT4G08180,AT5G22570,AT3G57260,AT5G25440,AT4G19700,AT5G01540,AT3G25070,AT1G64060,AT5G52760,AT5G26030,AT1G22070,AT5G25930,AT4G34460,AT3G13950,AT4G25030,AT1G72900,AT3G53810,AT5G26920,AT2G46500,AT2G14560,AT3G05360,AT4G20830,AT5G39020,AT5G45110,AT5G47910,AT3G25780…
GO:0009725	P	response to hormone stimulus	513	8175	1375	28397	2.5e-07	1.4e-05	AT1G06190,AT5G46050,AT5G44790,AT1G80680,AT4G37390,AT1G27340,AT2G43010,AT5G13370,AT1G64890,AT4G18020,AT5G08080,AT4G35470,AT1G19220,AT1G05630,AT2G47190,AT2G35940,AT2G22840,AT5G42950,AT1G64520,AT2G26740,AT5G54380,AT4G19700,AT5G13180,AT1G20450,AT3G07390,AT5G27420,AT3G05360,AT2G13540,AT5G56290,AT3G15150,AT2G17840,AT5G08130,AT2G24850,AT1G59610,AT3G07370,AT3G11050,AT4G16420,AT5G25350,AT5G25980,AT1G06390…
GO:0070647	P	protein modification by small protein conjugation or removal	189	8175	418	28397	2.9e-07	1.6e-05	AT4G05400,AT2G02160,AT5G16280,AT3G59920,AT1G72990,AT5G67530,AT5G55300,AT4G33240,AT2G45920,AT1G66160,AT5G67340,AT5G06460,AT3G49810,AT4G24940,AT5G57740,AT1G60190,AT1G27910,AT5G16750,AT5G19310,AT1G76390,AT5G52470,AT5G55170,AT5G60170,AT5G12290,AT3G55605,AT4G12570,AT5G41990,AT2G30110,AT1G66660,AT3G04680,AT1G56290,AT3G24440,AT3G02680,AT1G55250,AT3G13550,AT2G06510,AT5G60960,AT2G13540,AT1G08620,AT2G42620…
GO:0000023	P	maltose metabolic process	88	8175	152	28397	3.2e-07	1.8e-05	AT4G22890,AT5G36120,AT4G33470,AT5G51820,AT2G31040,AT5G38660,AT5G62790,AT4G23260,AT3G28760,AT1G07440,AT3G22210,AT4G04340,AT1G03310,AT4G33010,AT1G31190,AT4G35760,AT1G70730,AT2G47590,AT5G39210,AT5G17520,AT5G28500,AT1G66980,AT2G01870,AT1G43560,AT2G23390,AT5G02940,AT5G13730,AT1G03630,AT3G15360,AT3G01510,AT2G29630,AT2G21530,AT1G56500,AT5G57930,AT1G03680,AT4G33500,AT2G05830,AT5G46420,AT4G17050,AT2G43530…
GO:0006733	P	oxidoreduction coenzyme metabolic process	133	8175	267	28397	3.3e-07	1.9e-05	AT4G22890,AT4G15560,AT5G36120,AT4G33470,AT1G14150,AT5G51820,AT1G78590,AT3G63520,AT3G63190,AT1G55090,AT1G23740,AT3G25530,AT5G62790,AT5G66120,AT1G50250,AT1G20020,AT1G64770,AT1G64190,AT4G34190,AT1G07440,AT3G22210,AT3G17930,AT2G01290,AT2G36530,AT4G33010,AT4G35760,AT2G30050,AT2G22330,AT2G35500,AT1G51980,AT2G29630,AT2G43710,AT5G17520,AT2G22990,AT3G46780,AT1G12230,AT5G19220,AT5G61780,AT3G55440,AT4G23600…
GO:0009889	P	regulation of biosynthetic process	912	8175	2634	28397	3.3e-07	1.9e-05	AT1G06190,AT5G15020,AT4G15560,AT5G36120,AT4G11660,AT5G14280,AT3G07060,AT4G19550,AT1G76880,AT2G18250,AT5G16820,AT2G43010,AT5G67110,AT1G18740,AT4G21670,AT1G62310,AT2G36480,AT2G02470,AT1G79730,AT1G74930,AT4G02590,AT5G59570,AT1G27370,AT5G36230,AT1G20980,AT3G21810,AT1G63470,AT3G01140,AT2G35940,AT3G20810,AT3G50700,AT5G23280,AT4G20910,AT5G59710,AT1G10910,AT4G00940,AT1G64520,AT1G01040,AT2G30470,AT3G57300…
GO:0031326	P	regulation of cellular biosynthetic process	911	8175	2631	28397	3.4e-07	1.9e-05	AT1G06190,AT5G15020,AT4G15560,AT5G36120,AT4G11660,AT5G14280,AT3G07060,AT4G19550,AT1G76880,AT2G18250,AT5G16820,AT2G43010,AT5G67110,AT1G18740,AT4G21670,AT1G62310,AT2G36480,AT2G02470,AT1G79730,AT1G74930,AT4G02590,AT5G59570,AT1G27370,AT5G36230,AT1G20980,AT3G21810,AT1G63470,AT3G01140,AT2G35940,AT3G20810,AT3G50700,AT5G23280,AT4G20910,AT5G59710,AT1G10910,AT4G00940,AT1G64520,AT1G01040,AT2G30470,AT3G57300…
GO:0008380	P	RNA splicing	146	8175	302	28397	3.5e-07	2e-05	AT1G33400,AT4G24500,AT3G66658,AT1G11240,AT4G10050,AT1G09760,AT4G17020,AT1G76400,AT3G11400,AT2G47580,AT5G51300,AT4G09040,AT1G43190,AT1G17070,AT1G07910,AT5G63370,AT1G80680,AT3G02710,AT4G32420,AT2G38560,AT1G35620,AT1G43580,AT2G13540,AT5G27620,AT1G55310,AT2G20020,AT2G30260,AT1G04950,AT4G02610,AT5G43600,AT5G13480,AT5G60870,AT1G32750,AT5G24360,AT2G05920,AT1G01050,AT3G23070,AT1G15810,AT3G14860,AT2G22090…
GO:0009606	P	tropism	93	8175	166	28397	4.6e-07	2.5e-05	AT1G04300,AT5G53440,AT2G18790,AT1G17760,AT3G23050,AT2G36720,AT2G43010,AT5G35840,AT5G04240,AT4G11560,AT3G54670,AT5G49880,AT1G01040,AT3G57300,AT2G02950,AT4G17330,AT1G56590,AT3G14010,AT1G70800,AT2G45700,AT1G08620,AT5G39510,AT1G02890,AT5G66030,AT4G31880,AT2G03150,AT1G17580,AT1G77800,AT1G28420,AT3G06670,AT5G22760,AT3G09850,AT5G12350,AT1G31930,AT4G20850,AT3G54280,AT1G65440,AT1G80790,AT1G24560,AT3G15880…
GO:0009070	P	serine family amino acid biosynthetic process	115	8175	222	28397	4.7e-07	2.6e-05	AT2G17630,AT5G15230,AT5G14120,AT4G15560,AT1G35420,AT2G22330,AT2G18250,AT3G25530,AT5G28020,AT4G38770,AT2G35940,AT5G04240,AT4G38240,AT1G72190,AT1G68260,AT4G04830,AT4G35640,AT4G33010,AT4G39950,AT5G18690,AT2G35500,AT5G26600,AT5G46110,AT2G22990,AT1G62560,AT5G01090,AT1G12230,AT3G55440,AT5G64040,AT5G18660,AT1G18640,AT2G42320,AT5G13980,AT1G55880,AT3G21270,AT3G59060,AT1G23310,AT1G17745,AT1G12800,AT5G63570…
GO:0008610	P	lipid biosynthetic process	439	8175	1159	28397	5.3e-07	2.9e-05	AT4G15560,AT5G48230,AT1G76490,AT3G57170,AT5G11380,AT2G04560,AT5G66450,AT1G23740,AT3G25530,AT5G49030,AT1G31910,AT5G49555,AT1G72660,AT5G07020,AT5G55310,AT1G15780,AT5G63380,AT2G35500,AT5G67030,AT3G14050,AT3G14440,AT1G50430,AT4G04800,AT2G24850,AT4G17910,AT3G10850,AT2G23390,AT1G65230,AT3G52150,AT3G25040,AT5G47840,AT3G59060,AT3G05970,AT3G63190,AT4G04870,AT2G05990,AT3G02630,AT1G75420,AT5G57030,AT2G22830…
GO:0009755	P	hormone-mediated signaling pathway	251	8175	600	28397	5.7e-07	3.1e-05	AT5G15230,AT5G11260,AT1G80840,AT5G47220,AT2G36970,AT4G11260,AT5G63490,AT5G35750,AT1G27340,AT1G20930,AT3G56310,AT2G43010,AT5G01550,AT1G79460,AT5G67340,AT1G69270,AT2G36830,AT3G15730,AT1G76260,AT4G35470,AT3G48360,AT5G39610,AT1G05840,AT2G47190,AT2G35940,AT3G10800,AT4G08180,AT4G12570,AT5G05440,AT5G57900,AT3G19580,AT4G09570,AT5G16000,AT5G01810,AT3G28340,AT5G54380,AT4G18010,AT3G21780,AT3G04640,AT2G28350…
GO:0006534	P	cysteine metabolic process	111	8175	213	28397	5.9e-07	3.2e-05	AT5G15230,AT5G14120,AT4G15560,AT1G35420,AT2G22330,AT2G18250,AT3G25530,AT5G28020,AT4G38770,AT2G35940,AT5G04240,AT4G38240,AT3G62130,AT4G04830,AT4G35640,AT4G33010,AT4G39950,AT5G18690,AT2G35500,AT5G26600,AT5G46110,AT2G22990,AT1G62560,AT5G01090,AT1G12230,AT3G55440,AT5G64040,AT5G18660,AT2G42320,AT5G13980,AT1G55880,AT3G21270,AT3G59060,AT1G23310,AT1G12800,AT5G63570,AT3G19400,AT1G67740,AT5G23020,AT2G15620…
GO:0006399	P	tRNA metabolic process	90	8175	160	28397	6.1e-07	3.3e-05	AT3G13490,AT5G16620,AT1G11430,AT4G04350,AT2G16650,AT2G20020,AT1G51310,AT3G24560,AT2G27760,AT5G49030,AT5G52470,AT1G07910,AT1G63680,AT3G63510,AT4G04670,AT3G02320,AT4G33760,AT4G26300,AT1G25350,AT2G04842,AT5G24840,AT3G16565,AT1G03110,AT1G02150,AT3G28460,AT1G08540,AT1G09620,AT4G38890,AT4G01880,AT5G16715,AT3G06980,AT4G20130,AT2G13440,AT1G48520,AT4G26870,AT5G13680,AT4G18930,AT5G26830,AT3G45590,AT1G22660…
GO:0006487	P	protein amino acid N-linked glycosylation	68	8175	107	28397	6.1e-07	3.3e-05	AT5G02410,AT1G03280,AT5G44790,AT2G38950,AT2G44100,AT5G05460,AT3G13670,AT5G10190,AT5G57580,AT1G79380,AT4G38240,AT3G20250,AT5G24450,AT5G14950,AT5G66180,AT3G33530,AT3G21160,AT2G18750,AT2G39480,AT2G15900,AT4G19110,AT1G23230,AT3G07100,AT1G33050,AT1G32340,AT5G61060,AT1G34300,AT5G51340,AT3G16857,AT4G00450,AT1G67880,AT1G31730,AT1G04140,AT3G07610,AT5G55500,AT1G27520,AT4G21150,AT4G34450,AT5G55600,AT3G12570…
GO:0009072	P	aromatic amino acid family metabolic process	123	8175	245	28397	6.6e-07	3.6e-05	AT1G13110,AT4G15560,AT5G36940,AT1G11430,AT2G22330,AT5G46580,AT1G13750,AT2G43820,AT5G62790,AT5G66120,AT1G69370,AT5G66040,AT2G17500,AT3G07630,AT2G17033,AT1G48860,AT5G54080,AT4G36670,AT4G33010,AT4G39950,AT1G52200,AT5G22340,AT4G39030,AT2G35500,AT5G26600,AT3G29200,AT2G43710,AT3G04110,AT3G63490,AT2G22990,AT4G02610,AT1G24100,AT2G36950,AT3G50740,AT4G39940,AT4G39040,AT2G29690,AT5G18660,AT3G53260,AT2G44650…
GO:0043603	P	cellular amide metabolic process	114	8175	222	28397	7.2e-07	3.9e-05	AT4G22890,AT5G36120,AT4G33470,AT1G14150,AT5G51820,AT1G78590,AT3G63520,AT1G55090,AT3G25530,AT5G62790,AT1G50250,AT1G20020,AT1G64770,AT1G64190,AT4G34190,AT1G07440,AT3G22210,AT3G17930,AT2G01290,AT2G36530,AT4G33010,AT4G35760,AT2G30050,AT1G51980,AT2G29630,AT5G17520,AT3G46780,AT1G12230,AT5G19220,AT5G61780,AT3G55440,AT2G21280,AT5G64040,AT5G18660,AT2G23420,AT1G76450,AT1G65230,AT1G03630,AT3G15360,AT4G03280…
GO:0016310	P	phosphorylation	501	8175	1354	28397	7.5e-07	4e-05	AT4G15560,AT5G66850,AT5G08590,AT3G17750,AT5G18525,AT1G67470,AT2G02800,AT5G08690,AT1G25320,AT1G05630,AT1G63470,AT2G28940,AT5G15730,AT3G23340,AT4G04500,AT2G19130,AT3G63120,AT5G54380,AT1G65250,AT4G23250,AT4G23150,AT4G01330,AT1G12580,AT5G07150,AT5G63410,AT2G02710,AT1G03930,AT2G19680,AT2G23390,AT4G04570,AT1G06390,AT3G63340,AT1G06840,AT5G47840,AT1G74880,AT5G67320,AT5G58150,AT3G51270,AT5G67080,AT1G13320…
GO:0015994	P	chlorophyll metabolic process	101	8175	189	28397	7.8e-07	4.2e-05	AT4G15560,AT4G14690,AT5G65480,AT5G53350,AT4G11570,AT5G35750,AT3G63520,AT4G30580,AT1G23740,AT5G62790,AT4G34190,AT5G54080,AT5G17230,AT3G44880,AT4G33010,AT4G02530,AT2G35500,AT3G01910,AT4G11960,AT2G43710,AT5G13800,AT4G26150,AT2G40400,AT1G73750,AT3G46780,AT5G18660,AT2G40490,AT3G19553,AT1G03630,AT2G38800,AT1G20560,AT3G61080,AT1G27320,AT4G13250,AT2G25180,AT1G12800,AT1G04620,AT5G63570,AT2G37660,AT5G45930…
GO:0048193	P	Golgi vesicle transport	153	8175	327	28397	8.3e-07	4.4e-05	AT1G16560,AT3G13870,AT3G19420,AT3G16270,AT2G16710,AT5G02040,AT4G02350,AT5G27970,AT4G21120,AT1G13980,AT5G56290,AT1G77140,AT4G01810,AT3G56310,AT1G06210,AT2G38290,AT5G39590,AT1G10130,AT5G15880,AT5G01710,AT5G39500,AT4G13270,AT4G12040,AT1G04120,AT1G57600,AT4G30500,AT1G27980,AT5G36290,AT4G11670,AT5G41990,AT2G30110,AT1G61040,AT5G11490,AT5G16830,AT3G53670,AT1G56590,AT1G35620,AT5G56020,AT1G79830,AT3G13410…
GO:0019344	P	cysteine biosynthetic process	109	8175	210	28397	8.5e-07	4.5e-05	AT5G15230,AT5G14120,AT4G15560,AT1G35420,AT2G22330,AT2G18250,AT3G25530,AT5G28020,AT4G38770,AT2G35940,AT5G04240,AT4G38240,AT4G04830,AT4G35640,AT4G33010,AT4G39950,AT5G18690,AT2G35500,AT5G26600,AT5G46110,AT2G22990,AT1G62560,AT5G01090,AT1G12230,AT3G55440,AT5G64040,AT5G18660,AT2G42320,AT5G13980,AT1G55880,AT3G21270,AT3G59060,AT1G23310,AT1G12800,AT5G63570,AT3G19400,AT1G67740,AT5G23020,AT2G15620,AT3G11280…
GO:0070838	P	divalent metal ion transport	103	8175	195	28397	9.2e-07	4.9e-05	AT1G16560,AT1G13110,AT5G36940,AT1G76490,AT1G77140,AT1G70890,AT1G10130,AT4G37640,AT5G09220,AT5G05700,AT2G26690,AT1G79340,AT5G20700,AT1G79380,AT5G47770,AT5G57110,AT5G60920,AT1G52200,AT2G20260,AT1G62480,AT3G13410,AT5G39510,AT2G43710,AT5G17520,AT5G54250,AT5G24930,AT1G07670,AT5G53130,AT3G22200,AT3G22910,AT4G28770,AT1G27770,AT4G37270,AT5G60360,AT1G24560,AT3G01720,AT3G04110,AT3G16240,AT5G07220,AT2G05990…
GO:0009165	P	nucleotide biosynthetic process	156	8175	336	28397	9.3e-07	4.9e-05	AT1G49760,AT5G60990,AT1G71850,AT5G57350,AT1G78590,AT1G80270,AT2G34260,AT5G08690,AT3G19120,AT5G44790,AT4G19710,AT3G07800,AT1G55090,AT2G21790,AT4G00895,AT4G39880,AT1G10130,AT4G37640,AT5G57990,AT1G21690,AT3G06530,AT1G63660,AT5G47210,AT3G15140,AT3G07430,AT1G55900,AT4G36580,AT1G48570,AT4G26780,AT3G55510,AT5G62670,AT3G59670,AT5G39840,AT3G23940,AT1G28530,AT4G23895,AT1G64880,AT5G02870,AT5G60960,AT5G08680…
GO:0022414	P	reproductive process	777	8175	2224	28397	9.7e-07	5.1e-05	AT1G06190,AT5G15020,AT2G02480,AT5G48230,AT3G58580,AT1G72990,AT1G13980,AT5G41480,AT4G24270,AT3G24560,AT5G51660,AT5G08560,AT1G03160,AT4G16310,AT4G02590,AT5G59570,AT5G53800,AT5G49030,AT1G05630,AT1G63470,AT3G01140,AT2G22840,AT4G36580,AT5G54650,AT1G64520,AT3G29290,AT1G01040,AT2G19130,AT4G04350,AT4G02020,AT3G02990,AT2G46260,AT5G27030,AT4G31820,AT5G27740,AT1G56290,AT4G24972,AT3G02680,AT4G23250,AT2G13540…
GO:0019362	P	pyridine nucleotide metabolic process	110	8175	214	28397	1.1e-06	5.6e-05	AT4G22890,AT5G36120,AT4G33470,AT1G14150,AT5G51820,AT1G78590,AT3G63520,AT1G55090,AT3G25530,AT5G62790,AT1G50250,AT1G20020,AT1G64770,AT1G64190,AT4G34190,AT1G07440,AT3G22210,AT3G17930,AT2G01290,AT2G36530,AT4G33010,AT4G35760,AT2G30050,AT1G51980,AT2G29630,AT5G17520,AT3G46780,AT1G12230,AT5G19220,AT5G61780,AT3G55440,AT2G21280,AT5G64040,AT5G18660,AT2G23420,AT5G13730,AT1G65230,AT1G03630,AT3G15360,AT2G22570…
GO:0000302	P	response to reactive oxygen species	156	8175	338	28397	1.2e-06	6.3e-05	AT5G44790,AT5G03630,AT4G11660,AT5G35320,AT5G02790,AT3G25230,AT5G46350,AT4G16155,AT1G69270,AT1G35580,AT5G62790,AT1G56560,AT3G48090,AT4G16420,AT3G48360,AT5G39610,AT1G09210,AT2G35940,AT5G49555,AT4G23810,AT4G12570,AT5G61790,AT4G00940,AT2G41430,AT4G32360,AT5G62000,AT2G26150,AT5G59420,AT4G04770,AT2G02810,AT2G05710,AT5G21090,AT5G60360,AT2G27140,AT1G17860,AT3G49220,AT1G11930,AT5G67480,AT5G03160,AT4G26980…
GO:0016138	P	glycoside biosynthetic process	110	8175	215	28397	1.3e-06	6.6e-05	AT2G38170,AT5G57350,AT5G51820,AT2G22330,AT1G48420,AT5G62790,AT1G20020,AT3G02050,AT1G03310,AT1G78580,AT4G12030,AT4G39950,AT4G35760,AT1G70730,AT2G43000,AT1G62570,AT2G24280,AT5G10380,AT5G14200,AT3G20390,AT1G18570,AT1G62560,AT1G24100,AT3G46780,AT4G39940,AT3G05730,AT1G65230,AT3G27820,AT1G03630,AT2G35260,AT3G59060,AT2G35840,AT5G17520,AT5G57930,AT5G57220,AT5G45930,AT1G60140,AT2G04160,AT5G23020,AT1G67830…
GO:0016556	P	mRNA modification	64	8175	101	28397	1.4e-06	7.1e-05	AT5G58260,AT4G11100,AT4G19530,AT1G70070,AT4G28080,AT1G64680,AT4G04350,AT1G01320,AT1G26230,AT4G34830,AT5G55220,AT1G18485,AT5G02710,AT1G51080,AT5G20935,AT3G09580,AT3G14330,AT1G60600,AT5G27730,AT2G37450,AT2G45270,AT4G24090,AT1G12860,AT3G04450,AT3G22150,AT5G56850,AT5G66520,AT5G57930,AT3G18870,AT1G17850,AT5G16715,AT4G12830,AT5G18570,AT4G26520,AT3G63510,AT1G52510,AT4G18370,AT5G55740,AT3G18890,AT3G48200…
GO:0032870	P	cellular response to hormone stimulus	262	8175	641	28397	1.4e-06	7.1e-05	AT5G15230,AT5G11260,AT1G80840,AT5G47220,AT2G36970,AT4G11260,AT5G63490,AT5G35750,AT1G27340,AT1G20930,AT3G56310,AT3G53280,AT2G43010,AT5G01550,AT1G79460,AT5G67340,AT1G69270,AT2G36830,AT3G15730,AT1G76260,AT4G35470,AT3G48360,AT1G19050,AT1G05840,AT2G47190,AT2G35940,AT3G10800,AT4G08180,AT4G12570,AT5G05440,AT5G57900,AT3G19580,AT4G09570,AT5G16000,AT3G13300,AT3G28340,AT5G54380,AT4G18010,AT3G21780,AT3G04640…
GO:0016144	P	S-glycoside biosynthetic process	93	8175	172	28397	1.4e-06	7.3e-05	AT5G57350,AT5G51820,AT2G22330,AT1G48420,AT5G62790,AT1G20020,AT3G02050,AT1G03310,AT1G65860,AT4G39950,AT4G35760,AT1G62570,AT2G24280,AT5G10380,AT5G14200,AT3G20390,AT1G18570,AT1G62560,AT1G24100,AT3G46780,AT4G39940,AT3G05730,AT1G65230,AT3G27820,AT1G03630,AT3G59060,AT5G17520,AT5G57930,AT5G57220,AT5G45930,AT2G04160,AT5G23020,AT1G67830,AT2G43100,AT2G20610,AT1G21270,AT1G54350,AT3G19710,AT2G30930,AT1G31230…
GO:0019761	P	glucosinolate biosynthetic process	93	8175	172	28397	1.4e-06	7.3e-05	AT5G57350,AT5G51820,AT2G22330,AT1G48420,AT5G62790,AT1G20020,AT3G02050,AT1G03310,AT1G65860,AT4G39950,AT4G35760,AT1G62570,AT2G24280,AT5G10380,AT5G14200,AT3G20390,AT1G18570,AT1G62560,AT1G24100,AT3G46780,AT4G39940,AT3G05730,AT1G65230,AT3G27820,AT1G03630,AT3G59060,AT5G17520,AT5G57930,AT5G57220,AT5G45930,AT2G04160,AT5G23020,AT1G67830,AT2G43100,AT2G20610,AT1G21270,AT1G54350,AT3G19710,AT2G30930,AT1G31230…
GO:0019758	P	glycosinolate biosynthetic process	93	8175	172	28397	1.4e-06	7.3e-05	AT5G57350,AT5G51820,AT2G22330,AT1G48420,AT5G62790,AT1G20020,AT3G02050,AT1G03310,AT1G65860,AT4G39950,AT4G35760,AT1G62570,AT2G24280,AT5G10380,AT5G14200,AT3G20390,AT1G18570,AT1G62560,AT1G24100,AT3G46780,AT4G39940,AT3G05730,AT1G65230,AT3G27820,AT1G03630,AT3G59060,AT5G17520,AT5G57930,AT5G57220,AT5G45930,AT2G04160,AT5G23020,AT1G67830,AT2G43100,AT2G20610,AT1G21270,AT1G54350,AT3G19710,AT2G30930,AT1G31230…
GO:0016192	P	vesicle-mediated transport	247	8175	598	28397	1.5e-06	7.5e-05	AT1G16560,AT3G13870,AT3G19420,AT3G16270,AT2G16710,AT1G27980,AT4G17730,AT5G27970,AT4G21120,AT1G79830,AT5G56290,AT1G77140,AT5G13490,AT4G01810,AT3G47550,AT3G56310,AT1G06210,AT2G38290,AT4G19490,AT3G13710,AT3G51310,AT5G08080,AT5G15880,AT5G01710,AT5G39500,AT4G13270,AT4G12040,AT3G56640,AT2G20990,AT1G57600,AT4G01320,AT5G05570,AT5G02040,AT5G36290,AT3G59920,AT5G57960,AT4G11670,AT5G41990,AT2G30110,AT1G61040…
GO:0006644	P	phospholipid metabolic process	203	8175	472	28397	1.6e-06	8.1e-05	AT4G15560,AT3G19420,AT5G04980,AT1G76490,AT4G01950,AT2G32090,AT4G33470,AT2G44970,AT5G51820,AT2G22330,AT3G57170,AT1G21840,AT3G63520,AT2G21180,AT4G33240,AT2G04560,AT4G30580,AT1G23740,AT3G52570,AT3G25530,AT5G62790,AT2G22530,AT1G05630,AT2G46500,AT4G34190,AT4G14070,AT5G49555,AT5G17230,AT5G47770,AT4G33010,AT1G31190,AT4G35760,AT4G18010,AT3G09920,AT3G13720,AT2G47590,AT5G46850,AT1G02145,AT4G17190,AT2G29630…
GO:0010035	P	response to inorganic substance	410	8175	1086	28397	1.6e-06	8.2e-05	AT2G17630,AT5G14120,AT5G44790,AT1G73260,AT4G11660,AT3G44320,AT4G32360,AT1G09210,AT2G35940,AT5G49555,AT1G72660,AT4G00940,AT1G66340,AT3G22620,AT5G24030,AT1G53280,AT5G21090,AT3G02040,AT3G20390,AT1G64550,AT3G49220,AT5G22060,AT2G44790,AT3G11050,AT4G16420,AT1G30400,AT4G11360,AT1G77120,AT1G56340,AT1G56345,AT1G66510,AT2G40300,AT4G14030,AT5G63840,AT1G70410,AT1G65040,AT2G25350,AT3G22960,AT5G55920,AT5G51440…
GO:0019318	P	hexose metabolic process	248	8175	602	28397	1.7e-06	8.3e-05	AT4G22890,AT3G23600,AT5G36120,AT1G12000,AT4G33470,AT1G14150,AT5G51820,AT1G13980,AT5G45620,AT3G63520,AT5G56350,AT2G21790,AT3G25530,AT4G32840,AT4G28740,AT3G59040,AT1G50250,AT3G10380,AT3G15730,AT1G20020,AT5G36230,AT3G16000,AT1G64770,AT1G64190,AT4G31340,AT4G34190,AT1G07440,AT2G46520,AT4G10960,AT5G36290,AT1G55810,AT1G59830,AT1G74030,AT2G41430,AT3G22210,AT1G79550,AT2G35020,AT2G36530,AT2G24200,AT4G33010…
GO:0052018	P	modulation by symbiont of RNA levels in host	64	8175	102	28397	1.8e-06	8.8e-05	AT2G16800,AT1G13220,AT5G15170,AT3G61670,AT5G13000,AT1G33400,AT3G54230,AT5G25475,AT1G79950,AT1G01040,AT3G19515,AT1G48410,AT3G14860,AT3G14980,AT1G05070,AT4G32551,AT4G32620,AT1G52310,AT5G65670,AT5G08430,AT1G80790,AT1G63640,AT1G70310,AT3G43920,AT4G08310,AT1G63470,AT1G54440,AT3G62970,AT5G02030,AT3G49500,AT1G67140,AT1G60860,AT2G17930,AT2G25420,AT4G20910,AT1G10180,AT2G01820,AT3G02890,AT1G14690,AT3G22520…
GO:0052249	P	modulation of RNA levels in other organism during symbiotic interaction	64	8175	102	28397	1.8e-06	8.8e-05	AT2G16800,AT1G13220,AT5G15170,AT3G61670,AT5G13000,AT1G33400,AT3G54230,AT5G25475,AT1G79950,AT1G01040,AT3G19515,AT1G48410,AT3G14860,AT3G14980,AT1G05070,AT4G32551,AT4G32620,AT1G52310,AT5G65670,AT5G08430,AT1G80790,AT1G63640,AT1G70310,AT3G43920,AT4G08310,AT1G63470,AT1G54440,AT3G62970,AT5G02030,AT3G49500,AT1G67140,AT1G60860,AT2G17930,AT2G25420,AT4G20910,AT1G10180,AT2G01820,AT3G02890,AT1G14690,AT3G22520…
GO:0051606	P	detection of stimulus	83	8175	148	28397	1.8e-06	8.8e-05	AT3G51920,AT1G80840,AT1G22070,AT4G26090,AT3G47480,AT5G66190,AT4G11260,AT5G46330,AT3G54640,AT5G51820,AT5G44070,AT2G30770,AT4G03280,AT1G02450,AT2G35650,AT4G14365,AT5G24530,AT4G16250,AT2G38290,AT1G59870,AT2G24540,AT1G20020,AT3G59060,AT1G74710,AT1G74360,AT4G08920,AT1G62380,AT4G12720,AT4G26160,AT1G53910,AT5G26920,AT5G35840,AT3G48090,AT5G14740,AT1G23190,AT1G66340,AT3G55800,AT5G06290,AT4G39030,AT1G15520…
GO:0009616	P	virus induced gene silencing	64	8175	102	28397	1.8e-06	8.8e-05	AT2G16800,AT1G13220,AT5G15170,AT3G61670,AT5G13000,AT1G33400,AT3G54230,AT5G25475,AT1G79950,AT1G01040,AT3G19515,AT1G48410,AT3G14860,AT3G14980,AT1G05070,AT4G32551,AT4G32620,AT1G52310,AT5G65670,AT5G08430,AT1G80790,AT1G63640,AT1G70310,AT3G43920,AT4G08310,AT1G63470,AT1G54440,AT3G62970,AT5G02030,AT3G49500,AT1G67140,AT1G60860,AT2G17930,AT2G25420,AT4G20910,AT1G10180,AT2G01820,AT3G02890,AT1G14690,AT3G22520…
GO:0046496	P	nicotinamide nucleotide metabolic process	108	8175	212	28397	1.8e-06	9e-05	AT4G22890,AT5G36120,AT4G33470,AT1G14150,AT5G51820,AT1G78590,AT3G63520,AT1G55090,AT3G25530,AT5G62790,AT1G50250,AT1G20020,AT1G64770,AT1G64190,AT4G34190,AT1G07440,AT3G22210,AT3G17930,AT2G01290,AT2G36530,AT4G33010,AT4G35760,AT2G30050,AT1G51980,AT2G29630,AT5G17520,AT3G46780,AT1G12230,AT5G19220,AT5G61780,AT3G55440,AT2G21280,AT5G64040,AT5G18660,AT2G23420,AT5G13730,AT1G65230,AT1G03630,AT3G15360,AT4G03280…
GO:0006769	P	nicotinamide metabolic process	108	8175	212	28397	1.8e-06	9e-05	AT4G22890,AT5G36120,AT4G33470,AT1G14150,AT5G51820,AT1G78590,AT3G63520,AT1G55090,AT3G25530,AT5G62790,AT1G50250,AT1G20020,AT1G64770,AT1G64190,AT4G34190,AT1G07440,AT3G22210,AT3G17930,AT2G01290,AT2G36530,AT4G33010,AT4G35760,AT2G30050,AT1G51980,AT2G29630,AT5G17520,AT3G46780,AT1G12230,AT5G19220,AT5G61780,AT3G55440,AT2G21280,AT5G64040,AT5G18660,AT2G23420,AT5G13730,AT1G65230,AT1G03630,AT3G15360,AT4G03280…
GO:0006006	P	glucose metabolic process	231	8175	554	28397	1.9e-06	9.3e-05	AT4G22890,AT3G23600,AT5G36120,AT1G59830,AT4G33470,AT1G14150,AT5G51820,AT1G13980,AT3G63520,AT5G56350,AT2G21790,AT3G25530,AT4G32840,AT4G28740,AT3G59040,AT1G50250,AT3G10380,AT3G15730,AT1G20020,AT5G36230,AT3G16000,AT1G64770,AT1G64190,AT4G31340,AT4G34190,AT1G07440,AT2G46520,AT2G20420,AT5G36290,AT1G55810,AT1G74030,AT2G41430,AT3G22210,AT1G79550,AT2G35020,AT2G36530,AT2G24200,AT4G33010,AT1G64790,AT4G35760…
GO:0010557	P	positive regulation of macromolecule biosynthetic process	209	8175	491	28397	2e-06	9.6e-05	AT1G06190,AT5G49520,AT5G11260,AT4G15560,AT5G19310,AT2G02160,AT5G47220,AT3G17040,AT1G11430,AT2G35110,AT3G50700,AT4G35900,AT4G16390,AT1G67840,AT3G60530,AT5G65310,AT5G66320,AT4G29940,AT1G03160,AT5G06460,AT1G79730,AT2G04790,AT4G36240,AT5G05660,AT5G52470,AT3G10800,AT2G02070,AT5G04240,AT4G23810,AT3G54670,AT1G63680,AT5G24630,AT3G44880,AT2G26150,AT4G33010,AT4G02020,AT5G44160,AT4G18390,AT3G02680,AT1G55250…
GO:0019725	P	cellular homeostasis	151	8175	328	28397	2e-06	9.6e-05	AT5G15230,AT1G13110,AT5G36940,AT5G51820,AT2G18790,AT1G77140,AT5G42810,AT2G43010,AT5G61900,AT1G70890,AT5G58640,AT4G16155,AT5G09220,AT2G15290,AT1G04120,AT4G10000,AT2G26690,AT5G47770,AT1G66970,AT5G57110,AT4G15690,AT5G24030,AT1G70730,AT4G04770,AT1G52200,AT1G35620,AT2G20260,AT3G02040,AT5G67330,AT5G17520,AT3G04110,AT1G69880,AT5G24930,AT2G18990,AT5G60640,AT1G62180,AT1G43560,AT3G11050,AT1G05200,AT2G29110…
GO:0070646	P	protein modification by small protein removal	97	8175	184	28397	2e-06	9.6e-05	AT2G02480,AT2G02160,AT3G59920,AT1G72990,AT4G33240,AT1G43690,AT5G06460,AT1G79730,AT5G24320,AT5G52470,AT4G14110,AT5G12290,AT3G55605,AT4G05400,AT5G41990,AT3G02680,AT3G13550,AT5G60960,AT1G08620,AT1G64060,AT3G02280,AT3G01320,AT4G15880,AT5G18830,AT4G35800,AT3G57000,AT4G30200,AT4G18640,AT1G50140,AT5G67320,AT1G47410,AT2G06990,AT2G33290,AT4G28200,AT2G39810,AT5G20920,AT5G25060,AT2G32410,AT5G12430,AT5G24350…
GO:0019637	P	organophosphate metabolic process	206	8175	483	28397	2.1e-06	0.0001	AT4G15560,AT3G19420,AT5G04980,AT1G76490,AT4G01950,AT2G32090,AT4G33470,AT2G44970,AT5G51820,AT2G22330,AT3G57170,AT1G21840,AT3G63520,AT2G21180,AT4G33240,AT2G04560,AT4G30580,AT1G23740,AT3G52570,AT3G25530,AT5G62790,AT2G22530,AT1G05630,AT2G46500,AT1G48860,AT4G34190,AT4G14070,AT5G49555,AT5G17230,AT5G47770,AT4G33010,AT1G31190,AT4G35760,AT4G18010,AT3G09920,AT3G13720,AT2G47590,AT5G46850,AT1G02145,AT4G17190…
GO:0006631	P	fatty acid metabolic process	242	8175	587	28397	2.1e-06	0.0001	AT1G05840,AT5G07010,AT1G65520,AT4G15560,AT5G55310,AT5G10300,AT4G29010,AT1G27980,AT4G16760,AT3G11170,AT2G31360,AT5G53440,AT2G22330,AT5G56290,AT5G52570,AT5G55300,AT3G63520,AT1G21610,AT1G80840,AT4G37150,AT4G30580,AT1G23740,AT3G52570,AT1G36050,AT3G03330,AT5G62790,AT3G12800,AT3G15730,AT4G15440,AT5G61060,AT5G53750,AT1G58200,AT1G49670,AT4G14070,AT2G46520,AT5G16520,AT1G64400,AT5G17230,AT5G16240,AT5G64500…
GO:0006081	P	cellular aldehyde metabolic process	153	8175	334	28397	2.1e-06	0.0001	AT4G15560,AT2G16710,AT1G31800,AT4G33470,AT5G51820,AT2G22330,AT4G15110,AT3G63520,AT2G04560,AT4G30580,AT1G23740,AT3G25530,AT5G62790,AT5G17560,AT4G31050,AT5G05700,AT4G34190,AT4G14070,AT3G11240,AT2G20420,AT5G49555,AT2G31350,AT5G17230,AT4G35760,AT3G63510,AT5G10540,AT4G33010,AT1G67280,AT1G31190,AT1G22800,AT2G47590,AT2G35500,AT1G63770,AT2G43710,AT5G17520,AT2G22990,AT2G43400,AT1G44170,AT5G26030,AT4G39040…
GO:0006098	P	pentose-phosphate shunt	103	8175	200	28397	2.2e-06	0.0001	AT4G22890,AT5G36120,AT4G33470,AT1G14150,AT5G51820,AT3G63520,AT3G25530,AT5G62790,AT1G50250,AT1G20020,AT1G64770,AT1G64190,AT4G34190,AT1G07440,AT3G22210,AT3G17930,AT3G55800,AT2G36530,AT4G33010,AT4G35760,AT2G30050,AT1G51980,AT2G29630,AT5G17520,AT3G46780,AT1G12230,AT5G19220,AT5G61780,AT3G55440,AT2G21280,AT5G64040,AT5G18660,AT5G13730,AT1G65230,AT1G03630,AT3G15360,AT4G03280,AT3G63190,AT1G08540,AT2G21530…
GO:0000003	P	reproduction	787	8175	2272	28397	2.2e-06	0.00011	AT1G06190,AT5G15020,AT2G02480,AT5G48230,AT3G58580,AT1G72990,AT1G13980,AT5G41480,AT4G24270,AT3G24560,AT5G51660,AT5G08560,AT1G03160,AT4G16310,AT4G02590,AT5G59570,AT5G53800,AT5G49030,AT1G05630,AT1G63470,AT3G01140,AT2G22840,AT4G36580,AT5G54650,AT1G64520,AT3G29290,AT1G01040,AT2G19130,AT4G04350,AT4G02020,AT3G02990,AT2G46260,AT5G27030,AT4G31820,AT5G27740,AT1G56290,AT4G24972,AT3G02680,AT4G23250,AT2G13540…
GO:0019538	P	protein metabolic process	1688	8175	5220	28397	2.5e-06	0.00012	AT4G22890,AT5G44790,AT1G13980,AT3G57170,AT1G67470,AT2G43010,AT4G32920,AT1G12290,AT3G49810,AT1G09210,AT3G53870,AT3G50700,AT1G17560,AT4G04500,AT1G64520,AT4G02020,AT5G54380,AT4G33250,AT5G60960,AT1G12580,AT4G33090,AT5G07150,AT5G52760,AT3G15150,AT1G09850,AT5G02450,AT4G26555,AT5G22060,AT2G38650,AT4G17510,AT3G57000,AT3G01510,AT5G47840,AT1G74880,AT5G58150,AT5G16000,AT5G58440,AT5G53140,AT4G18370,AT3G21280…
GO:0006740	P	NADPH regeneration	103	8175	201	28397	2.6e-06	0.00012	AT4G22890,AT5G36120,AT4G33470,AT1G14150,AT5G51820,AT3G63520,AT3G25530,AT5G62790,AT1G50250,AT1G20020,AT1G64770,AT1G64190,AT4G34190,AT1G07440,AT3G22210,AT3G17930,AT3G55800,AT2G36530,AT4G33010,AT4G35760,AT2G30050,AT1G51980,AT2G29630,AT5G17520,AT3G46780,AT1G12230,AT5G19220,AT5G61780,AT3G55440,AT2G21280,AT5G64040,AT5G18660,AT5G13730,AT1G65230,AT1G03630,AT3G15360,AT4G03280,AT3G63190,AT1G08540,AT2G21530…
GO:0010604	P	positive regulation of macromolecule metabolic process	214	8175	508	28397	2.6e-06	0.00012	AT1G06190,AT5G49520,AT5G11260,AT4G15560,AT5G19310,AT2G02160,AT5G47220,AT3G17040,AT1G11430,AT2G35110,AT3G50700,AT4G35900,AT4G16390,AT1G67840,AT3G60530,AT5G65310,AT5G66320,AT4G29940,AT1G03160,AT5G06460,AT1G79730,AT2G04790,AT4G36240,AT5G05660,AT1G77300,AT2G23430,AT5G52470,AT3G10800,AT2G02070,AT5G04240,AT4G23810,AT3G54670,AT1G63680,AT5G24630,AT3G44880,AT2G26150,AT4G33010,AT4G02020,AT5G44160,AT4G18390…
GO:0065008	P	regulation of biological quality	591	8175	1654	28397	2.6e-06	0.00012	AT2G02480,AT3G16270,AT5G48230,AT5G36940,AT3G15353,AT5G13740,AT1G13980,AT4G37390,AT2G22125,AT2G43010,AT1G49040,AT4G31360,AT2G27760,AT2G36480,AT2G02470,AT1G10130,AT4G16310,AT4G30110,AT1G05630,AT1G63470,AT4G10000,AT4G24670,AT4G20910,AT2G21190,AT1G64520,AT1G01040,AT3G57300,AT4G02020,AT5G54380,AT5G24030,AT1G58250,AT4G31820,AT3G02680,AT3G13550,AT4G33090,AT3G13410,AT5G26600,AT3G02040,AT5G13810,AT3G11270…
GO:0051607	P	defense response to virus	85	8175	155	28397	2.6e-06	0.00012	AT2G16800,AT1G13220,AT5G15170,AT1G80840,AT5G06320,AT5G13000,AT1G33400,AT3G54230,AT4G20910,AT1G79950,AT1G24450,AT1G01040,AT3G19515,AT1G48410,AT5G42810,AT3G14860,AT3G14980,AT1G05070,AT2G35980,AT4G32551,AT4G32620,AT5G47190,AT2G25420,AT1G52310,AT5G65670,AT5G08430,AT3G20420,AT2G27170,AT3G28460,AT1G80790,AT1G63640,AT1G70310,AT3G43920,AT4G08310,AT1G63470,AT5G16000,AT4G37510,AT3G61670,AT5G02030,AT3G49500…
GO:0048366	P	leaf development	194	8175	451	28397	2.7e-06	0.00012	AT1G33240,AT3G13300,AT4G09140,AT4G15560,AT2G02480,AT5G36120,AT5G02410,AT3G17040,AT2G35110,AT3G50700,AT1G13980,AT1G67840,AT1G27340,AT5G55300,AT5G64630,AT4G17140,AT4G36870,AT5G38660,AT4G14720,AT5G06970,AT2G04790,AT1G19220,AT5G16750,AT3G01140,AT2G02070,AT2G22840,AT5G64340,AT4G20910,AT1G74030,AT5G07020,AT1G64520,AT5G12290,AT1G47870,AT5G24630,AT3G44880,AT2G23430,AT1G55250,AT4G33010,AT4G01800,AT4G26690…
GO:0006739	P	NADP metabolic process	104	8175	204	28397	2.7e-06	0.00013	AT4G22890,AT5G36120,AT4G33470,AT1G14150,AT5G51820,AT1G78590,AT3G63520,AT3G25530,AT5G62790,AT1G50250,AT1G20020,AT1G64770,AT1G64190,AT4G34190,AT1G07440,AT3G22210,AT3G17930,AT3G55800,AT2G36530,AT4G33010,AT4G35760,AT2G30050,AT1G51980,AT2G29630,AT5G17520,AT3G46780,AT1G12230,AT5G19220,AT5G61780,AT3G55440,AT2G21280,AT5G64040,AT5G18660,AT5G13730,AT1G65230,AT1G03630,AT3G15360,AT4G03280,AT3G63190,AT1G08540…
GO:0009820	P	alkaloid metabolic process	112	8175	225	28397	2.7e-06	0.00013	AT4G22890,AT5G36120,AT4G33470,AT1G14150,AT5G51820,AT1G78590,AT3G63520,AT1G55090,AT3G25530,AT5G62790,AT1G50250,AT1G20020,AT1G64770,AT1G64190,AT4G34190,AT1G07440,AT3G22210,AT3G17930,AT2G01290,AT2G36530,AT4G33010,AT4G35760,AT2G30050,AT1G51980,AT2G29630,AT5G17520,AT3G46780,AT1G12230,AT5G19220,AT5G61780,AT3G55440,AT2G21280,AT5G64040,AT5G18660,AT2G23420,AT5G13730,AT1G65230,AT1G03630,AT3G51440,AT3G15360…
GO:0051173	P	positive regulation of nitrogen compound metabolic process	204	8175	480	28397	2.8e-06	0.00013	AT1G06190,AT5G49520,AT5G11260,AT4G15560,AT5G19310,AT2G02160,AT5G47220,AT3G17040,AT1G11430,AT2G35110,AT3G50700,AT4G35900,AT1G67840,AT3G60530,AT5G65310,AT5G66320,AT4G29940,AT1G03160,AT5G06460,AT1G79730,AT2G04790,AT4G36240,AT5G05660,AT2G23430,AT5G52470,AT3G10800,AT2G02070,AT5G04240,AT4G23810,AT3G54670,AT1G63680,AT5G24630,AT3G44880,AT2G26150,AT4G33010,AT4G02020,AT5G44160,AT4G18390,AT3G02680,AT1G55250…
GO:0042434	P	indole derivative metabolic process	82	8175	148	28397	2.9e-06	0.00013	AT3G28940,AT1G13110,AT2G44650,AT4G30530,AT5G36940,AT5G17990,AT2G05380,AT5G23010,AT3G54640,AT2G29690,AT5G19240,AT2G22330,AT2G30770,AT3G44300,AT3G10870,AT2G18690,AT4G23100,AT2G20960,AT1G69370,AT3G15360,AT1G59870,AT3G59060,AT5G57890,AT1G13750,AT5G42650,AT1G21100,AT1G78370,AT2G38860,AT3G14930,AT2G04400,AT5G66040,AT1G19300,AT1G21120,AT4G15440,AT1G25220,AT2G46650,AT5G49760,AT4G36670,AT3G50740,AT1G18570…
GO:0042430	P	indole and derivative metabolic process	82	8175	148	28397	2.9e-06	0.00013	AT3G28940,AT1G13110,AT2G44650,AT4G30530,AT5G36940,AT5G17990,AT2G05380,AT5G23010,AT3G54640,AT2G29690,AT5G19240,AT2G22330,AT2G30770,AT3G44300,AT3G10870,AT2G18690,AT4G23100,AT2G20960,AT1G69370,AT3G15360,AT1G59870,AT3G59060,AT5G57890,AT1G13750,AT5G42650,AT1G21100,AT1G78370,AT2G38860,AT3G14930,AT2G04400,AT5G66040,AT1G19300,AT1G21120,AT4G15440,AT1G25220,AT2G46650,AT5G49760,AT4G36670,AT3G50740,AT1G18570…
GO:0048731	P	system development	726	8175	2083	28397	2.9e-06	0.00013	AT5G15020,AT4G15560,AT2G02480,AT5G36120,AT3G13300,AT1G80680,AT1G13980,AT1G27340,AT4G17140,AT4G36870,AT3G09580,AT5G65870,AT5G51660,AT5G08560,AT5G63950,AT1G03160,AT2G02470,AT1G10130,AT4G16310,AT5G49030,AT1G05630,AT1G63470,AT3G01140,AT2G35940,AT3G50700,AT2G22840,AT4G24670,AT4G20910,AT5G07020,AT5G54650,AT1G64520,AT2G41630,AT4G04350,AT3G18890,AT4G02020,AT4G01800,AT2G46260,AT5G27030,AT4G31820,AT5G13180…
GO:0048513	P	organ development	726	8175	2083	28397	2.9e-06	0.00013	AT5G15020,AT4G15560,AT2G02480,AT5G36120,AT3G13300,AT1G80680,AT1G13980,AT1G27340,AT4G17140,AT4G36870,AT3G09580,AT5G65870,AT5G51660,AT5G08560,AT5G63950,AT1G03160,AT2G02470,AT1G10130,AT4G16310,AT5G49030,AT1G05630,AT1G63470,AT3G01140,AT2G35940,AT3G50700,AT2G22840,AT4G24670,AT4G20910,AT5G07020,AT5G54650,AT1G64520,AT2G41630,AT4G04350,AT3G18890,AT4G02020,AT4G01800,AT2G46260,AT5G27030,AT4G31820,AT5G13180…
GO:0034660	P	ncRNA metabolic process	204	8175	481	28397	3.1e-06	0.00014	AT4G22890,AT3G13490,AT5G16620,AT3G17040,AT1G11430,AT4G04350,AT2G16650,AT2G20020,AT1G51310,AT5G19220,AT5G42540,AT1G59760,AT4G03280,AT1G75660,AT2G27760,AT1G03160,AT1G20020,AT5G49030,AT3G07750,AT5G20600,AT1G32470,AT5G52470,AT5G26830,AT4G34190,AT1G24490,AT1G16280,AT4G13780,AT1G07910,AT1G63680,AT5G07020,AT1G12800,AT5G23120,AT3G44750,AT4G04670,AT4G33250,AT3G02320,AT4G33760,AT1G31660,AT4G01880,AT4G26300…
GO:0071216	P	cellular response to biotic stimulus	101	8175	197	28397	3.1e-06	0.00014	AT5G65210,AT1G80840,AT3G49530,AT4G35900,AT2G38290,AT5G67340,AT1G69270,AT5G14930,AT1G02170,AT4G37640,AT5G15730,AT4G09570,AT5G01540,AT2G26150,AT3G28340,AT3G51890,AT5G44080,AT2G02810,AT5G27420,AT1G02145,AT1G18260,AT1G64060,AT5G26030,AT1G07000,AT1G77920,AT4G34460,AT2G46270,AT5G59550,AT4G25030,AT1G10050,AT4G01120,AT2G17520,AT2G45140,AT2G46500,AT5G62390,AT4G14365,AT3G16785,AT3G05360,AT4G02640,AT4G35180…
GO:0046686	P	response to cadmium ion	200	8175	470	28397	3.3e-06	0.00015	AT2G17630,AT1G49760,AT3G23600,AT3G15353,AT1G79930,AT3G48000,AT3G44320,AT4G31990,AT3G25230,AT1G62380,AT5G63950,AT4G04740,AT1G55090,AT2G21790,AT2G21250,AT5G62790,AT3G15730,AT1G50480,AT1G48000,AT1G20620,AT5G17920,AT1G57720,AT1G02130,AT4G36480,AT1G07440,AT2G20420,AT2G41530,AT3G13860,AT2G41430,AT5G10540,AT1G79550,AT1G70000,AT5G23120,AT2G36530,AT3G52990,AT4G33010,AT2G30110,AT1G70730,AT1G62480,AT3G12810…
GO:0010310	P	regulation of hydrogen peroxide metabolic process	97	8175	187	28397	3.4e-06	0.00015	AT3G48640,AT1G80840,AT4G26090,AT3G47480,AT4G11260,AT2G30770,AT3G57700,AT4G11330,AT2G32680,AT5G24530,AT2G43010,AT1G20020,AT3G48090,AT5G05660,AT3G50700,AT4G23810,AT5G40170,AT4G03450,AT5G22570,AT3G57260,AT1G33600,AT4G04220,AT5G11920,AT5G10380,AT5G52760,AT1G66880,AT1G18570,AT5G24930,AT1G53230,AT1G22070,AT5G44070,AT4G34460,AT3G13950,AT1G77120,AT2G14610,AT4G03280,AT5G26920,AT5G14740,AT2G14560,AT4G39030…
GO:0045935	P	positive regulation of nucleobase, nucleoside, nucleotide and nucleic acid metabolic process	203	8175	479	28397	3.4e-06	0.00015	AT1G06190,AT5G49520,AT5G11260,AT4G15560,AT5G19310,AT2G02160,AT5G47220,AT3G17040,AT1G11430,AT2G35110,AT3G50700,AT4G35900,AT1G67840,AT3G60530,AT5G65310,AT5G66320,AT4G29940,AT1G03160,AT5G06460,AT1G79730,AT2G04790,AT4G36240,AT5G05660,AT2G23430,AT5G52470,AT3G10800,AT2G02070,AT5G04240,AT4G23810,AT3G54670,AT1G63680,AT5G24630,AT3G44880,AT2G26150,AT4G33010,AT4G02020,AT5G44160,AT4G18390,AT3G02680,AT1G55250…
GO:0048827	P	phyllome development	209	8175	497	28397	3.7e-06	0.00016	AT1G33240,AT3G13300,AT4G09140,AT4G15560,AT2G02480,AT5G36120,AT5G02410,AT3G17040,AT2G35110,AT3G50700,AT1G13980,AT1G67840,AT1G27340,AT5G55300,AT5G64630,AT4G17140,AT4G36870,AT5G38660,AT4G14720,AT5G06970,AT2G04790,AT1G19220,AT5G16750,AT3G01140,AT2G02070,AT2G22840,AT5G64340,AT4G20910,AT1G74030,AT5G07020,AT1G64520,AT5G12290,AT1G47870,AT5G24630,AT3G44880,AT2G23430,AT1G55250,AT4G33010,AT4G01800,AT4G26690…
GO:0044003	P	modification by symbiont of host morphology or physiology	66	8175	110	28397	3.8e-06	0.00017	AT2G16800,AT1G13220,AT5G15170,AT3G61670,AT5G13000,AT1G33400,AT3G54230,AT5G25475,AT1G79950,AT1G01040,AT3G19515,AT1G48410,AT3G49120,AT3G14860,AT3G14980,AT1G05070,AT4G32551,AT4G32620,AT1G52310,AT5G65670,AT5G08430,AT1G80790,AT1G63640,AT1G70310,AT3G43920,AT4G08310,AT1G63470,AT1G54440,AT3G62970,AT5G02030,AT3G49500,AT1G67140,AT1G60860,AT2G17930,AT2G25420,AT4G20910,AT1G10180,AT2G01820,AT3G02890,AT1G14690…
GO:0051817	P	modification of morphology or physiology of other organism during symbiotic interaction	66	8175	110	28397	3.8e-06	0.00017	AT2G16800,AT1G13220,AT5G15170,AT3G61670,AT5G13000,AT1G33400,AT3G54230,AT5G25475,AT1G79950,AT1G01040,AT3G19515,AT1G48410,AT3G49120,AT3G14860,AT3G14980,AT1G05070,AT4G32551,AT4G32620,AT1G52310,AT5G65670,AT5G08430,AT1G80790,AT1G63640,AT1G70310,AT3G43920,AT4G08310,AT1G63470,AT1G54440,AT3G62970,AT5G02030,AT3G49500,AT1G67140,AT1G60860,AT2G17930,AT2G25420,AT4G20910,AT1G10180,AT2G01820,AT3G02890,AT1G14690…
GO:0015849	P	organic acid transport	135	8175	289	28397	3.8e-06	0.00017	AT5G49520,AT1G64380,AT3G13870,AT5G36940,AT3G50770,AT5G24430,AT4G21120,AT5G53110,AT1G77140,AT3G13380,AT5G56350,AT2G38290,AT1G47670,AT4G08940,AT1G66160,AT5G67340,AT5G01240,AT5G09220,AT4G39460,AT5G44390,AT3G05500,AT3G18440,AT5G19500,AT1G51820,AT5G41990,AT2G30110,AT4G38250,AT4G35480,AT1G52200,AT3G04070,AT3G53670,AT1G02260,AT3G13790,AT3G11900,AT1G05940,AT1G08230,AT5G49630,AT5G11210,AT1G48850,AT5G59480…
GO:0046365	P	monosaccharide catabolic process	203	8175	480	28397	3.8e-06	0.00017	AT4G22890,AT3G23600,AT5G36120,AT1G17160,AT5G62220,AT4G33470,AT1G14150,AT5G51820,AT3G63520,AT5G56350,AT3G25530,AT4G32840,AT4G28740,AT1G50250,AT3G15730,AT1G20020,AT5G36230,AT1G64770,AT1G64190,AT4G31340,AT4G34190,AT1G07440,AT1G08110,AT2G20420,AT5G36290,AT1G59830,AT1G74030,AT2G41430,AT3G22210,AT1G79550,AT2G01290,AT2G36530,AT2G24200,AT4G33010,AT4G35760,AT1G70730,AT4G38250,AT2G30050,AT3G07390,AT3G49360…
GO:0080010	P	regulation of oxygen and reactive oxygen species metabolic process	97	8175	188	28397	4e-06	0.00017	AT3G48640,AT1G80840,AT4G26090,AT3G47480,AT4G11260,AT2G30770,AT3G57700,AT4G11330,AT2G32680,AT5G24530,AT2G43010,AT1G20020,AT3G48090,AT5G05660,AT3G50700,AT4G23810,AT5G40170,AT4G03450,AT5G22570,AT3G57260,AT1G33600,AT4G04220,AT5G11920,AT5G10380,AT5G52760,AT1G66880,AT1G18570,AT5G24930,AT1G53230,AT1G22070,AT5G44070,AT4G34460,AT3G13950,AT1G77120,AT2G14610,AT4G03280,AT5G26920,AT5G14740,AT2G14560,AT4G39030…
GO:0016109	P	tetraterpenoid biosynthetic process	64	8175	106	28397	4.5e-06	0.0002	AT5G58260,AT3G46780,AT4G15560,AT5G55220,AT4G37000,AT1G31800,AT4G39040,AT5G17230,AT3G62910,AT1G73110,AT5G18660,AT2G07050,AT3G59780,AT3G63520,AT1G03630,AT1G65230,AT5G47840,AT4G30580,AT1G23740,AT3G26570,AT4G22260,AT5G62790,AT5G07020,AT2G32640,AT2G43710,AT3G11950,AT1G08540,AT5G49030,AT5G53490,AT5G01220,AT5G23120,AT1G80030,AT1G56500,AT4G02530,AT3G10230,AT4G14070,AT4G29060,AT3G01480,AT3G15850,AT1G15980…
GO:0016117	P	carotenoid biosynthetic process	64	8175	106	28397	4.5e-06	0.0002	AT5G58260,AT3G46780,AT4G15560,AT5G55220,AT4G37000,AT1G31800,AT4G39040,AT5G17230,AT3G62910,AT1G73110,AT5G18660,AT2G07050,AT3G59780,AT3G63520,AT1G03630,AT1G65230,AT5G47840,AT4G30580,AT1G23740,AT3G26570,AT4G22260,AT5G62790,AT5G07020,AT2G32640,AT2G43710,AT3G11950,AT1G08540,AT5G49030,AT5G53490,AT5G01220,AT5G23120,AT1G80030,AT1G56500,AT4G02530,AT3G10230,AT4G14070,AT4G29060,AT3G01480,AT3G15850,AT1G15980…
GO:0071445	P	cellular response to protein stimulus	99	8175	194	28397	4.6e-06	0.0002	AT5G65210,AT1G80840,AT3G49530,AT4G35900,AT2G38290,AT5G67340,AT1G69270,AT5G14930,AT1G02170,AT4G37640,AT5G15730,AT4G09570,AT5G01540,AT2G26150,AT3G28340,AT3G51890,AT5G44080,AT2G02810,AT5G27420,AT1G02145,AT1G18260,AT1G64060,AT5G26030,AT1G07000,AT1G77920,AT4G34460,AT2G46270,AT5G59550,AT4G25030,AT1G10050,AT4G01120,AT2G17520,AT2G45140,AT2G46500,AT5G62390,AT4G14365,AT3G16785,AT3G05360,AT4G02640,AT4G35180…
GO:0016108	P	tetraterpenoid metabolic process	66	8175	111	28397	4.7e-06	0.0002	AT5G58260,AT3G46780,AT4G15560,AT5G55220,AT4G37000,AT1G31800,AT4G39040,AT5G17230,AT3G62910,AT1G73110,AT5G18660,AT2G07050,AT3G59780,AT3G63520,AT1G03630,AT1G65230,AT5G47840,AT4G32770,AT4G30580,AT1G23740,AT3G26570,AT4G22260,AT5G62790,AT5G07020,AT2G32640,AT2G43710,AT3G11950,AT1G08540,AT5G49030,AT5G53490,AT1G77300,AT5G01220,AT5G23120,AT1G80030,AT1G56500,AT4G02530,AT3G10230,AT4G14070,AT4G29060,AT3G01480…
GO:0016116	P	carotenoid metabolic process	66	8175	111	28397	4.7e-06	0.0002	AT5G58260,AT3G46780,AT4G15560,AT5G55220,AT4G37000,AT1G31800,AT4G39040,AT5G17230,AT3G62910,AT1G73110,AT5G18660,AT2G07050,AT3G59780,AT3G63520,AT1G03630,AT1G65230,AT5G47840,AT4G32770,AT4G30580,AT1G23740,AT3G26570,AT4G22260,AT5G62790,AT5G07020,AT2G32640,AT2G43710,AT3G11950,AT1G08540,AT5G49030,AT5G53490,AT1G77300,AT5G01220,AT5G23120,AT1G80030,AT1G56500,AT4G02530,AT3G10230,AT4G14070,AT4G29060,AT3G01480…
GO:0046164	P	alcohol catabolic process	206	8175	491	28397	4.9e-06	0.00021	AT4G22890,AT3G23600,AT5G36120,AT1G17160,AT5G62220,AT4G33470,AT1G14150,AT5G51820,AT2G21170,AT3G63520,AT5G56350,AT3G25530,AT4G32840,AT4G28740,AT1G50250,AT3G15730,AT1G20020,AT5G36230,AT1G64770,AT1G64190,AT4G31340,AT4G34190,AT1G07440,AT1G08110,AT2G20420,AT5G36290,AT1G59830,AT1G74030,AT2G41430,AT3G22210,AT1G79550,AT2G01290,AT2G36530,AT2G24200,AT4G33010,AT4G35760,AT1G70730,AT4G38250,AT2G30050,AT1G80460…
GO:0015837	P	amine transport	128	8175	272	28397	5e-06	0.00021	AT5G49520,AT1G64380,AT3G13870,AT5G36940,AT3G50770,AT5G24430,AT4G21120,AT5G53110,AT1G77140,AT3G13380,AT5G56350,AT2G38290,AT1G47670,AT4G08940,AT1G66160,AT5G67340,AT5G01240,AT5G09220,AT4G39460,AT5G44390,AT3G05500,AT5G19500,AT1G51820,AT5G41990,AT2G30110,AT4G38250,AT4G35480,AT1G52200,AT3G04070,AT3G53670,AT3G13790,AT3G11900,AT1G05940,AT1G08230,AT5G49630,AT5G11210,AT1G48850,AT5G59480,AT3G53150,AT1G51850…
GO:0006986	P	response to unfolded protein	96	8175	187	28397	5.2e-06	0.00022	AT5G65210,AT1G80840,AT3G49530,AT4G35900,AT2G38290,AT5G67340,AT1G69270,AT5G14930,AT1G02170,AT4G37640,AT5G15730,AT4G09570,AT5G01540,AT2G26150,AT3G28340,AT3G51890,AT5G44080,AT2G02810,AT5G27420,AT4G01120,AT1G64060,AT5G26030,AT1G07000,AT1G77920,AT4G34460,AT2G46270,AT1G22400,AT4G25030,AT1G10050,AT2G17520,AT2G45140,AT2G46500,AT5G62390,AT4G14365,AT3G16785,AT3G05360,AT4G02640,AT4G35180,AT4G20830,AT1G11755…
GO:0034620	P	cellular response to unfolded protein	96	8175	187	28397	5.2e-06	0.00022	AT5G65210,AT1G80840,AT3G49530,AT4G35900,AT2G38290,AT5G67340,AT1G69270,AT5G14930,AT1G02170,AT4G37640,AT5G15730,AT4G09570,AT5G01540,AT2G26150,AT3G28340,AT3G51890,AT5G44080,AT2G02810,AT5G27420,AT4G01120,AT1G64060,AT5G26030,AT1G07000,AT1G77920,AT4G34460,AT2G46270,AT1G22400,AT4G25030,AT1G10050,AT2G17520,AT2G45140,AT2G46500,AT5G62390,AT4G14365,AT3G16785,AT3G05360,AT4G02640,AT4G35180,AT4G20830,AT1G11755…
GO:0006576	P	cellular biogenic amine metabolic process	94	8175	182	28397	5.4e-06	0.00023	AT1G13110,AT5G36940,AT2G46590,AT2G22330,AT5G53120,AT1G13750,AT1G69370,AT5G66040,AT4G36670,AT5G47770,AT4G39950,AT1G51720,AT1G52200,AT5G26600,AT3G04110,AT5G63890,AT4G02610,AT1G24100,AT4G39940,AT2G29690,AT3G53260,AT2G44650,AT2G20960,AT3G15360,AT4G12060,AT5G05590,AT1G09620,AT3G50740,AT4G33420,AT2G43020,AT1G65040,AT4G11840,AT1G68440,AT1G62660,AT2G21170,AT3G59050,AT4G11850,AT2G20610,AT1G65840,AT1G09240…
GO:0009066	P	aspartate family amino acid metabolic process	130	8175	278	28397	5.4e-06	0.00023	AT2G44160,AT1G64660,AT2G13810,AT2G24290,AT1G33400,AT1G80680,AT3G14390,AT3G66658,AT3G57700,AT4G19710,AT1G61340,AT1G61610,AT4G24830,AT1G77670,AT5G57740,AT1G76400,AT1G63660,AT1G73740,AT4G11370,AT4G35480,AT1G35620,AT5G27420,AT4G17230,AT1G43580,AT2G13540,AT5G11880,AT5G23670,AT4G02610,AT1G30135,AT1G24140,AT2G24850,AT3G46620,AT2G05920,AT1G01050,AT2G29690,AT1G15810,AT4G38800,AT3G14860,AT5G11720,AT3G59060…
GO:0048878	P	chemical homeostasis	131	8175	281	28397	5.6e-06	0.00024	AT1G13110,AT5G36940,AT3G15353,AT5G51820,AT2G18790,AT4G37390,AT5G42810,AT2G43010,AT1G70890,AT2G13100,AT2G02470,AT1G10130,AT5G09220,AT4G30110,AT1G04120,AT1G05630,AT2G26690,AT4G04770,AT1G47240,AT1G66970,AT5G57110,AT5G02600,AT5G24030,AT1G70730,AT5G04340,AT1G52200,AT2G15290,AT2G20260,AT2G05710,AT3G02040,AT5G67330,AT5G17520,AT1G64060,AT1G72320,AT5G24930,AT3G11050,AT5G18830,AT1G52400,AT2G29110,AT5G05690…
GO:0044267	P	cellular protein metabolic process	1547	8175	4775	28397	5.7e-06	0.00024	AT4G22890,AT5G44790,AT1G13980,AT3G57170,AT1G67470,AT2G43010,AT4G32920,AT1G12290,AT3G49810,AT1G09210,AT3G53870,AT3G50700,AT1G17560,AT4G04500,AT1G64520,AT4G02020,AT5G54380,AT4G33250,AT5G60960,AT1G12580,AT4G33090,AT5G07150,AT5G52760,AT3G15150,AT5G02450,AT4G26555,AT5G22060,AT2G38650,AT4G17510,AT3G57000,AT3G01510,AT5G47840,AT1G74880,AT5G58150,AT5G16000,AT5G53140,AT4G18370,AT3G21280,AT1G08800,AT4G04890…
GO:0045893	P	positive regulation of transcription, DNA-dependent	197	8175	467	28397	5.9e-06	0.00025	AT1G06190,AT5G49520,AT5G11260,AT4G15560,AT5G19310,AT2G02160,AT5G47220,AT3G17040,AT1G11430,AT2G35110,AT3G50700,AT4G35900,AT1G67840,AT3G60530,AT5G66320,AT4G29940,AT1G03160,AT5G06460,AT1G79730,AT2G04790,AT4G36240,AT5G05660,AT5G52470,AT3G10800,AT2G02070,AT5G04240,AT4G23810,AT3G54670,AT1G63680,AT5G24630,AT3G44880,AT2G26150,AT4G33010,AT4G02020,AT5G44160,AT4G18390,AT3G02680,AT1G55250,AT3G04680,AT2G06510…
GO:0045941	P	positive regulation of transcription	197	8175	467	28397	5.9e-06	0.00025	AT1G06190,AT5G49520,AT5G11260,AT4G15560,AT5G19310,AT2G02160,AT5G47220,AT3G17040,AT1G11430,AT2G35110,AT3G50700,AT4G35900,AT1G67840,AT3G60530,AT5G66320,AT4G29940,AT1G03160,AT5G06460,AT1G79730,AT2G04790,AT4G36240,AT5G05660,AT5G52470,AT3G10800,AT2G02070,AT5G04240,AT4G23810,AT3G54670,AT1G63680,AT5G24630,AT3G44880,AT2G26150,AT4G33010,AT4G02020,AT5G44160,AT4G18390,AT3G02680,AT1G55250,AT3G04680,AT2G06510…
GO:0009414	P	response to water deprivation	179	8175	416	28397	6.3e-06	0.00026	AT1G33240,AT1G06620,AT5G57660,AT5G21010,AT3G46630,AT1G64660,AT5G35750,AT3G63520,AT2G05620,AT4G17500,AT3G23050,AT1G64890,AT5G67340,AT1G69270,AT3G12490,AT5G39610,AT2G47190,AT5G08120,AT3G06760,AT2G41430,AT5G25610,AT5G26990,AT2G26740,AT4G39950,AT4G18010,AT3G21780,AT1G51090,AT3G06010,AT1G20450,AT5G27420,AT2G42620,AT5G67030,AT5G27620,AT3G50260,AT1G64060,AT5G49630,AT2G21660,AT4G20260,AT1G44170,AT1G58440…
GO:0051254	P	positive regulation of RNA metabolic process	198	8175	471	28397	6.7e-06	0.00028	AT1G06190,AT5G49520,AT5G11260,AT4G15560,AT5G19310,AT2G02160,AT5G47220,AT3G17040,AT1G11430,AT2G35110,AT3G50700,AT4G35900,AT1G67840,AT3G60530,AT5G66320,AT4G29940,AT1G03160,AT5G06460,AT1G79730,AT2G04790,AT4G36240,AT5G05660,AT5G52470,AT3G10800,AT2G02070,AT5G04240,AT4G23810,AT3G54670,AT1G63680,AT5G24630,AT3G44880,AT2G26150,AT4G33010,AT4G02020,AT5G44160,AT4G18390,AT3G02680,AT1G55250,AT3G04680,AT2G06510…
GO:0016481	P	negative regulation of transcription	173	8175	400	28397	7.1e-06	0.00029	AT1G33240,AT2G30424,AT2G40030,AT4G11660,AT3G21150,AT3G63130,AT1G17760,AT1G45150,AT1G75660,AT1G30500,AT2G36480,AT4G21470,AT5G06460,AT5G67320,AT1G70180,AT5G05660,AT3G43920,AT1G63470,AT2G43410,AT2G16485,AT2G01750,AT4G20910,AT5G59710,AT5G56740,AT1G01040,AT2G30470,AT5G62000,AT3G57300,AT4G02020,AT5G13180,AT5G09230,AT3G24440,AT3G02680,AT5G61640,AT2G45700,AT5G58800,AT2G13540,AT1G44780,AT2G11810,AT2G28290…
GO:0045892	P	negative regulation of transcription, DNA-dependent	173	8175	400	28397	7.1e-06	0.00029	AT1G33240,AT2G30424,AT2G40030,AT4G11660,AT3G21150,AT3G63130,AT1G17760,AT1G45150,AT1G75660,AT1G30500,AT2G36480,AT4G21470,AT5G06460,AT5G67320,AT1G70180,AT5G05660,AT3G43920,AT1G63470,AT2G43410,AT2G16485,AT2G01750,AT4G20910,AT5G59710,AT5G56740,AT1G01040,AT2G30470,AT5G62000,AT3G57300,AT4G02020,AT5G13180,AT5G09230,AT3G24440,AT3G02680,AT5G61640,AT2G45700,AT5G58800,AT2G13540,AT1G44780,AT2G11810,AT2G28290…
GO:0051253	P	negative regulation of RNA metabolic process	173	8175	400	28397	7.1e-06	0.00029	AT1G33240,AT2G30424,AT2G40030,AT4G11660,AT3G21150,AT3G63130,AT1G17760,AT1G45150,AT1G75660,AT1G30500,AT2G36480,AT4G21470,AT5G06460,AT5G67320,AT1G70180,AT5G05660,AT3G43920,AT1G63470,AT2G43410,AT2G16485,AT2G01750,AT4G20910,AT5G59710,AT5G56740,AT1G01040,AT2G30470,AT5G62000,AT3G57300,AT4G02020,AT5G13180,AT5G09230,AT3G24440,AT3G02680,AT5G61640,AT2G45700,AT5G58800,AT2G13540,AT1G44780,AT2G11810,AT2G28290…
GO:0051701	P	interaction with host	70	8175	123	28397	7.6e-06	0.00031	AT1G32070,AT2G16800,AT5G15170,AT3G61670,AT5G13000,AT1G33400,AT3G54230,AT5G25475,AT1G79950,AT1G01040,AT3G19515,AT1G48410,AT2G20990,AT3G49120,AT3G14860,AT3G14980,AT1G05070,AT4G32551,AT4G32620,AT1G52310,AT5G65670,AT5G08430,AT1G80790,AT1G63640,AT1G70310,AT3G43920,AT4G08310,AT1G63470,AT1G54440,AT1G13220,AT5G02030,AT3G49500,AT1G67140,AT1G60860,AT2G17930,AT2G25420,AT4G20910,AT1G10180,AT2G01820,AT3G02890…
GO:0044403	P	symbiosis, encompassing mutualism through parasitism	72	8175	128	28397	7.6e-06	0.00031	AT1G32070,AT2G16800,AT5G15170,AT3G61670,AT5G13000,AT1G33400,AT3G54230,AT5G25475,AT1G79950,AT1G01040,AT3G19515,AT1G48410,AT2G20990,AT3G49120,AT3G14860,AT3G14980,AT1G05070,AT4G32551,AT4G32620,AT1G52310,AT5G65670,AT5G08430,AT1G20640,AT1G63640,AT1G70310,AT3G43920,AT4G08310,AT1G63470,AT1G54440,AT1G13220,AT5G02030,AT3G49500,AT1G67140,AT1G60860,AT2G17930,AT2G25420,AT4G20910,AT1G10180,AT2G01820,AT3G02890…
GO:0010628	P	positive regulation of gene expression	198	8175	473	28397	8.2e-06	0.00033	AT1G06190,AT5G49520,AT5G11260,AT4G15560,AT5G19310,AT2G02160,AT5G47220,AT3G17040,AT1G11430,AT2G35110,AT3G50700,AT4G35900,AT1G67840,AT3G60530,AT5G66320,AT4G29940,AT1G03160,AT5G06460,AT1G79730,AT2G04790,AT4G36240,AT5G05660,AT5G52470,AT3G10800,AT2G02070,AT5G04240,AT4G23810,AT3G54670,AT1G63680,AT5G24630,AT3G44880,AT2G26150,AT4G33010,AT4G02020,AT5G44160,AT4G18390,AT3G02680,AT1G55250,AT3G04680,AT2G06510…
GO:0002679	P	respiratory burst during defense response	69	8175	121	28397	8.3e-06	0.00034	AT5G49520,AT5G47220,AT4G39670,AT1G80840,AT4G20860,AT1G74360,AT3G47480,AT3G46620,AT5G64120,AT1G51620,AT5G47230,AT1G07520,AT3G46600,AT2G44840,AT1G05575,AT4G14365,AT5G51700,AT2G35980,AT3G49530,AT2G27660,AT1G74710,AT5G59550,AT3G52450,AT4G12720,AT2G27310,AT2G39650,AT2G40140,AT3G48090,AT4G17500,AT2G46500,AT5G61210,AT4G18880,AT4G20830,AT1G62300,AT5G25930,AT2G23680,AT1G51820,AT5G05190,AT3G53180,AT1G70140…
GO:0045730	P	respiratory burst	69	8175	121	28397	8.3e-06	0.00034	AT5G49520,AT5G47220,AT4G39670,AT1G80840,AT4G20860,AT1G74360,AT3G47480,AT3G46620,AT5G64120,AT1G51620,AT5G47230,AT1G07520,AT3G46600,AT2G44840,AT1G05575,AT4G14365,AT5G51700,AT2G35980,AT3G49530,AT2G27660,AT1G74710,AT5G59550,AT3G52450,AT4G12720,AT2G27310,AT2G39650,AT2G40140,AT3G48090,AT4G17500,AT2G46500,AT5G61210,AT4G18880,AT4G20830,AT1G62300,AT5G25930,AT2G23680,AT1G51820,AT5G05190,AT3G53180,AT1G70140…
GO:0019320	P	hexose catabolic process	199	8175	476	28397	8.3e-06	0.00034	AT4G22890,AT3G23600,AT5G36120,AT1G59830,AT4G33470,AT1G14150,AT5G51820,AT3G63520,AT5G56350,AT3G25530,AT4G32840,AT4G28740,AT1G50250,AT3G15730,AT1G20020,AT5G36230,AT1G64770,AT1G64190,AT4G31340,AT4G34190,AT1G07440,AT1G08110,AT2G20420,AT5G36290,AT1G74030,AT2G41430,AT3G22210,AT1G79550,AT2G01290,AT2G36530,AT2G24200,AT4G33010,AT4G35760,AT1G70730,AT4G38250,AT2G30050,AT3G07390,AT3G49360,AT2G05710,AT5G21090…
GO:0009595	P	detection of biotic stimulus	62	8175	104	28397	8.4e-06	0.00034	AT1G80840,AT1G22070,AT4G26090,AT3G47480,AT5G66190,AT4G11260,AT5G46330,AT3G54640,AT5G44070,AT2G30770,AT1G02450,AT4G14365,AT5G24530,AT2G38290,AT1G59870,AT1G74710,AT1G74360,AT5G42650,AT4G12720,AT4G03280,AT5G26920,AT1G20020,AT3G48090,AT5G14740,AT2G14560,AT3G55800,AT5G06290,AT4G39030,AT1G15520,AT3G01480,AT2G23680,AT3G16720,AT3G47380,AT5G39020,AT4G03450,AT5G22570,AT4G01050,AT3G57260,AT3G01500,AT1G64280…
GO:0030968	P	endoplasmic reticulum unfolded protein response	94	8175	185	28397	8.9e-06	0.00036	AT5G65210,AT1G80840,AT3G49530,AT4G35900,AT2G38290,AT5G67340,AT1G69270,AT5G14930,AT1G02170,AT4G37640,AT5G15730,AT4G09570,AT5G01540,AT3G28340,AT3G51890,AT5G44080,AT2G02810,AT5G27420,AT4G01120,AT1G64060,AT5G26030,AT1G07000,AT1G77920,AT4G34460,AT2G46270,AT1G22400,AT4G25030,AT1G10050,AT2G17520,AT2G45140,AT2G46500,AT4G14365,AT3G16785,AT3G05360,AT4G02640,AT4G35180,AT4G20830,AT1G11755,AT3G21630,AT5G42380…
GO:0009615	P	response to virus	94	8175	185	28397	8.9e-06	0.00036	AT1G80840,AT1G33400,AT5G42810,AT1G63640,AT3G20420,AT5G47190,AT3G43920,AT1G63470,AT3G62970,AT5G08120,AT4G20910,AT1G01040,AT3G57300,AT4G02020,AT5G43470,AT5G35930,AT2G42620,AT2G28290,AT2G43710,AT5G62410,AT1G13220,AT5G06320,AT1G79950,AT2G31970,AT3G14860,AT4G32551,AT5G08430,AT3G28460,AT1G80790,AT4G08310,AT5G16000,AT1G54440,AT1G60860,AT5G56940,AT1G10180,AT3G60240,AT5G63960,AT2G39810,AT1G05070,AT5G23570…
GO:0006007	P	glucose catabolic process	198	8175	474	28397	9.1e-06	0.00036	AT4G22890,AT3G23600,AT5G36120,AT1G59830,AT4G33470,AT1G14150,AT5G51820,AT3G63520,AT5G56350,AT3G25530,AT4G32840,AT4G28740,AT1G50250,AT3G15730,AT1G20020,AT5G36230,AT1G64770,AT1G64190,AT4G31340,AT4G34190,AT1G07440,AT1G08110,AT2G20420,AT5G36290,AT1G74030,AT2G41430,AT3G22210,AT1G79550,AT2G01290,AT2G36530,AT2G24200,AT4G33010,AT4G35760,AT4G38250,AT2G30050,AT3G07390,AT3G49360,AT2G05710,AT5G21090,AT1G51980…
GO:0071359	P	cellular response to dsRNA	78	8175	144	28397	9.2e-06	0.00036	AT1G13220,AT1G60860,AT3G61670,AT2G40030,AT2G28380,AT5G13000,AT1G33400,AT5G56130,AT3G54230,AT4G20910,AT4G24500,AT3G07610,AT1G01040,AT2G31970,AT1G48410,AT5G04290,AT2G27840,AT3G14980,AT1G67720,AT4G32551,AT4G32620,AT5G47190,AT2G25420,AT1G52310,AT2G06990,AT3G20420,AT2G27170,AT3G28460,AT1G63640,AT1G23860,AT1G59760,AT3G43920,AT1G63470,AT4G37510,AT5G02030,AT3G49500,AT1G67140,AT4G28200,AT5G13480,AT3G23780…
GO:0043331	P	response to dsRNA	78	8175	144	28397	9.2e-06	0.00036	AT1G13220,AT1G60860,AT3G61670,AT2G40030,AT2G28380,AT5G13000,AT1G33400,AT5G56130,AT3G54230,AT4G20910,AT4G24500,AT3G07610,AT1G01040,AT2G31970,AT1G48410,AT5G04290,AT2G27840,AT3G14980,AT1G67720,AT4G32551,AT4G32620,AT5G47190,AT2G25420,AT1G52310,AT2G06990,AT3G20420,AT2G27170,AT3G28460,AT1G63640,AT1G23860,AT1G59760,AT3G43920,AT1G63470,AT4G37510,AT5G02030,AT3G49500,AT1G67140,AT4G28200,AT5G13480,AT3G23780…
GO:0006984	P	ER-nuclear signaling pathway	97	8175	193	28397	9.1e-06	0.00036	AT5G65210,AT1G80840,AT3G49530,AT4G35900,AT2G38290,AT5G67340,AT1G69270,AT5G14930,AT1G02170,AT4G37640,AT5G15730,AT4G09570,AT5G01540,AT3G28340,AT3G51890,AT5G44080,AT2G02810,AT5G27420,AT4G01120,AT1G64060,AT5G26030,AT1G07000,AT1G77920,AT5G64510,AT4G34460,AT2G46270,AT1G22400,AT4G25030,AT1G10050,AT2G17520,AT2G45140,AT2G46500,AT4G14365,AT3G16785,AT3G05360,AT4G02640,AT4G35180,AT4G20830,AT1G11755,AT3G21630…
GO:0031050	P	dsRNA fragmentation	78	8175	144	28397	9.2e-06	0.00036	AT1G13220,AT1G60860,AT3G61670,AT2G40030,AT2G28380,AT5G13000,AT1G33400,AT5G56130,AT3G54230,AT4G20910,AT4G24500,AT3G07610,AT1G01040,AT2G31970,AT1G48410,AT5G04290,AT2G27840,AT3G14980,AT1G67720,AT4G32551,AT4G32620,AT5G47190,AT2G25420,AT1G52310,AT2G06990,AT3G20420,AT2G27170,AT3G28460,AT1G63640,AT1G23860,AT1G59760,AT3G43920,AT1G63470,AT4G37510,AT5G02030,AT3G49500,AT1G67140,AT4G28200,AT5G13480,AT3G23780…
GO:0070918	P	production of small RNA involved in gene silencing by RNA	78	8175	144	28397	9.2e-06	0.00036	AT1G13220,AT1G60860,AT3G61670,AT2G40030,AT2G28380,AT5G13000,AT1G33400,AT5G56130,AT3G54230,AT4G20910,AT4G24500,AT3G07610,AT1G01040,AT2G31970,AT1G48410,AT5G04290,AT2G27840,AT3G14980,AT1G67720,AT4G32551,AT4G32620,AT5G47190,AT2G25420,AT1G52310,AT2G06990,AT3G20420,AT2G27170,AT3G28460,AT1G63640,AT1G23860,AT1G59760,AT3G43920,AT1G63470,AT4G37510,AT5G02030,AT3G49500,AT1G67140,AT4G28200,AT5G13480,AT3G23780…
GO:0009738	P	abscisic acid mediated signaling pathway	119	8175	252	28397	9.3e-06	0.00037	AT1G80840,AT5G63490,AT1G28190,AT2G38290,AT5G01550,AT5G67340,AT1G69270,AT3G15730,AT1G76260,AT3G48360,AT5G39610,AT2G47190,AT5G47730,AT4G08180,AT5G05440,AT4G09570,AT5G01810,AT3G28340,AT4G18010,AT3G21780,AT2G26980,AT2G28350,AT5G01540,AT5G27420,AT1G76650,AT3G14050,AT3G50260,AT1G64060,AT5G55120,AT2G24850,AT3G07370,AT1G05575,AT2G30040,AT1G52400,AT5G51640,AT2G46270,AT4G25030,AT2G27310,AT2G46500,AT4G35790…
GO:0042542	P	response to hydrogen peroxide	123	8175	263	28397	9.5e-06	0.00037	AT1G05690,AT4G11660,AT5G35320,AT5G02790,AT3G25230,AT5G46350,AT4G08230,AT4G16155,AT1G35580,AT5G62790,AT1G56560,AT4G16420,AT1G09210,AT5G49555,AT4G23810,AT4G12570,AT1G72660,AT4G00940,AT2G41430,AT4G32360,AT5G62000,AT2G26150,AT3G12580,AT2G02810,AT5G21090,AT5G60360,AT2G27140,AT1G17860,AT3G49220,AT1G11930,AT5G67480,AT5G22060,AT4G26980,AT5G64510,AT1G60870,AT3G27820,AT4G34460,AT4G33060,AT1G23310,AT4G29770…
GO:0006779	P	porphyrin biosynthetic process	83	8175	157	28397	9.6e-06	0.00038	AT5G56860,AT3G46780,AT4G15560,AT4G14690,AT5G52970,AT3G62910,AT1G50170,AT5G08650,AT5G18660,AT2G07050,AT2G35390,AT4G27440,AT1G10700,AT4G14890,AT5G23120,AT3G63140,AT1G03630,AT5G26030,AT4G01690,AT3G59060,AT4G30580,AT1G23740,AT5G44190,AT2G20570,AT5G62790,AT2G26930,AT2G20180,AT2G43710,AT1G44446,AT1G20780,AT4G01050,AT5G16140,AT5G53490,AT3G14930,AT1G12800,AT2G44520,AT1G18440,AT3G02780,AT4G34190,AT3G16857…
GO:0006865	P	amino acid transport	124	8175	266	28397	9.8e-06	0.00038	AT5G49520,AT1G64380,AT3G13870,AT5G36940,AT3G50770,AT5G24430,AT4G21120,AT5G53110,AT1G77140,AT3G13380,AT5G56350,AT2G38290,AT1G47670,AT4G08940,AT1G66160,AT5G67340,AT5G01240,AT5G09220,AT4G39460,AT5G44390,AT3G05500,AT5G19500,AT1G51820,AT5G41990,AT2G30110,AT4G38250,AT4G35480,AT1G52200,AT3G04070,AT3G53670,AT3G13790,AT3G11900,AT1G05940,AT1G08230,AT5G49630,AT5G11210,AT1G48850,AT5G59480,AT3G53150,AT1G51850…
GO:0031324	P	negative regulation of cellular metabolic process	189	8175	449	28397	1e-05	0.00039	AT1G33240,AT5G16270,AT2G30424,AT2G40030,AT4G11660,AT4G10090,AT3G21150,AT3G63130,AT1G17760,AT1G45150,AT1G75660,AT1G30500,AT2G36480,AT4G21470,AT5G06460,AT5G67320,AT1G70180,AT5G57740,AT5G05660,AT3G43920,AT1G63470,AT2G43410,AT2G16485,AT2G01750,AT4G20910,AT5G59710,AT5G56740,AT1G01040,AT2G30470,AT5G62000,AT3G57300,AT4G02020,AT5G13180,AT5G09230,AT3G24440,AT3G02680,AT5G61640,AT2G45700,AT5G58800,AT2G13540…
GO:0033014	P	tetrapyrrole biosynthetic process	84	8175	160	28397	1e-05	0.0004	AT5G56860,AT3G46780,AT4G15560,AT4G14690,AT5G52970,AT3G62910,AT1G50170,AT5G08650,AT5G18660,AT2G07050,AT2G35390,AT4G27440,AT1G10700,AT4G14890,AT5G23120,AT3G63140,AT1G03630,AT5G26030,AT3G09150,AT4G01690,AT3G59060,AT4G30580,AT1G23740,AT5G44190,AT2G20570,AT5G62790,AT2G26930,AT2G20180,AT2G43710,AT1G44446,AT1G20780,AT4G01050,AT5G16140,AT5G53490,AT3G14930,AT1G12800,AT2G44520,AT1G18440,AT3G02780,AT4G34190…
GO:0046942	P	carboxylic acid transport	130	8175	283	28397	1.1e-05	0.00041	AT5G49520,AT1G64380,AT3G13870,AT5G36940,AT3G50770,AT5G24430,AT4G21120,AT5G53110,AT1G77140,AT3G13380,AT5G56350,AT2G38290,AT1G47670,AT4G08940,AT1G66160,AT5G67340,AT5G01240,AT5G09220,AT4G39460,AT5G44390,AT3G05500,AT3G18440,AT5G19500,AT1G51820,AT5G41990,AT2G30110,AT4G38250,AT4G35480,AT1G52200,AT3G04070,AT3G53670,AT1G02260,AT3G13790,AT3G11900,AT1G05940,AT1G08230,AT5G49630,AT5G11210,AT1G48850,AT5G59480…
GO:0006090	P	pyruvate metabolic process	171	8175	398	28397	1.1e-05	0.00041	AT4G15560,AT1G31800,AT4G33470,AT5G14660,AT5G51820,AT2G22330,AT2G07050,AT4G15110,AT3G63520,AT5G56350,AT2G21790,AT4G30580,AT1G23740,AT3G25530,AT5G62790,AT4G34450,AT3G12930,AT3G15730,AT4G34190,AT4G14070,AT2G46520,AT2G20420,AT5G49555,AT1G55810,AT5G17230,AT3G62130,AT2G36530,AT2G24200,AT4G33010,AT1G64790,AT4G35760,AT1G52360,AT1G13980,AT2G47590,AT2G35500,AT1G04810,AT2G05710,AT1G54220,AT2G29630,AT2G43710…
GO:0051252	P	regulation of RNA metabolic process	813	8175	2388	28397	1.1e-05	0.00041	AT1G06190,AT5G15020,AT4G15560,AT5G36120,AT4G11660,AT5G14280,AT3G07060,AT4G19550,AT1G76880,AT4G11330,AT5G16820,AT2G43010,AT5G67110,AT4G21670,AT1G62310,AT2G36480,AT2G02470,AT1G79730,AT1G74930,AT4G02590,AT5G59570,AT1G27370,AT1G19220,AT1G20980,AT3G21810,AT1G63470,AT3G01140,AT2G35940,AT3G20810,AT3G50700,AT5G23280,AT4G20910,AT5G59710,AT1G10910,AT4G00940,AT1G01040,AT1G09140,AT2G30470,AT3G57300,AT4G02020…
GO:0009415	P	response to water	180	8175	424	28397	1.1e-05	0.00042	AT1G33240,AT1G06620,AT5G57660,AT5G21010,AT3G46630,AT1G64660,AT5G35750,AT3G63520,AT2G05620,AT4G17500,AT3G23050,AT5G61900,AT1G64890,AT5G67340,AT1G69270,AT3G12490,AT5G39610,AT2G47190,AT5G08120,AT3G06760,AT2G41430,AT5G25610,AT5G26990,AT2G26740,AT4G39950,AT4G18010,AT3G21780,AT1G51090,AT3G06010,AT1G20450,AT5G27420,AT2G42620,AT5G67030,AT5G27620,AT3G50260,AT1G64060,AT5G49630,AT2G21660,AT4G20260,AT1G44170…
GO:0009723	P	response to ethylene stimulus	155	8175	353	28397	1.1e-05	0.00042	AT3G50060,AT1G80840,AT5G03630,AT2G27310,AT2G36970,AT5G65600,AT2G20900,AT2G30770,AT1G62380,AT5G44790,AT3G53280,AT1G69270,AT1G19220,AT5G39610,AT2G35940,AT4G08180,AT1G28190,AT5G63490,AT3G28580,AT1G70000,AT4G11370,AT1G25220,AT4G18010,AT3G21780,AT2G43000,AT5G27420,AT4G17230,AT1G76650,AT2G05710,AT5G60360,AT4G34990,AT1G69890,AT1G18570,AT1G22640,AT1G72520,AT5G55120,AT2G24850,AT3G46620,AT3G07370,AT1G05575…
GO:0009260	P	ribonucleotide biosynthetic process	110	8175	229	28397	1.1e-05	0.00043	AT5G60990,AT1G71850,AT5G57350,AT5G08610,AT1G80270,AT2G34260,AT3G19120,AT5G44790,AT2G21410,AT2G45730,AT4G00895,AT4G39880,AT1G10130,AT4G37640,AT1G21690,AT3G06530,AT1G63660,AT5G47210,AT3G18600,AT3G07430,AT1G55900,AT4G36580,AT1G48570,AT4G26780,AT3G55510,AT5G62670,AT5G39840,AT1G07670,AT3G23940,AT1G28530,AT4G23895,AT1G64880,AT5G02870,AT5G60960,AT5G08680,AT2G06510,AT5G27620,AT1G31660,AT3G42640,AT2G19680…
GO:0071215	P	cellular response to abscisic acid stimulus	124	8175	267	28397	1.1e-05	0.00043	AT1G80840,AT5G63490,AT5G35750,AT1G28190,AT2G38290,AT5G01550,AT5G67340,AT1G69270,AT3G15730,AT1G76260,AT3G48360,AT5G39610,AT2G47190,AT5G47730,AT4G08180,AT5G05440,AT4G09570,AT5G01810,AT3G28340,AT4G18010,AT3G21780,AT2G26980,AT2G28350,AT5G01540,AT5G27420,AT1G76650,AT3G14050,AT3G50260,AT1G64060,AT5G55120,AT2G24850,AT1G10930,AT3G07370,AT1G05575,AT2G30040,AT1G52400,AT5G51640,AT2G46270,AT1G27320,AT4G25030…
GO:0044419	P	interspecies interaction between organisms	72	8175	130	28397	1.1e-05	0.00043	AT1G32070,AT2G16800,AT5G15170,AT3G61670,AT5G13000,AT1G33400,AT3G54230,AT5G25475,AT1G79950,AT1G01040,AT3G19515,AT1G48410,AT2G20990,AT3G49120,AT3G14860,AT3G14980,AT1G05070,AT4G32551,AT4G32620,AT1G52310,AT5G65670,AT5G08430,AT1G20640,AT1G63640,AT1G70310,AT3G43920,AT4G08310,AT1G63470,AT1G54440,AT1G13220,AT5G02030,AT3G49500,AT1G67140,AT1G60860,AT2G17930,AT2G25420,AT4G20910,AT1G10180,AT2G01820,AT3G02890…
GO:0016246	P	RNA interference	93	8175	184	28397	1.2e-05	0.00044	AT2G40030,AT1G33400,AT3G20420,AT5G47190,AT3G43920,AT1G63470,AT3G54670,AT4G20910,AT1G01040,AT3G57300,AT4G02020,AT3G04680,AT5G35930,AT2G28290,AT3G03300,AT1G55310,AT5G62410,AT1G13220,AT4G16420,AT1G79950,AT2G31970,AT5G56130,AT5G04290,AT4G32551,AT2G27980,AT3G28460,AT4G37460,AT1G73840,AT2G06990,AT1G60860,AT3G46790,AT1G23860,AT5G56940,AT1G10180,AT4G28200,AT5G16260,AT5G63960,AT2G39810,AT5G47010,AT5G23570…
GO:0006355	P	regulation of transcription, DNA-dependent	807	8175	2372	28397	1.2e-05	0.00046	AT1G06190,AT5G15020,AT4G15560,AT5G36120,AT4G11660,AT5G14280,AT3G07060,AT4G19550,AT1G76880,AT4G11330,AT5G16820,AT2G43010,AT5G67110,AT4G21670,AT1G62310,AT2G36480,AT2G02470,AT1G79730,AT1G74930,AT4G02590,AT5G59570,AT1G27370,AT1G19220,AT1G20980,AT3G21810,AT1G63470,AT3G01140,AT2G35940,AT3G20810,AT3G50700,AT5G23280,AT4G20910,AT5G59710,AT1G10910,AT4G00940,AT1G01040,AT2G30470,AT3G57300,AT4G02020,AT3G02990…
GO:0045449	P	regulation of transcription	808	8175	2376	28397	1.3e-05	0.00048	AT1G06190,AT5G15020,AT4G15560,AT5G36120,AT4G11660,AT5G14280,AT3G07060,AT4G19550,AT1G76880,AT4G11330,AT5G16820,AT2G43010,AT5G67110,AT4G21670,AT1G62310,AT2G36480,AT2G02470,AT1G79730,AT1G74930,AT4G02590,AT5G59570,AT1G27370,AT1G19220,AT1G20980,AT3G21810,AT1G63470,AT3G01140,AT2G35940,AT3G20810,AT3G50700,AT5G23280,AT4G20910,AT5G59710,AT1G10910,AT4G00940,AT1G01040,AT2G30470,AT3G57300,AT4G02020,AT3G02990…
GO:0060255	P	regulation of macromolecule metabolic process	948	8175	2829	28397	1.3e-05	0.00048	AT1G06190,AT4G12560,AT4G22890,AT4G15560,AT5G36120,AT4G11660,AT1G76490,AT5G14280,AT4G24500,AT3G07060,AT4G19550,AT1G76880,AT4G11330,AT5G16820,AT2G43010,AT5G67110,AT4G21670,AT1G62310,AT2G36480,AT2G02470,AT1G79730,AT1G74930,AT4G02590,AT5G59570,AT1G27370,AT5G36230,AT1G20980,AT3G21810,AT4G30080,AT1G63470,AT3G01140,AT2G35940,AT3G20810,AT3G50700,AT5G23280,AT4G20910,AT5G59710,AT1G10910,AT4G00940,AT1G01040…
GO:0030258	P	lipid modification	107	8175	222	28397	1.3e-05	0.00049	AT1G05840,AT1G31190,AT4G29010,AT5G04980,AT1G27980,AT4G16760,AT4G16710,AT5G53440,AT5G56290,AT1G21610,AT3G56310,AT1G75660,AT3G52570,AT2G47960,AT3G12800,AT5G61060,AT1G05630,AT1G49670,AT2G46500,AT5G54080,AT5G16520,AT1G73740,AT1G64520,AT1G05790,AT1G26440,AT2G30110,AT4G18010,AT1G80460,AT1G06290,AT1G04810,AT3G19420,AT2G11810,AT3G11270,AT3G19860,AT1G72520,AT5G48880,AT3G18940,AT5G45160,AT1G05470,AT3G22200…
GO:0006816	P	calcium ion transport	68	8175	121	28397	1.4e-05	0.00051	AT1G16560,AT1G07670,AT4G12880,AT5G53130,AT1G76490,AT4G03560,AT3G22200,AT5G55630,AT1G79380,AT1G10130,AT5G53010,AT1G05200,AT4G35920,AT1G62660,AT3G22910,AT1G12840,AT4G28770,AT4G08685,AT5G05700,AT4G29900,AT4G37640,AT4G37270,AT2G01980,AT2G28910,AT4G01900,AT3G01720,AT5G03760,AT3G16240,AT2G39010,AT5G07220,AT2G05990,AT1G79340,AT3G07520,AT5G20700,AT3G53420,AT2G36830,AT4G00900,AT1G24560,AT5G47770,AT1G15820…
GO:0015979	P	photosynthesis	183	8175	435	28397	1.4e-05	0.00052	AT1G31580,AT4G22890,AT1G26220,AT3G15095,AT3G17040,AT1G14150,AT4G35760,AT2G18790,AT1G67840,AT5G19220,AT2G05620,AT5G38660,AT1G03160,AT4G12720,AT1G50250,AT1G20020,AT4G26160,AT5G49740,AT1G64770,AT1G32470,AT4G34190,AT1G29920,AT5G45170,AT2G01590,AT5G21930,AT3G18890,AT3G55800,AT4G01800,ATCG00190,AT3G50820,AT1G77490,AT1G76550,AT2G20260,AT2G35500,AT4G08280,AT2G05710,AT5G39210,AT1G16720,AT3G03380,AT5G46110…
GO:0010556	P	regulation of macromolecule biosynthetic process	843	8175	2491	28397	1.4e-05	0.00052	AT1G06190,AT5G15020,AT4G15560,AT5G36120,AT4G11660,AT5G14280,AT3G07060,AT4G19550,AT1G76880,AT4G11330,AT5G16820,AT2G43010,AT5G67110,AT4G21670,AT1G62310,AT2G36480,AT2G02470,AT1G79730,AT1G74930,AT4G02590,AT5G59570,AT1G27370,AT5G36230,AT1G20980,AT3G21810,AT1G63470,AT3G01140,AT2G35940,AT3G20810,AT3G50700,AT5G23280,AT4G20910,AT5G59710,AT1G10910,AT4G00940,AT1G01040,AT2G30470,AT3G57300,AT4G02020,AT3G02990…
GO:0006555	P	methionine metabolic process	112	8175	236	28397	1.4e-05	0.00052	AT2G44160,AT1G64660,AT2G13810,AT2G24290,AT1G33400,AT1G80680,AT3G66658,AT3G57700,AT1G61340,AT1G61610,AT1G77670,AT5G57740,AT1G76400,AT5G17920,AT1G73740,AT4G11370,AT4G35480,AT1G35620,AT5G27420,AT4G17230,AT1G43580,AT2G13540,AT5G23670,AT4G02610,AT1G30135,AT1G24140,AT2G24850,AT3G46620,AT2G05920,AT1G01050,AT1G15810,AT4G38800,AT3G14860,AT5G11720,AT3G59060,AT5G59550,AT1G72900,AT5G08430,AT1G23310,AT2G27310…
GO:0010558	P	negative regulation of macromolecule biosynthetic process	177	8175	418	28397	1.4e-05	0.00053	AT1G33240,AT2G30424,AT2G40030,AT4G11660,AT3G21150,AT3G63130,AT1G17760,AT1G45150,AT1G75660,AT1G30500,AT2G36480,AT4G21470,AT5G06460,AT5G67320,AT1G70180,AT5G05660,AT3G43920,AT1G63470,AT2G43410,AT2G16485,AT2G01750,AT4G20910,AT5G59710,AT5G56740,AT1G01040,AT2G30470,AT5G62000,AT3G57300,AT4G02020,AT5G13180,AT5G09230,AT3G24440,AT3G02680,AT5G61640,AT2G45700,AT5G58800,AT2G13540,AT1G44780,AT2G11810,AT2G28290…
GO:0009965	P	leaf morphogenesis	152	8175	347	28397	1.5e-05	0.00054	AT1G33240,AT3G13300,AT4G15560,AT2G02480,AT5G36120,AT3G17040,AT2G35110,AT4G19985,AT1G13980,AT1G67840,AT1G27340,AT5G55300,AT5G64630,AT4G17140,AT4G36870,AT5G38660,AT5G06970,AT2G04790,AT1G19220,AT3G01140,AT3G50700,AT5G64340,AT4G20910,AT1G74030,AT5G07020,AT3G44200,AT5G12290,AT1G47870,AT5G24630,AT3G44880,AT4G33010,AT4G01800,AT4G26690,AT1G65380,AT4G18390,AT3G02680,AT1G55250,AT1G30825,AT3G12810,AT3G23590…
GO:0042435	P	indole derivative biosynthetic process	75	8175	139	28397	1.5e-05	0.00054	AT3G28940,AT1G13110,AT4G30530,AT5G36940,AT4G36670,AT5G17990,AT2G05380,AT5G23010,AT3G54640,AT2G29690,AT5G19240,AT2G22330,AT2G30770,AT3G44300,AT2G44650,AT2G18690,AT2G20960,AT1G69370,AT3G15360,AT3G59060,AT5G57890,AT1G13750,AT5G42650,AT5G44020,AT1G78370,AT2G38860,AT3G14930,AT2G04400,AT5G66040,AT1G19300,AT4G15440,AT1G25220,AT2G46650,AT5G49760,AT5G38530,AT3G50740,AT1G18570,AT3G26900,AT1G17745,AT3G53180…
GO:0010468	P	regulation of gene expression	905	8175	2695	28397	1.6e-05	0.00059	AT1G06190,AT5G15020,AT4G15560,AT5G36120,AT4G11660,AT1G76490,AT5G14280,AT4G24500,AT3G07060,AT4G19550,AT1G76880,AT4G11330,AT5G16820,AT2G43010,AT5G67110,AT4G21670,AT1G62310,AT2G36480,AT2G02470,AT1G79730,AT1G74930,AT4G02590,AT5G59570,AT1G27370,AT5G36230,AT1G20980,AT3G21810,AT4G30080,AT1G63470,AT3G01140,AT2G35940,AT3G20810,AT3G50700,AT5G23280,AT4G20910,AT5G59710,AT1G10910,AT4G00940,AT1G01040,AT1G09140…
GO:0031327	P	negative regulation of cellular biosynthetic process	179	8175	425	28397	1.6e-05	0.0006	AT1G33240,AT2G30424,AT2G40030,AT4G11660,AT3G21150,AT3G63130,AT1G17760,AT1G45150,AT1G75660,AT1G30500,AT2G36480,AT4G21470,AT5G06460,AT5G67320,AT1G70180,AT5G57740,AT5G05660,AT3G43920,AT1G63470,AT2G43410,AT2G16485,AT2G01750,AT4G20910,AT5G59710,AT5G56740,AT1G01040,AT2G30470,AT5G62000,AT3G57300,AT4G02020,AT5G13180,AT5G09230,AT3G24440,AT3G02680,AT5G61640,AT2G45700,AT5G58800,AT2G13540,AT1G44780,AT2G11810…
GO:0009890	P	negative regulation of biosynthetic process	179	8175	425	28397	1.6e-05	0.0006	AT1G33240,AT2G30424,AT2G40030,AT4G11660,AT3G21150,AT3G63130,AT1G17760,AT1G45150,AT1G75660,AT1G30500,AT2G36480,AT4G21470,AT5G06460,AT5G67320,AT1G70180,AT5G57740,AT5G05660,AT3G43920,AT1G63470,AT2G43410,AT2G16485,AT2G01750,AT4G20910,AT5G59710,AT5G56740,AT1G01040,AT2G30470,AT5G62000,AT3G57300,AT4G02020,AT5G13180,AT5G09230,AT3G24440,AT3G02680,AT5G61640,AT2G45700,AT5G58800,AT2G13540,AT1G44780,AT2G11810…
GO:0030422	P	production of siRNA involved in RNA interference	75	8175	140	28397	1.8e-05	0.00065	AT1G13220,AT1G60860,AT3G61670,AT2G40030,AT2G28380,AT5G13000,AT1G33400,AT5G56130,AT3G54230,AT4G20910,AT1G79950,AT1G01040,AT2G31970,AT1G48410,AT5G04290,AT2G27840,AT3G14980,AT1G67720,AT4G32551,AT4G32620,AT5G47190,AT2G25420,AT1G52310,AT2G06990,AT3G20420,AT2G27170,AT3G28460,AT1G63640,AT1G23860,AT1G59760,AT3G43920,AT1G63470,AT4G37510,AT5G02030,AT3G49500,AT1G67140,AT4G28200,AT5G13480,AT3G23780,AT2G17930…
GO:0035196	P	production of miRNAs involved in gene silencing by miRNA	71	8175	130	28397	1.8e-05	0.00066	AT1G13220,AT1G60860,AT3G61670,AT2G28380,AT5G13000,AT1G33400,AT3G54230,AT4G20910,AT1G79950,AT1G01040,AT2G31970,AT1G48410,AT2G25420,AT3G14980,AT1G67720,AT4G32551,AT4G32620,AT5G47190,AT1G52310,AT2G06990,AT3G20420,AT2G27170,AT3G28460,AT1G63640,AT1G23860,AT1G59760,AT3G43920,AT1G63470,AT4G37510,AT5G02030,AT1G67140,AT4G28200,AT5G13480,AT2G17930,AT3G46790,AT1G73840,AT5G56940,AT1G10180,AT3G02890,AT1G14690…
GO:0051172	P	negative regulation of nitrogen compound metabolic process	175	8175	415	28397	1.9e-05	0.00069	AT1G33240,AT2G30424,AT2G40030,AT4G11660,AT3G21150,AT3G63130,AT1G17760,AT1G45150,AT1G75660,AT1G30500,AT2G36480,AT4G21470,AT5G06460,AT5G67320,AT1G70180,AT5G57740,AT5G05660,AT3G43920,AT1G63470,AT2G43410,AT2G16485,AT2G01750,AT4G20910,AT5G59710,AT5G56740,AT1G01040,AT2G30470,AT5G62000,AT3G57300,AT4G02020,AT5G13180,AT5G09230,AT3G24440,AT3G02680,AT5G61640,AT2G45700,AT5G58800,AT2G13540,AT1G44780,AT2G11810…
GO:0009240	P	isopentenyl diphosphate biosynthetic process	110	8175	233	28397	2e-05	0.00071	AT4G15560,AT1G31800,AT1G76490,AT4G33470,AT5G51820,AT2G22330,AT4G15110,AT3G63520,AT4G30580,AT1G23740,AT3G25530,AT5G62790,AT4G34190,AT4G14070,AT5G49555,AT5G17230,AT4G33010,AT4G35760,AT2G47590,AT2G35500,AT2G29630,AT2G43710,AT5G17520,AT2G22990,AT4G39040,AT3G10850,AT2G23390,AT5G18660,AT1G65230,AT3G52150,AT1G03630,AT1G02150,AT3G59060,AT1G60600,AT2G26930,AT5G14660,AT3G63190,AT1G08540,AT1G12800,AT5G10690…
GO:0046490	P	isopentenyl diphosphate metabolic process	110	8175	233	28397	2e-05	0.00071	AT4G15560,AT1G31800,AT1G76490,AT4G33470,AT5G51820,AT2G22330,AT4G15110,AT3G63520,AT4G30580,AT1G23740,AT3G25530,AT5G62790,AT4G34190,AT4G14070,AT5G49555,AT5G17230,AT4G33010,AT4G35760,AT2G47590,AT2G35500,AT2G29630,AT2G43710,AT5G17520,AT2G22990,AT4G39040,AT3G10850,AT2G23390,AT5G18660,AT1G65230,AT3G52150,AT1G03630,AT1G02150,AT3G59060,AT1G60600,AT2G26930,AT5G14660,AT3G63190,AT1G08540,AT1G12800,AT5G10690…
GO:0045934	P	negative regulation of nucleobase, nucleoside, nucleotide and nucleic acid metabolic process	174	8175	413	28397	2.1e-05	0.00075	AT1G33240,AT2G30424,AT2G40030,AT4G11660,AT3G21150,AT3G63130,AT1G17760,AT1G45150,AT1G75660,AT1G30500,AT2G36480,AT4G21470,AT5G06460,AT5G67320,AT1G70180,AT5G05660,AT3G43920,AT1G63470,AT2G43410,AT2G16485,AT2G01750,AT4G20910,AT5G59710,AT5G56740,AT1G01040,AT2G30470,AT5G62000,AT3G57300,AT4G02020,AT5G13180,AT5G09230,AT3G24440,AT3G02680,AT5G61640,AT2G45700,AT5G58800,AT2G13540,AT1G44780,AT2G11810,AT2G28290…
GO:0006811	P	ion transport	376	8175	1019	28397	2.2e-05	0.00077	AT1G16560,AT5G14120,AT5G52750,AT4G15560,AT4G03550,AT5G36940,AT1G76490,AT5G57350,AT5G44790,AT2G21410,AT1G63970,AT1G10130,AT4G30110,AT1G31120,AT5G33280,AT3G22620,AT5G24030,AT5G09400,AT4G33090,AT3G13410,AT5G54250,AT2G02710,AT5G46110,AT2G19680,AT2G44790,AT3G11050,AT1G30400,AT2G23390,AT1G79810,AT2G35260,AT5G47840,AT1G74880,AT1G70890,AT2G05990,AT2G40300,AT2G34960,AT3G52840,AT5G64280,AT3G18060,AT1G11350…
GO:0055082	P	cellular chemical homeostasis	92	8175	186	28397	2.4e-05	0.00086	AT1G13110,AT5G36940,AT5G51820,AT2G18790,AT1G77140,AT5G42810,AT2G43010,AT2G21410,AT5G09220,AT1G04120,AT2G26690,AT5G47770,AT1G66970,AT5G57110,AT5G24030,AT1G70730,AT4G04770,AT1G52200,AT2G15290,AT2G20260,AT3G02040,AT5G67330,AT5G17520,AT5G54250,AT5G24930,AT3G11050,AT2G29110,AT3G22910,AT3G59060,AT4G08920,AT1G27770,AT1G70890,AT4G37270,AT1G47240,AT3G04110,AT3G16240,AT2G40300,AT1G12520,AT3G52840,AT5G47560…
GO:0016926	P	protein desumoylation	50	8175	80	28397	2.4e-05	0.00086	AT4G04920,AT2G02480,AT1G64570,AT5G23390,AT1G67140,AT3G59920,AT1G72990,AT1G63490,AT1G55690,AT5G18830,AT5G43320,AT4G35800,AT4G33240,AT5G25060,AT4G30200,AT4G33150,AT4G18640,AT5G12400,AT1G50140,AT4G15880,AT5G16280,AT1G21160,AT5G24320,AT1G47410,AT4G11160,AT5G08560,AT5G16300,AT5G58560,AT1G80010,AT5G60170,AT5G58980,AT4G33620,AT5G12290,AT3G23900,AT5G41990,AT1G43690,AT3G46450,AT5G12430,AT5G24350,AT1G10570…
GO:0050801	P	ion homeostasis	112	8175	240	28397	2.5e-05	0.00087	AT1G13110,AT5G36940,AT5G13740,AT5G51820,AT2G18790,AT2G33770,AT5G42810,AT2G43010,AT1G70890,AT2G13100,AT2G02470,AT1G10130,AT5G09220,AT4G30110,AT1G04120,AT2G26690,AT5G04340,AT5G47770,AT1G66970,AT5G57110,AT5G02600,AT5G24030,AT1G70730,AT4G04770,AT1G52200,AT2G15290,AT2G20260,AT2G05710,AT3G02040,AT5G67330,AT5G17520,AT3G04110,AT5G24930,AT3G11050,AT5G18830,AT2G29110,AT3G22910,AT3G59060,AT4G08920,AT1G27770…
GO:0009850	P	auxin metabolic process	75	8175	142	28397	2.6e-05	0.00091	AT1G44350,AT3G28940,AT1G13110,AT2G44650,AT4G30530,AT5G36940,AT2G38860,AT5G17990,AT5G56660,AT5G23010,AT3G54640,AT5G19240,AT2G22330,AT5G56650,AT3G44300,AT3G10870,AT2G18690,AT2G20960,AT4G15440,AT2G43010,AT1G48410,AT3G15360,AT3G59060,AT1G13750,AT5G42650,AT5G44020,AT1G78370,AT4G16310,AT3G14930,AT2G04400,AT5G66040,AT1G19300,AT1G17745,AT1G55320,AT1G25220,AT5G14420,AT2G46650,AT5G49760,AT5G01750,AT3G50740…
GO:0009581	P	detection of external stimulus	41	8175	60	28397	3e-05	0.001	AT1G80840,AT1G22070,AT4G26090,AT3G47480,AT5G46330,AT3G54640,AT5G51820,AT2G30770,AT1G70730,AT4G14365,AT4G16250,AT2G38290,AT2G24540,AT3G59060,AT1G74360,AT4G08920,AT5G35840,AT1G23190,AT3G54560,AT5G39020,AT4G03450,AT5G22570,AT1G10340,AT1G31480,AT1G32960,AT2G02950,AT4G33050,AT1G02450,AT2G19190,AT4G18130,AT3G26830,AT5G01540,AT1G25540,AT2G25000,AT5G59560,AT2G29630,AT5G20480,AT5G52760,AT1G64280,AT1G18570…
GO:0006873	P	cellular ion homeostasis	91	8175	185	28397	3.1e-05	0.0011	AT1G13110,AT5G36940,AT5G51820,AT2G18790,AT1G77140,AT5G42810,AT2G43010,AT2G21410,AT5G09220,AT1G04120,AT2G26690,AT5G47770,AT1G66970,AT5G57110,AT5G24030,AT1G70730,AT4G04770,AT1G52200,AT2G15290,AT2G20260,AT3G02040,AT5G67330,AT5G17520,AT5G54250,AT5G24930,AT3G11050,AT2G29110,AT3G22910,AT3G59060,AT4G08920,AT1G27770,AT1G70890,AT4G37270,AT1G47240,AT3G04110,AT3G16240,AT2G40300,AT1G12520,AT3G52840,AT5G47560…
GO:0051171	P	regulation of nitrogen compound metabolic process	845	8175	2517	28397	3.3e-05	0.0011	AT1G06190,AT5G15020,AT4G15560,AT5G36120,AT4G11660,AT5G14280,AT3G07060,AT4G19550,AT1G76880,AT2G18250,AT5G16820,AT2G43010,AT5G67110,AT4G21670,AT1G62310,AT2G36480,AT2G02470,AT1G79730,AT1G74930,AT4G02590,AT5G59570,AT1G27370,AT1G19220,AT1G20980,AT3G21810,AT1G63470,AT3G01140,AT2G35940,AT3G20810,AT3G50700,AT5G23280,AT4G20910,AT5G59710,AT1G10910,AT4G00940,AT3G19580,AT1G01040,AT1G09140,AT2G30470,AT1G73010…
GO:0032774	P	RNA biosynthetic process	877	8175	2621	28397	3.3e-05	0.0011	AT1G06190,AT5G15020,AT4G31240,AT4G15560,AT5G36120,AT4G11660,AT1G17560,AT3G07060,AT4G19550,AT1G76880,AT4G11330,AT5G16820,AT2G43010,AT5G67110,AT4G21670,AT1G62310,AT2G36480,AT2G02470,AT1G79730,AT1G74930,AT4G02590,AT5G59570,AT1G27370,AT1G19220,AT1G20980,AT3G21810,AT1G63470,AT3G01140,AT2G35940,AT3G20810,AT3G50700,AT4G11560,AT5G23280,AT5G14280,AT4G20910,AT5G59710,AT5G07020,AT4G00940,AT1G01040,AT5G25520…
GO:0007031	P	peroxisome organization	67	8175	123	28397	3.3e-05	0.0011	AT1G05790,AT1G48635,AT5G45160,AT2G14120,AT5G02040,AT1G79810,AT5G17550,AT5G53440,AT3G13810,AT5G56290,AT2G41020,AT3G58840,AT1G21610,AT3G56310,AT5G19590,AT2G01980,AT1G47750,AT1G27320,AT3G06960,AT4G34370,AT5G08470,AT3G03330,AT1G03000,AT4G33650,AT1G23780,AT5G62810,AT3G06860,AT2G47960,AT5G61060,AT1G05840,AT5G03280,AT2G27110,AT4G32960,AT3G07560,AT3G16857,AT5G66160,AT5G16520,AT5G40280,AT4G29380,AT3G19860…
GO:0006351	P	transcription, DNA-dependent	876	8175	2618	28397	3.3e-05	0.0012	AT1G06190,AT5G15020,AT4G31240,AT4G15560,AT5G36120,AT4G11660,AT1G17560,AT3G07060,AT4G19550,AT1G76880,AT4G11330,AT5G16820,AT2G43010,AT5G67110,AT4G21670,AT1G62310,AT2G36480,AT2G02470,AT1G79730,AT1G74930,AT4G02590,AT5G59570,AT1G27370,AT1G19220,AT1G20980,AT3G21810,AT1G63470,AT3G01140,AT2G35940,AT3G20810,AT3G50700,AT4G11560,AT5G23280,AT5G14280,AT4G20910,AT5G59710,AT5G07020,AT4G00940,AT1G01040,AT5G25520…
GO:0032268	P	regulation of cellular protein metabolic process	102	8175	215	28397	3.4e-05	0.0012	AT4G22890,AT3G17040,AT2G36470,AT4G16390,AT4G11330,AT2G32680,AT2G43010,AT2G45730,AT4G34110,AT1G03160,AT3G48090,AT5G36230,AT5G22010,AT1G77300,AT1G43190,AT3G50700,AT5G40170,AT5G22570,AT3G55800,AT1G65220,AT4G33250,AT4G04220,AT4G18390,AT3G53570,AT5G10380,AT5G52760,AT5G46110,AT5G24930,AT1G53230,AT1G22070,AT5G51110,AT5G64040,AT5G45600,AT4G34460,AT3G48430,AT5G48790,AT5G23120,AT1G79280,AT3G07300,AT4G14220…
GO:0019219	P	regulation of nucleobase, nucleoside, nucleotide and nucleic acid metabolic process	838	8175	2496	28397	3.5e-05	0.0012	AT1G06190,AT5G15020,AT4G15560,AT5G36120,AT4G11660,AT5G14280,AT3G07060,AT4G19550,AT1G76880,AT2G18250,AT5G16820,AT2G43010,AT5G67110,AT4G21670,AT1G62310,AT2G36480,AT2G02470,AT1G79730,AT1G74930,AT4G02590,AT5G59570,AT1G27370,AT1G19220,AT1G20980,AT3G21810,AT1G63470,AT3G01140,AT2G35940,AT3G20810,AT3G50700,AT5G23280,AT4G20910,AT5G59710,AT1G10910,AT4G00940,AT1G01040,AT1G09140,AT2G30470,AT1G73010,AT3G57300…
GO:0022610	P	biological adhesion	56	8175	96	28397	3.5e-05	0.0012	AT3G55830,AT4G04920,AT2G02480,AT5G26240,AT1G48410,AT3G44200,AT3G22200,AT2G35110,AT3G11700,AT1G13980,AT5G18830,AT2G30600,AT4G17140,AT2G26650,AT4G32551,AT4G01290,AT4G30200,AT1G64570,AT4G18640,AT5G12400,AT1G30490,AT5G06970,AT2G34790,AT1G19220,AT5G42620,AT3G52370,AT2G38440,AT4G36890,AT5G64340,AT1G76850,AT3G44600,AT1G50660,AT5G12290,AT3G01460,AT4G05420,AT5G24630,AT3G51050,AT5G13290,AT1G52150,AT3G23900…
GO:0007155	P	cell adhesion	56	8175	96	28397	3.5e-05	0.0012	AT3G55830,AT4G04920,AT2G02480,AT5G26240,AT1G48410,AT3G44200,AT3G22200,AT2G35110,AT3G11700,AT1G13980,AT5G18830,AT2G30600,AT4G17140,AT2G26650,AT4G32551,AT4G01290,AT4G30200,AT1G64570,AT4G18640,AT5G12400,AT1G30490,AT5G06970,AT2G34790,AT1G19220,AT5G42620,AT3G52370,AT2G38440,AT4G36890,AT5G64340,AT1G76850,AT3G44600,AT1G50660,AT5G12290,AT3G01460,AT4G05420,AT5G24630,AT3G51050,AT5G13290,AT1G52150,AT3G23900…
GO:0019288	P	isopentenyl diphosphate biosynthetic process, mevalonate-independent pathway	107	8175	229	28397	3.6e-05	0.0012	AT4G15560,AT1G31800,AT4G33470,AT5G51820,AT2G22330,AT4G15110,AT3G63520,AT4G30580,AT1G23740,AT3G25530,AT5G62790,AT4G34190,AT4G14070,AT5G49555,AT5G17230,AT4G33010,AT4G35760,AT2G47590,AT2G35500,AT2G29630,AT2G43710,AT5G17520,AT2G22990,AT4G39040,AT3G10850,AT2G23390,AT5G18660,AT1G65230,AT3G52150,AT1G03630,AT1G02150,AT3G59060,AT1G60600,AT2G26930,AT5G14660,AT3G63190,AT1G08540,AT1G12800,AT5G10690,AT1G56500…
GO:0009812	P	flavonoid metabolic process	115	8175	251	28397	3.6e-05	0.0012	AT1G13110,AT4G27830,AT4G14690,AT4G26090,AT4G10090,AT5G11260,AT5G35750,AT1G03080,AT5G24530,AT1G18740,AT5G41400,AT5G09220,AT1G19050,AT1G61740,AT2G35940,AT4G14090,AT5G20700,AT5G24850,AT1G64520,AT3G57260,AT3G44720,AT5G42800,AT5G13180,AT2G43000,AT2G28350,AT1G61660,AT3G51240,AT1G66880,AT5G48880,AT5G46760,AT1G07000,AT5G04720,AT2G03310,AT3G21560,AT3G53260,AT5G35735,AT4G33300,AT1G17745,AT4G19170,AT5G40450…
GO:0006350	P	transcription	876	8175	2620	28397	3.6e-05	0.0012	AT1G06190,AT5G15020,AT4G31240,AT4G15560,AT5G36120,AT4G11660,AT1G17560,AT3G07060,AT4G19550,AT1G76880,AT4G11330,AT5G16820,AT2G43010,AT5G67110,AT4G21670,AT1G62310,AT2G36480,AT2G02470,AT1G79730,AT1G74930,AT4G02590,AT5G59570,AT1G27370,AT1G19220,AT1G20980,AT3G21810,AT1G63470,AT3G01140,AT2G35940,AT3G20810,AT3G50700,AT4G11560,AT5G23280,AT5G14280,AT4G20910,AT5G59710,AT5G07020,AT4G00940,AT1G01040,AT5G25520…
GO:0051239	P	regulation of multicellular organismal process	267	8175	694	28397	3.7e-05	0.0013	AT1G08130,AT5G11260,AT2G25180,AT4G14690,AT1G13260,AT4G11110,AT4G11260,AT3G21150,AT1G80680,AT5G15580,AT5G35750,AT2G45660,AT2G18790,AT5G55300,AT1G20930,AT1G47670,AT4G03210,AT5G45300,AT3G17840,AT5G19280,AT1G63640,AT1G79730,AT5G59570,AT1G27370,AT1G60190,AT4G22010,AT5G17270,AT3G43920,AT1G19050,AT1G63470,AT1G48480,AT2G43410,AT3G43610,AT3G04610,AT3G11240,AT5G64340,AT4G20910,AT1G20450,AT5G56740,AT1G75680…
GO:0009683	P	indoleacetic acid metabolic process	61	8175	109	28397	4e-05	0.0014	AT3G28940,AT1G13110,AT2G44650,AT4G30530,AT5G36940,AT5G17990,AT2G05380,AT5G23010,AT3G54640,AT5G19240,AT2G22330,AT3G44300,AT3G10870,AT2G18690,AT2G20960,AT4G15440,AT3G15360,AT3G59060,AT1G13750,AT5G42650,AT5G44020,AT1G78370,AT2G38860,AT3G14930,AT2G04400,AT5G66040,AT1G19300,AT1G17745,AT2G46650,AT5G49760,AT5G01750,AT3G50740,AT3G26900,AT3G53180,AT5G10180,AT1G51800,AT4G04610,AT1G32500,AT5G23020,AT3G44310…
GO:0042402	P	cellular biogenic amine catabolic process	64	8175	117	28397	4.4e-05	0.0015	AT3G28940,AT1G13110,AT4G30530,AT5G36940,AT5G17990,AT2G46590,AT3G54640,AT3G17100,AT5G19240,AT2G22330,AT3G53260,AT2G44650,AT2G18690,AT2G20960,AT4G15440,AT3G15360,AT1G02500,AT5G66040,AT1G13750,AT5G42650,AT4G12060,AT1G78370,AT2G38860,AT3G14930,AT2G04400,AT4G34640,AT1G19300,AT1G17745,AT1G30120,AT2G46650,AT5G49760,AT5G01750,AT3G50740,AT3G26900,AT2G37040,AT3G53180,AT5G47770,AT1G51800,AT4G33420,AT2G43020…
GO:0034440	P	lipid oxidation	89	8175	182	28397	4.5e-05	0.0015	AT4G29010,AT1G27980,AT5G53440,AT5G56290,AT1G21610,AT3G56310,AT1G75660,AT3G52570,AT3G03330,AT3G12800,AT5G61060,AT1G49670,AT5G54080,AT5G16520,AT2G02390,AT1G05790,AT1G26440,AT2G30110,AT1G80460,AT1G06290,AT1G04810,AT3G11270,AT3G19860,AT1G72520,AT5G48880,AT3G18940,AT5G45160,AT3G22200,AT3G13810,AT1G79810,AT5G19590,AT1G27320,AT4G34370,AT3G05970,AT2G27090,AT2G47960,AT1G67560,AT1G17170,AT1G23780,AT4G38630…
GO:0009639	P	response to red or far red light	169	8175	406	28397	4.5e-05	0.0015	AT4G22890,AT5G19310,AT2G02160,AT5G11260,AT5G19530,AT2G18790,AT5G55300,AT5G19220,AT2G05620,AT4G16250,AT2G43010,AT4G14690,AT4G15850,AT5G06460,AT1G79730,AT1G06040,AT1G76260,AT5G35840,AT5G16750,AT2G35940,AT4G34190,AT4G14110,AT3G21150,AT5G23120,AT3G55605,AT2G46260,AT1G56290,AT3G24440,AT3G02680,AT3G13550,AT2G06510,AT5G60960,AT2G13540,AT5G67030,AT2G28290,AT3G02280,AT5G23670,AT1G25350,AT5G37190,AT3G46780…
GO:0016311	P	dephosphorylation	112	8175	245	28397	4.8e-05	0.0016	AT4G22890,AT3G46820,AT5G04980,AT3G17040,AT1G05000,AT4G11330,AT2G32680,AT2G43010,AT1G03160,AT4G18140,AT3G48090,AT1G05630,AT3G50700,AT5G10700,AT5G40170,AT5G22570,AT1G33600,AT3G43220,AT3G19420,AT4G18010,AT3G50820,AT5G10380,AT3G12620,AT5G52760,AT2G01890,AT5G46110,AT5G24930,AT1G53230,AT1G22070,AT1G05470,AT5G51110,AT5G64040,AT5G16480,AT4G34460,AT3G01510,AT1G67820,AT5G48790,AT3G51370,AT5G23120,AT1G73840…
GO:0030003	P	cellular cation homeostasis	85	8175	172	28397	4.9e-05	0.0016	AT5G47560,AT5G20630,AT1G13110,AT3G51920,AT1G25560,AT5G36940,AT1G27770,AT3G15353,AT5G57110,AT5G54250,AT5G51820,AT5G55630,AT2G18790,AT4G21960,AT3G07520,AT5G53010,AT2G29110,AT1G05200,AT5G09220,AT4G16370,AT2G43010,AT2G29120,AT1G59870,AT3G22910,AT4G37270,AT3G59060,AT2G21410,AT4G08920,AT2G46800,AT1G04120,AT4G29900,AT3G47070,AT1G32080,AT3G53720,AT1G70890,AT5G53490,AT5G48400,AT1G23190,AT2G13360,AT1G47240…
GO:0051246	P	regulation of protein metabolic process	109	8175	237	28397	5e-05	0.0017	AT4G12560,AT4G22890,AT3G17040,AT2G36470,AT4G16390,AT4G11330,AT2G32680,AT2G43010,AT2G45730,AT4G34110,AT1G03160,AT3G48090,AT5G36230,AT5G22010,AT1G77300,AT1G43190,AT3G50700,AT3G55800,AT5G40170,AT5G22570,AT1G33600,AT1G65220,AT4G33250,AT3G50820,AT4G18390,AT3G53570,AT1G04810,AT5G10380,AT5G52760,AT5G46110,AT5G24930,AT1G53230,AT1G22070,AT5G51110,AT5G64040,AT5G45600,AT4G34460,AT3G48430,AT5G48790,AT4G28470…
GO:0009625	P	response to insect	47	8175	76	28397	5.1e-05	0.0017	AT1G16410,AT1G07000,AT3G15850,AT1G49430,AT4G16760,AT5G23010,AT2G31360,AT5G25980,AT2G22330,AT5G35735,AT5G55300,AT1G52400,AT2G05940,AT3G44260,AT4G23100,AT2G11000,AT1G72900,AT2G43710,AT1G74930,AT5G37480,AT1G66340,AT5G26000,AT2G29350,AT4G23850,AT4G02410,AT2G30250,AT2G23680,AT1G64400,AT5G39020,AT5G57220,AT1G66880,AT3G56400,AT5G55310,AT4G39950,AT4G33050,AT1G15780,AT3G26830,AT3G05970,AT2G38130,AT4G16740…
GO:0019682	P	glyceraldehyde-3-phosphate metabolic process	107	8175	232	28397	5.3e-05	0.0018	AT4G15560,AT1G31800,AT4G33470,AT5G51820,AT2G22330,AT4G15110,AT3G63520,AT4G30580,AT1G23740,AT3G25530,AT5G62790,AT4G34190,AT4G14070,AT5G49555,AT5G17230,AT4G33010,AT4G35760,AT2G47590,AT2G35500,AT2G29630,AT2G43710,AT5G17520,AT2G22990,AT4G39040,AT3G10850,AT2G23390,AT5G18660,AT1G65230,AT3G52150,AT1G03630,AT1G02150,AT3G59060,AT1G60600,AT2G26930,AT5G14660,AT3G63190,AT1G08540,AT1G12800,AT5G10690,AT1G56500…
GO:0009684	P	indoleacetic acid biosynthetic process	60	8175	108	28397	5.4e-05	0.0018	AT3G28940,AT1G13110,AT4G30530,AT5G36940,AT5G17990,AT2G05380,AT5G23010,AT3G54640,AT5G19240,AT2G22330,AT3G44300,AT2G44650,AT2G18690,AT2G20960,AT4G15440,AT3G15360,AT3G59060,AT1G13750,AT5G42650,AT5G44020,AT1G78370,AT2G38860,AT3G14930,AT2G04400,AT5G66040,AT1G19300,AT1G17745,AT2G46650,AT5G49760,AT5G01750,AT3G50740,AT3G26900,AT3G53180,AT5G10180,AT1G51800,AT4G04610,AT1G32500,AT5G23020,AT3G44310,AT4G39950…
GO:0008654	P	phospholipid biosynthetic process	168	8175	405	28397	5.5e-05	0.0018	AT4G15560,AT1G31800,AT1G76490,AT4G01950,AT2G32090,AT4G33470,AT5G51820,AT2G22330,AT3G57170,AT1G21840,AT3G63520,AT2G21180,AT2G04560,AT4G30580,AT1G23740,AT3G25530,AT5G62790,AT2G22530,AT4G34190,AT4G14070,AT5G49555,AT5G17230,AT5G47770,AT4G33010,AT4G35760,AT3G21260,AT3G13720,AT2G47590,AT5G46850,AT1G02145,AT2G29630,AT2G43710,AT5G17520,AT2G22990,AT2G35500,AT4G15110,AT5G55220,AT4G17910,AT4G39040,AT3G10850…
GO:0006221	P	pyrimidine nucleotide biosynthetic process	76	8175	150	28397	6.5e-05	0.0021	AT2G16800,AT3G13160,AT3G12270,AT3G58660,AT5G60990,AT3G49240,AT1G31660,AT1G71850,AT3G55510,AT3G44750,AT3G23940,AT1G80270,AT1G63810,AT4G05410,AT5G23250,AT3G19120,AT2G18330,AT3G20330,AT3G55010,AT3G23580,AT2G45730,AT1G69200,AT2G34570,AT4G39880,AT4G23895,AT1G48920,AT1G31817,AT2G17250,AT3G12670,AT1G21690,AT1G04170,AT3G06530,AT4G20320,AT2G40660,AT5G47210,AT3G18600,AT3G07430,AT3G57940,AT1G55900,AT4G36580…
GO:0009892	P	negative regulation of metabolic process	253	8175	659	28397	6.5e-05	0.0021	AT1G08130,AT4G12560,AT4G31240,AT2G30424,AT2G40030,AT4G11660,AT1G33400,AT4G10090,AT3G21150,AT4G24500,AT3G63130,AT1G17760,AT4G21470,AT1G75660,AT1G70070,AT2G36480,AT1G63640,AT5G06460,AT3G20420,AT1G24450,AT5G67320,AT1G70180,AT5G57740,AT5G22010,AT3G43920,AT1G63470,AT2G43410,AT1G76490,AT2G16485,AT2G01750,AT4G20910,AT5G59710,AT5G56740,AT1G01040,AT2G30470,AT5G62000,AT3G57300,AT5G61640,AT4G02020,AT3G07050…
GO:0051667	P	establishment of plastid localization	58	8175	104	28397	6.6e-05	0.0022	AT1G42550,AT4G27600,AT4G22890,AT3G46780,AT1G65230,AT1G35680,AT4G34830,AT1G24490,AT3G17040,AT1G66840,AT5G08650,AT5G55220,AT5G16620,AT1G03630,AT1G12410,AT3G25690,AT5G44190,AT4G01050,AT3G47070,AT3G60370,AT3G62910,AT1G75100,AT1G08540,AT4G39460,AT1G12800,AT5G23120,AT1G56500,AT1G11870,AT3G63490,AT2G20570,AT3G01480,AT1G63680,AT5G07020,AT5G36170,AT3G47450,AT1G64500,AT1G67700,AT3G48200,AT5G04140,AT1G74850…
GO:0009902	P	chloroplast relocation	58	8175	104	28397	6.6e-05	0.0022	AT1G42550,AT4G27600,AT4G22890,AT3G46780,AT1G65230,AT1G35680,AT4G34830,AT1G24490,AT3G17040,AT1G66840,AT5G08650,AT5G55220,AT5G16620,AT1G03630,AT1G12410,AT3G25690,AT5G44190,AT4G01050,AT3G47070,AT3G60370,AT3G62910,AT1G75100,AT1G08540,AT4G39460,AT1G12800,AT5G23120,AT1G56500,AT1G11870,AT3G63490,AT2G20570,AT3G01480,AT1G63680,AT5G07020,AT5G36170,AT3G47450,AT1G64500,AT1G67700,AT3G48200,AT5G04140,AT1G74850…
GO:0010050	P	vegetative phase change	44	8175	70	28397	6.6e-05	0.0022	AT2G16800,AT1G13220,AT5G15170,AT3G61670,AT1G33400,AT3G54230,AT1G01040,AT3G19515,AT2G33810,AT3G14860,AT5G65670,AT1G48410,AT4G32620,AT1G52310,AT5G08430,AT3G03300,AT1G70310,AT3G43920,AT4G08310,AT1G54440,AT3G62970,AT1G67140,AT1G60860,AT2G17930,AT2G25420,AT1G10180,AT2G01820,AT3G02890,AT3G22520,AT3G12550,AT4G02020,AT1G05070,AT5G23570,AT1G80790,AT4G26870,AT3G15270,AT1G33060,AT2G42620,AT3G18910,AT5G60450…
GO:0051644	P	plastid localization	58	8175	104	28397	6.6e-05	0.0022	AT1G42550,AT4G27600,AT4G22890,AT3G46780,AT1G65230,AT1G35680,AT4G34830,AT1G24490,AT3G17040,AT1G66840,AT5G08650,AT5G55220,AT5G16620,AT1G03630,AT1G12410,AT3G25690,AT5G44190,AT4G01050,AT3G47070,AT3G60370,AT3G62910,AT1G75100,AT1G08540,AT4G39460,AT1G12800,AT5G23120,AT1G56500,AT1G11870,AT3G63490,AT2G20570,AT3G01480,AT1G63680,AT5G07020,AT5G36170,AT3G47450,AT1G64500,AT1G67700,AT3G48200,AT5G04140,AT1G74850…
GO:0048507	P	meristem development	199	8175	498	28397	6.8e-05	0.0022	AT3G13300,AT5G11260,AT2G25180,AT2G02480,AT2G35110,AT5G19530,AT5G15580,AT5G35750,AT1G13980,AT5G55300,AT1G20930,AT5G64630,AT5G51430,AT5G27030,AT1G47670,AT4G03210,AT3G17840,AT5G26751,AT1G69270,AT4G22010,AT5G17270,AT3G43920,AT1G48480,AT3G43610,AT5G64340,AT3G54670,AT4G20910,AT3G07540,AT1G75680,AT5G16000,AT3G55510,AT1G80680,AT5G44160,AT3G04680,AT1G65380,AT1G56290,AT5G12840,AT3G08680,AT3G24440,AT2G38560…
GO:0043574	P	peroxisomal transport	55	8175	97	28397	7.3e-05	0.0023	AT1G05790,AT5G45160,AT5G02040,AT5G54080,AT5G53440,AT3G13810,AT5G56290,AT2G41020,AT1G79810,AT1G21610,AT3G56310,AT5G19590,AT2G01980,AT1G27320,AT3G06960,AT4G34370,AT5G08470,AT3G03330,AT1G03000,AT1G23780,AT5G62810,AT2G47960,AT5G61060,AT5G03280,AT1G05840,AT4G32960,AT3G10572,AT2G27110,AT3G07560,AT3G16857,AT5G66160,AT5G16520,AT5G40280,AT4G29380,AT3G19860,AT1G05940,AT5G20350,AT5G64500,AT5G04040,AT1G26440…
GO:0009698	P	phenylpropanoid metabolic process	167	8175	405	28397	7.3e-05	0.0024	AT1G13110,AT4G27830,AT4G14690,AT4G26090,AT4G05590,AT1G76490,AT4G10090,AT5G11260,AT5G35750,AT1G03080,AT1G62380,AT3G03990,AT5G24530,AT1G18740,AT5G41400,AT5G09220,AT1G19050,AT1G61740,AT2G35940,AT4G14090,AT1G79340,AT5G20700,AT2G46590,AT5G24850,AT4G00040,AT4G37980,AT5G47770,AT3G57260,AT3G44720,AT5G42800,AT5G13180,AT2G43000,AT2G28350,AT1G30530,AT4G25640,AT4G23850,AT3G13510,AT3G51240,AT1G66880,AT2G22990…
GO:0006457	P	protein folding	144	8175	339	28397	7.6e-05	0.0025	AT1G79930,AT5G35320,AT2G41520,AT4G39960,AT5G67530,AT3G25230,AT5G56500,AT5G48030,AT2G17880,AT5G07340,AT5G53350,AT4G09350,AT1G09210,AT4G37480,AT1G79940,AT3G13860,AT5G61790,AT3G47940,AT1G59980,AT4G00940,AT4G26780,AT4G32420,AT2G26150,AT2G02810,AT3G12050,AT5G06410,AT5G62390,AT1G17860,AT4G26555,AT5G17710,AT5G03160,AT3G11450,AT5G64510,AT5G42480,AT4G25340,AT2G44650,AT1G07390,AT4G33060,AT5G56030,AT5G23590…
GO:0006913	P	nucleocytoplasmic transport	99	8175	213	28397	7.9e-05	0.0025	AT5G11260,AT1G80680,AT3G63130,AT5G54910,AT3G21540,AT1G11240,AT2G45730,AT4G15850,AT3G56990,AT3G12390,AT1G13160,AT3G11400,AT1G63660,AT5G20600,AT2G40430,AT2G46520,AT1G16280,AT5G11390,AT5G05680,AT1G56290,AT3G08960,AT5G41790,AT5G43070,AT5G64990,AT1G80270,AT2G34357,AT1G64550,AT1G17580,AT5G02770,AT5G41190,AT4G15880,AT2G31970,AT5G17020,AT1G69250,AT2G03820,AT1G77550,AT2G28450,AT1G13730,AT5G13290,AT1G79280…
GO:0051169	P	nuclear transport	99	8175	213	28397	7.9e-05	0.0025	AT5G11260,AT1G80680,AT3G63130,AT5G54910,AT3G21540,AT1G11240,AT2G45730,AT4G15850,AT3G56990,AT3G12390,AT1G13160,AT3G11400,AT1G63660,AT5G20600,AT2G40430,AT2G46520,AT1G16280,AT5G11390,AT5G05680,AT1G56290,AT3G08960,AT5G41790,AT5G43070,AT5G64990,AT1G80270,AT2G34357,AT1G64550,AT1G17580,AT5G02770,AT5G41190,AT4G15880,AT2G31970,AT5G17020,AT1G69250,AT2G03820,AT1G77550,AT2G28450,AT1G13730,AT5G13290,AT1G79280…
GO:0006220	P	pyrimidine nucleotide metabolic process	77	8175	154	28397	8.1e-05	0.0026	AT2G16800,AT3G13160,AT3G12270,AT3G58660,AT5G60990,AT3G49240,AT3G46940,AT1G71850,AT3G55510,AT3G44750,AT3G23940,AT1G80270,AT1G63810,AT4G05410,AT5G23250,AT3G19120,AT2G18330,AT3G20330,AT3G55010,AT3G23580,AT1G31660,AT2G45730,AT1G69200,AT2G34570,AT4G39880,AT4G23895,AT1G48920,AT1G31817,AT2G17250,AT3G12670,AT1G21690,AT1G04170,AT3G06530,AT4G20320,AT2G40660,AT5G47210,AT3G18600,AT3G07430,AT3G57940,AT1G55900…
GO:0010629	P	negative regulation of gene expression	236	8175	611	28397	8.4e-05	0.0027	AT1G08130,AT1G33240,AT4G31240,AT2G30424,AT2G40030,AT4G11660,AT1G33400,AT3G21150,AT4G24500,AT3G63130,AT1G17760,AT4G21470,AT1G75660,AT1G70070,AT2G36480,AT1G63640,AT5G06460,AT3G20420,AT1G24450,AT5G67320,AT1G70180,AT5G22010,AT3G43920,AT1G63470,AT2G43410,AT1G76490,AT2G16485,AT2G01750,AT4G20910,AT5G59710,AT5G56740,AT1G01040,AT2G30470,AT5G62000,AT3G57300,AT5G61640,AT4G02020,AT3G07050,AT5G13180,AT5G09230…
GO:0048573	P	photoperiodism, flowering	81	8175	165	28397	8.7e-05	0.0028	AT4G31430,AT4G04920,AT1G03280,AT2G41460,AT1G30810,AT5G62640,AT1G70660,AT1G76460,AT3G47610,AT1G25420,AT3G22420,AT3G25150,AT5G54520,AT5G65080,AT4G38800,AT3G03040,AT3G18520,AT5G14080,AT1G55880,AT5G66180,AT1G18700,AT5G24470,AT2G43370,AT3G60300,AT4G30200,AT1G25560,AT2G46830,AT2G35510,AT3G01770,AT5G01670,AT1G12820,AT4G00450,AT5G19150,AT2G26430,AT1G05840,AT3G44110,AT1G61040,AT5G05800,AT1G14570,AT3G07650…
GO:0051656	P	establishment of organelle localization	59	8175	108	28397	8.9e-05	0.0028	AT1G42550,AT4G27600,AT4G22890,AT3G46780,AT1G65230,AT1G35680,AT4G34830,AT1G24490,AT3G17040,AT1G66840,AT5G08650,AT1G13980,AT5G55220,AT5G16620,AT1G03630,AT1G12410,AT3G25690,AT5G44190,AT4G01050,AT3G47070,AT3G60370,AT3G62910,AT1G75100,AT1G08540,AT4G39460,AT1G12800,AT5G23120,AT1G56500,AT1G11870,AT3G63490,AT2G20570,AT3G01480,AT1G63680,AT5G07020,AT5G36170,AT3G47450,AT1G64500,AT1G67700,AT3G48200,AT5G04140…
GO:0016226	P	iron-sulfur cluster assembly	57	8175	103	28397	8.9e-05	0.0028	AT1G06190,AT2G40300,AT1G53230,AT3G13490,AT5G52970,AT2G16710,AT4G39040,AT1G11430,AT4G04350,AT3G54090,AT1G67810,AT4G25910,AT4G21750,AT5G46580,AT4G04890,AT5G51110,AT4G30580,AT3G18110,AT1G03160,AT1G36390,AT4G38160,AT3G28460,AT3G63190,AT5G49030,AT5G47190,AT5G05740,AT2G28000,AT3G51140,AT5G52960,AT2G17033,AT5G22340,AT5G57930,AT3G63490,AT3G20970,AT5G16715,AT3G26900,AT3G06980,AT4G01940,AT3G47450,AT3G44880…
GO:0031163	P	metallo-sulfur cluster assembly	57	8175	103	28397	8.9e-05	0.0028	AT1G06190,AT2G40300,AT1G53230,AT3G13490,AT5G52970,AT2G16710,AT4G39040,AT1G11430,AT4G04350,AT3G54090,AT1G67810,AT4G25910,AT4G21750,AT5G46580,AT4G04890,AT5G51110,AT4G30580,AT3G18110,AT1G03160,AT1G36390,AT4G38160,AT3G28460,AT3G63190,AT5G49030,AT5G47190,AT5G05740,AT2G28000,AT3G51140,AT5G52960,AT2G17033,AT5G22340,AT5G57930,AT3G63490,AT3G20970,AT5G16715,AT3G26900,AT3G06980,AT4G01940,AT3G47450,AT3G44880…
GO:0019395	P	fatty acid oxidation	85	8175	176	28397	9.1e-05	0.0029	AT5G48880,AT1G05790,AT3G18940,AT2G31260,AT3G20660,AT1G64350,AT3G17000,AT4G29010,AT1G27980,AT3G22200,AT5G54080,AT3G06690,AT5G53440,AT3G13810,AT5G56290,AT5G43280,AT1G45050,AT2G41020,AT2G02390,AT1G79810,AT1G21610,AT3G46660,AT5G19590,AT1G05940,AT1G04810,AT1G27320,AT5G64760,AT4G34370,AT3G52570,AT2G47960,AT3G12800,AT1G23780,AT3G06860,AT4G16210,AT3G03330,AT5G45160,AT1G05840,AT4G32960,AT1G49670,AT2G27110…
GO:0009560	P	embryo sac egg cell differentiation	71	8175	139	28397	9.2e-05	0.0029	AT5G06160,AT3G12270,AT1G79490,AT2G18330,AT3G12340,AT3G48210,AT3G22990,AT1G52500,AT3G49890,AT2G05120,AT4G24270,AT3G63400,AT3G19510,AT5G48030,AT5G13680,AT5G17020,AT1G11240,AT2G20000,AT3G55000,AT4G37090,AT2G40700,AT5G26860,AT3G56990,AT5G06460,AT5G46840,AT3G49240,AT3G18380,AT3G12380,AT2G28450,AT5G53800,AT4G28820,AT5G38720,AT1G59760,AT5G64680,AT1G07620,AT5G53770,AT3G01160,AT2G01750,AT4G36580,AT1G06220…
GO:0052542	P	callose deposition during defense response	40	8175	62	28397	9.2e-05	0.0029	AT5G49520,AT5G26030,AT4G39670,AT3G26910,AT1G74360,AT5G46330,AT3G54640,AT2G22330,AT3G50930,AT1G59870,AT3G21230,AT4G23100,AT4G12120,AT2G39650,AT1G66340,AT4G22980,AT3G23250,AT2G32140,AT5G25930,AT1G09940,AT5G03280,AT5G57220,AT1G78280,AT5G45110,AT4G03550,AT4G39950,AT3G25780,AT3G55980,AT1G73080,AT4G18010,AT2G20010,AT5G42380,AT1G77500,AT5G44070,AT1G61560,AT1G64060,AT3G02840,AT1G18570,AT1G72520,AT1G24100
GO:0055080	P	cation homeostasis	100	8175	217	28397	9.4e-05	0.0029	AT1G13110,AT5G36940,AT5G51820,AT2G18790,AT1G77140,AT2G43010,AT2G21410,AT2G02470,AT1G10130,AT5G09220,AT4G30110,AT1G04120,AT2G26690,AT1G47240,AT5G57110,AT5G02600,AT1G70730,AT4G04770,AT1G52200,AT2G15290,AT2G20260,AT2G05710,AT5G67330,AT5G17520,AT5G54250,AT5G24930,AT3G11050,AT5G18830,AT2G29110,AT3G22910,AT3G59060,AT4G08920,AT1G27770,AT1G70890,AT4G37270,AT5G13740,AT3G04110,AT3G16240,AT2G40300,AT2G19110…
GO:0006635	P	fatty acid beta-oxidation	83	8175	171	28397	9.6e-05	0.003	AT1G05790,AT3G18940,AT2G31260,AT3G20660,AT1G64350,AT3G17000,AT4G29010,AT1G27980,AT3G22200,AT5G54080,AT5G53440,AT3G13810,AT5G56290,AT5G43280,AT1G45050,AT2G41020,AT2G02390,AT1G79810,AT1G21610,AT3G46660,AT5G19590,AT1G05940,AT1G04810,AT1G27320,AT5G64760,AT4G34370,AT3G52570,AT2G47960,AT3G12800,AT1G23780,AT3G06860,AT4G16210,AT3G03330,AT5G45160,AT1G05840,AT4G32960,AT1G49670,AT2G27110,AT5G46180,AT3G07560…
GO:0006625	P	protein targeting to peroxisome	54	8175	96	28397	9.8e-05	0.0031	AT1G05790,AT5G45160,AT5G02040,AT5G54080,AT5G53440,AT3G13810,AT5G56290,AT2G41020,AT1G79810,AT1G21610,AT3G56310,AT5G19590,AT2G01980,AT1G27320,AT3G06960,AT4G34370,AT5G08470,AT3G03330,AT1G03000,AT1G23780,AT5G62810,AT2G47960,AT5G61060,AT5G03280,AT1G05840,AT4G32960,AT2G27110,AT3G07560,AT3G16857,AT5G66160,AT5G16520,AT5G40280,AT4G29380,AT3G19860,AT1G05940,AT5G20350,AT5G64500,AT5G04040,AT1G26440,AT1G75660…
GO:0009851	P	auxin biosynthetic process	65	8175	124	28397	0.0001	0.0031	AT3G28940,AT1G13110,AT4G30530,AT5G36940,AT5G17990,AT2G05380,AT5G23010,AT3G54640,AT5G19240,AT2G22330,AT3G44300,AT2G44650,AT2G18690,AT2G20960,AT4G15440,AT2G43010,AT3G15360,AT3G59060,AT1G13750,AT5G42650,AT5G44020,AT1G78370,AT4G16310,AT3G14930,AT2G04400,AT5G66040,AT1G19300,AT1G17745,AT1G25220,AT2G38860,AT2G46650,AT5G49760,AT5G01750,AT3G50740,AT3G26900,AT3G53180,AT5G10180,AT1G51800,AT4G04610,AT1G32500…
GO:0016558	P	protein import into peroxisome matrix	53	8175	94	28397	0.00011	0.0034	AT1G05790,AT5G45160,AT5G02040,AT5G54080,AT5G53440,AT3G13810,AT5G56290,AT2G41020,AT1G79810,AT1G21610,AT3G56310,AT5G19590,AT2G01980,AT1G27320,AT3G06960,AT4G34370,AT5G08470,AT3G03330,AT1G03000,AT1G23780,AT2G47960,AT5G61060,AT5G03280,AT1G05840,AT4G32960,AT2G27110,AT3G07560,AT3G16857,AT5G66160,AT5G16520,AT5G40280,AT4G29380,AT3G19860,AT1G05940,AT5G20350,AT5G64500,AT5G04040,AT1G26440,AT1G75660,AT3G05090…
GO:0009408	P	response to heat	130	8175	303	28397	0.00012	0.0037	AT4G14690,AT4G11660,AT1G79930,AT5G35320,AT3G46230,AT4G39960,AT3G25230,AT5G20970,AT5G16820,AT1G09210,AT1G07400,AT4G11260,AT5G61790,AT4G00940,AT1G64520,AT4G26780,AT2G26150,AT3G02990,AT4G35480,AT3G06010,AT2G02810,AT1G32330,AT5G03720,AT5G67030,AT5G62390,AT2G27140,AT1G17860,AT5G03160,AT2G17840,AT1G48050,AT3G07370,AT5G64510,AT5G63870,AT1G79440,AT4G17750,AT4G27670,AT4G33060,AT1G20440,AT5G09240,AT5G56030…
GO:0015995	P	chlorophyll biosynthetic process	65	8175	125	28397	0.00012	0.0037	AT5G56860,AT3G46780,AT4G15560,AT4G14690,AT5G52970,AT5G08650,AT5G18660,AT2G07050,AT4G09010,AT4G27440,AT3G63520,AT4G14890,AT2G40490,AT3G63140,AT1G03630,AT1G20780,AT3G59060,AT4G30580,AT1G23740,AT5G44190,AT2G20570,AT5G62790,AT3G15850,AT2G20180,AT2G43710,AT1G44446,AT4G01050,AT5G53490,AT5G01220,AT5G23120,AT3G02780,AT4G34190,AT3G16857,AT1G04640,AT5G13630,AT3G01480,AT3G26900,AT4G25080,AT5G17230,AT1G12800…
GO:0046777	P	protein amino acid autophosphorylation	73	8175	146	28397	0.00012	0.0038	AT4G03260,AT1G18890,AT4G19530,AT4G15560,AT2G46700,AT1G16130,AT3G07360,AT2G43850,AT1G11350,AT5G54770,AT1G09970,AT2G23390,AT3G19850,AT1G67840,AT1G06390,AT1G20930,AT4G24400,AT5G66850,AT3G21630,AT1G31420,AT4G16250,AT3G24550,AT5G47840,AT5G14640,AT2G17290,AT4G08920,AT2G17520,AT4G31850,AT1G74880,AT2G45140,AT5G35840,AT3G45240,AT1G16720,AT1G09020,AT5G57930,AT4G13160,AT2G30040,AT4G08500,AT2G30250,AT2G18790…
GO:0034470	P	ncRNA processing	159	8175	387	28397	0.00012	0.0038	AT4G22890,AT3G13490,AT5G16620,AT3G17040,AT1G11430,AT4G04350,AT2G16650,AT2G20020,AT3G28460,AT5G19220,AT1G59760,AT3G24560,AT2G27760,AT1G03160,AT1G20020,AT3G07750,AT5G20600,AT5G52470,AT4G34190,AT1G16280,AT1G07910,AT1G63680,AT3G63510,AT5G23120,AT3G44750,AT4G04670,AT4G33250,AT3G02320,AT2G13540,AT1G31660,AT5G57280,AT4G12600,AT2G47990,AT4G33760,AT3G46780,AT5G24840,AT5G51110,AT5G41190,AT5G18660,AT1G03630…
GO:0010038	P	response to metal ion	234	8175	610	28397	0.00012	0.0038	AT2G17630,AT5G65210,AT1G49760,AT3G23600,AT3G15353,AT1G79930,AT3G48000,AT3G44320,AT3G07720,AT4G31990,AT3G25230,AT1G62380,AT5G53470,AT5G63950,AT4G04740,AT3G53280,AT1G55090,AT2G21790,AT2G21250,AT5G62790,AT3G15730,AT1G50480,AT1G48000,AT1G20620,AT5G17920,AT1G57720,AT1G02130,AT4G36480,AT1G07440,AT2G20420,AT2G41530,AT3G13860,AT2G41430,AT5G13740,AT5G10540,AT1G79550,AT1G70000,AT5G23120,AT2G36530,AT2G24200…
GO:0007292	P	female gamete generation	71	8175	141	28397	0.00013	0.0039	AT5G06160,AT3G12270,AT1G79490,AT2G18330,AT3G12340,AT3G48210,AT3G22990,AT1G52500,AT3G49890,AT2G05120,AT4G24270,AT3G63400,AT3G19510,AT5G48030,AT5G13680,AT5G17020,AT1G11240,AT2G20000,AT3G55000,AT4G37090,AT2G40700,AT5G26860,AT3G56990,AT5G06460,AT5G46840,AT3G49240,AT3G18380,AT3G12380,AT2G28450,AT5G53800,AT4G28820,AT5G38720,AT1G59760,AT5G64680,AT1G07620,AT5G53770,AT3G01160,AT2G01750,AT4G36580,AT1G06220…
GO:0010605	P	negative regulation of macromolecule metabolic process	242	8175	636	28397	0.00014	0.0044	AT1G08130,AT4G12560,AT4G31240,AT2G30424,AT2G40030,AT4G11660,AT1G33400,AT3G21150,AT4G24500,AT3G63130,AT1G17760,AT4G21470,AT1G75660,AT1G70070,AT2G36480,AT1G63640,AT5G06460,AT3G20420,AT1G24450,AT5G67320,AT1G70180,AT5G22010,AT3G43920,AT1G63470,AT2G43410,AT1G76490,AT2G16485,AT2G01750,AT4G20910,AT5G59710,AT5G56740,AT1G01040,AT2G30470,AT5G62000,AT3G57300,AT5G61640,AT4G02020,AT3G07050,AT5G13180,AT5G09230…
GO:0009218	P	pyrimidine ribonucleotide metabolic process	73	8175	147	28397	0.00014	0.0044	AT2G16800,AT3G13160,AT3G12270,AT3G58660,AT5G60990,AT3G49240,AT1G31660,AT1G71850,AT3G55510,AT3G44750,AT3G23940,AT1G80270,AT1G63810,AT4G05410,AT5G23250,AT3G19120,AT2G18330,AT3G20330,AT3G55010,AT3G23580,AT2G45730,AT1G69200,AT2G34570,AT4G39880,AT4G23895,AT1G48920,AT1G31817,AT1G21690,AT1G04170,AT3G06530,AT4G20320,AT2G40660,AT5G47210,AT3G18600,AT3G07430,AT3G57940,AT1G55900,AT4G36580,AT1G48570,AT4G26780…
GO:0051276	P	chromosome organization	280	8175	752	28397	0.00014	0.0044	AT1G08130,AT5G11260,AT5G19310,AT2G02160,AT3G57060,AT4G33470,AT1G32730,AT1G13980,AT2G18790,AT5G55300,AT5G64630,AT1G11240,AT4G33240,AT2G02480,AT2G27350,AT5G51660,AT5G08560,AT1G75660,AT2G40030,AT2G36480,AT1G63640,AT5G06460,AT1G79730,AT1G70180,AT3G18035,AT1G21690,AT5G22010,AT3G43920,AT1G77300,AT1G63470,AT3G18600,AT5G52470,AT5G44800,AT5G04240,AT5G61060,AT5G59870,AT2G01750,AT4G20910,AT5G56740,AT5G12290…
GO:0031399	P	regulation of protein modification process	74	8175	150	28397	0.00015	0.0046	AT1G42550,AT1G32500,AT4G22890,AT1G53230,AT1G22070,AT1G35680,AT1G76100,AT3G17040,AT1G33590,AT5G45600,AT3G24440,AT4G34460,AT3G50820,AT2G32680,AT1G12410,AT2G43010,AT3G25690,AT3G48430,AT1G67740,AT5G44190,AT3G48090,AT5G48790,AT3G60370,AT1G76110,AT5G13510,AT2G15080,AT4G39460,AT1G77300,AT5G36170,AT1G33600,AT1G79280,AT1G03600,AT3G50700,AT3G45260,AT2G20570,AT4G14220,AT3G01480,AT3G55800,AT5G40170,AT5G23120…
GO:0009648	P	photoperiodism	82	8175	172	28397	0.00016	0.005	AT4G31430,AT4G04920,AT1G03280,AT2G41460,AT1G30810,AT5G62640,AT1G70660,AT1G76460,AT3G47610,AT1G25420,AT3G22420,AT3G25150,AT5G54520,AT5G65080,AT4G38800,AT3G03040,AT3G18520,AT5G14080,AT1G55880,AT5G66180,AT1G18700,AT5G24470,AT2G43370,AT3G60300,AT4G30200,AT1G25560,AT2G46830,AT2G35510,AT3G01770,AT5G01670,AT1G12820,AT4G00450,AT5G19150,AT2G26430,AT1G05840,AT3G44110,AT1G61040,AT5G05800,AT1G14570,AT3G07650…
GO:0009220	P	pyrimidine ribonucleotide biosynthetic process	70	8175	140	28397	0.00017	0.005	AT2G16800,AT3G13160,AT3G12270,AT3G58660,AT5G60990,AT3G49240,AT1G71850,AT3G55510,AT3G44750,AT3G23940,AT1G80270,AT1G63810,AT4G05410,AT5G23250,AT3G19120,AT2G18330,AT3G20330,AT3G55010,AT3G23580,AT2G45730,AT1G69200,AT2G34570,AT4G39880,AT4G23895,AT1G48920,AT1G31817,AT1G21690,AT1G04170,AT3G06530,AT2G40660,AT5G47210,AT3G18600,AT3G07430,AT3G57940,AT1G55900,AT4G36580,AT1G48570,AT4G26780,AT1G63660,AT5G43960…
GO:0050793	P	regulation of developmental process	309	8175	844	28397	0.00017	0.0052	AT1G08130,AT5G11260,AT2G25180,AT4G14690,AT1G13260,AT4G11110,AT5G62430,AT2G35110,AT1G80680,AT5G15580,AT5G35750,AT1G13980,AT2G18790,AT5G55300,AT1G20930,AT1G47670,AT2G02480,AT5G45300,AT4G36710,AT3G17840,AT5G19280,AT1G63640,AT1G79730,AT5G59570,AT1G27370,AT1G60190,AT4G22010,AT5G17270,AT3G43920,AT1G19050,AT1G63470,AT1G48480,AT2G43410,AT3G43610,AT3G04610,AT2G23200,AT3G08680,AT4G11260,AT1G63680,AT5G64340…
GO:0006720	P	isoprenoid metabolic process	196	8175	500	28397	0.00017	0.0052	AT4G25700,AT4G15560,AT5G48230,AT1G31800,AT1G76490,AT1G66960,AT1G06820,AT4G33470,AT5G51820,AT2G22330,AT2G18790,AT5G52570,AT4G15110,AT3G63520,AT2G33980,AT1G79460,AT4G30580,AT1G23740,AT3G26570,AT3G25530,AT5G62790,AT5G49030,AT1G77300,AT1G31910,AT4G34190,AT4G14070,AT3G52940,AT1G72660,AT5G07020,AT5G47770,AT5G23120,AT4G33010,AT4G35760,AT3G21780,AT5G20140,AT2G47590,AT2G35500,AT5G67030,AT2G29630,AT2G43710…
GO:0051789	P	response to protein stimulus	154	8175	376	28397	0.00017	0.0052	AT5G65210,AT1G80840,AT3G49530,AT1G27980,AT4G11260,AT2G45140,AT4G35900,AT2G38290,AT5G67340,AT1G69270,AT5G28770,AT3G51310,AT5G14930,AT1G02170,AT4G12720,AT4G37640,AT3G11400,AT2G21390,AT4G08180,AT2G20420,AT1G64520,AT4G09570,AT2G02810,AT2G26150,AT3G28340,AT2G30110,AT3G51890,AT5G44080,AT5G01540,AT3G13550,AT5G27420,AT1G02145,AT1G04810,AT2G05710,AT4G02580,AT1G18260,AT3G11270,AT5G62390,AT4G00585,AT3G16480…
GO:0009813	P	flavonoid biosynthetic process	101	8175	225	28397	0.00018	0.0055	AT1G13110,AT4G14690,AT4G26090,AT5G11260,AT1G03080,AT5G24530,AT1G18740,AT5G41400,AT5G09220,AT1G61740,AT2G35940,AT4G14090,AT5G20700,AT5G24850,AT1G64520,AT3G57260,AT3G44720,AT5G42800,AT5G13180,AT2G43000,AT2G28350,AT1G61660,AT3G51240,AT1G66880,AT5G48880,AT5G46760,AT1G07000,AT5G04720,AT2G03310,AT3G21560,AT3G53260,AT5G35735,AT4G33300,AT1G17745,AT4G19170,AT5G40450,AT4G16330,AT5G65870,AT4G38550,AT1G30530…
GO:0051640	P	organelle localization	75	8175	154	28397	0.00019	0.0055	AT1G42550,AT4G27600,AT4G22890,AT3G46780,AT1G65230,AT1G35680,AT1G17580,AT1G24490,AT3G17040,AT1G66840,AT5G08650,AT1G13980,AT4G34830,AT5G55220,AT5G16620,AT1G03630,AT4G31850,AT1G12410,AT5G55400,AT4G33200,AT3G25690,AT3G16000,AT5G44190,AT5G20490,AT3G47070,AT3G60370,AT3G62910,AT1G75100,AT5G04170,AT4G28710,AT1G08540,AT4G26700,AT4G39460,AT1G12800,AT5G23120,AT1G56500,AT1G11870,AT3G63490,AT1G20760,AT3G01480…
GO:0043455	P	regulation of secondary metabolic process	76	8175	157	28397	0.0002	0.0058	AT1G13110,AT2G25180,AT5G53370,AT1G07000,AT4G26090,AT4G39940,AT5G04720,AT3G44720,AT4G10090,AT5G11260,AT5G35750,AT1G03080,AT3G53260,AT5G35735,AT1G20780,AT2G23610,AT4G33300,AT2G05940,AT1G17745,AT2G30490,AT2G37040,AT1G59870,AT3G21230,AT1G27320,AT3G15353,AT4G01070,AT1G74840,AT5G04930,AT5G41400,AT5G09220,AT5G65870,AT5G13930,AT1G19050,AT1G61740,AT2G01830,AT3G11220,AT2G35940,AT5G40450,AT3G16857,AT2G36290…
GO:0034754	P	cellular hormone metabolic process	81	8175	171	28397	0.00021	0.0063	AT3G28940,AT1G13110,AT1G27450,AT2G44650,AT5G60710,AT1G68870,AT5G36940,AT5G17990,AT2G05380,AT5G23010,AT3G54640,AT4G39940,AT1G08050,AT5G19240,AT2G22330,AT1G79380,AT3G44300,AT3G10870,AT2G18690,AT3G63440,AT2G20960,AT5G21482,AT2G27760,AT3G15360,AT5G61900,AT3G59060,AT4G15440,AT1G13750,AT4G30530,AT5G42650,AT5G44020,AT1G78370,AT2G38860,AT3G14930,AT2G04400,AT5G66040,AT1G19300,AT1G17745,AT1G66340,AT1G72500…
GO:0000375	P	RNA splicing, via transesterification reactions	66	8175	131	28397	0.00021	0.0063	AT2G46610,AT2G16940,AT3G54230,AT4G24500,AT3G23070,AT5G64200,AT2G20020,AT3G46210,AT4G03430,AT5G62290,AT4G18120,AT1G11240,AT1G53720,AT2G44710,AT1G22910,AT1G23400,AT5G16180,AT2G22090,AT1G10270,AT1G09760,AT4G36690,AT2G43370,AT1G59760,AT3G11400,AT4G32420,AT1G73840,AT2G47580,AT5G64680,AT5G51300,AT4G09040,AT2G06990,AT1G64810,AT5G13480,AT1G17070,AT3G46790,AT1G23860,AT5G63370,AT1G30010,AT1G49540,AT3G22330…
GO:0000377	P	RNA splicing, via transesterification reactions with bulged adenosine as nucleophile	66	8175	131	28397	0.00021	0.0063	AT2G46610,AT2G16940,AT3G54230,AT4G24500,AT3G23070,AT5G64200,AT2G20020,AT3G46210,AT4G03430,AT5G62290,AT4G18120,AT1G11240,AT1G53720,AT2G44710,AT1G22910,AT1G23400,AT5G16180,AT2G22090,AT1G10270,AT1G09760,AT4G36690,AT2G43370,AT1G59760,AT3G11400,AT4G32420,AT1G73840,AT2G47580,AT5G64680,AT5G51300,AT4G09040,AT2G06990,AT1G64810,AT5G13480,AT1G17070,AT3G46790,AT1G23860,AT5G63370,AT1G30010,AT1G49540,AT3G22330…
GO:0050665	P	hydrogen peroxide biosynthetic process	46	8175	80	28397	0.00021	0.0063	AT4G04920,AT2G02480,AT1G64570,AT5G23390,AT1G67140,AT3G59920,AT1G72990,AT1G63490,AT1G55690,AT5G18830,AT5G43320,AT4G35800,AT4G33240,AT3G46450,AT4G30200,AT4G33150,AT4G18640,AT5G12400,AT5G16280,AT1G21160,AT5G24320,AT1G66340,AT4G11160,AT5G08560,AT5G16300,AT5G58560,AT1G80010,AT5G60170,AT5G12290,AT3G23900,AT5G41990,AT1G43690,AT5G25060,AT3G14420,AT5G12430,AT5G24350,AT1G10570,AT1G02220,AT1G08620,AT2G38650…
GO:0046700	P	heterocycle catabolic process	115	8175	266	28397	0.00022	0.0066	AT1G13110,AT1G17160,AT5G36940,AT5G57350,AT4G11570,AT5G35750,AT2G22330,AT1G13750,AT5G26860,AT5G08690,AT4G15440,AT5G66040,AT5G53350,AT1G06730,AT5G54080,AT4G36670,AT3G44880,AT5G62670,AT4G39950,AT1G52200,AT5G08680,AT4G11960,AT5G26600,AT5G64990,AT3G04110,AT4G25960,AT1G24100,AT3G42640,AT4G39940,AT1G19600,AT2G18690,AT2G44650,AT3G19553,AT5G04110,AT2G38800,AT1G20560,AT3G61080,AT1G27320,AT4G13250,AT3G55320…
GO:0006406	P	mRNA export from nucleus	38	8175	61	28397	0.00023	0.0067	AT5G06160,AT5G11260,AT1G06720,AT5G02770,AT1G72560,AT1G80680,AT4G15880,AT3G53110,AT3G63130,AT4G05410,AT3G21540,AT2G40700,AT2G19560,AT3G56990,AT1G59760,AT5G13290,AT2G40430,AT5G13480,AT2G21660,AT3G44600,AT1G13160,AT1G49540,AT4G28200,AT5G55190,AT5G12410,AT4G15850,AT1G79280,AT1G56290,AT2G31660,AT5G16750,AT1G24310,AT5G49020,AT1G79150,AT2G34357,AT1G64550,AT5G17270,AT3G10650,AT1G50200
GO:0051028	P	mRNA transport	38	8175	61	28397	0.00023	0.0067	AT5G06160,AT5G11260,AT1G06720,AT5G02770,AT1G72560,AT1G80680,AT4G15880,AT3G53110,AT3G63130,AT4G05410,AT3G21540,AT2G40700,AT2G19560,AT3G56990,AT1G59760,AT5G13290,AT2G40430,AT5G13480,AT2G21660,AT3G44600,AT1G13160,AT1G49540,AT4G28200,AT5G55190,AT5G12410,AT4G15850,AT1G79280,AT1G56290,AT2G31660,AT5G16750,AT1G24310,AT5G49020,AT1G79150,AT2G34357,AT1G64550,AT5G17270,AT3G10650,AT1G50200
GO:0009963	P	positive regulation of flavonoid biosynthetic process	55	8175	103	28397	0.00023	0.0068	AT1G13110,AT1G07000,AT4G26090,AT5G04720,AT3G19010,AT5G11260,AT1G03080,AT3G53260,AT5G35735,AT2G23610,AT4G33300,AT2G05940,AT1G17745,AT2G30490,AT2G37040,AT5G40450,AT3G21230,AT3G15353,AT1G74840,AT5G04930,AT5G41400,AT5G09220,AT5G65870,AT1G61740,AT4G01070,AT4G38550,AT2G35940,AT1G59870,AT2G36290,AT5G20700,AT5G27950,AT1G18740,AT5G43780,AT5G53370,AT4G05590,AT3G19370,AT2G30930,AT5G11670,AT1G28570,AT3G44720…
GO:0052545	P	callose localization	51	8175	93	28397	0.00024	0.007	AT5G49520,AT5G26030,AT4G39670,AT3G26910,AT1G74360,AT4G03560,AT5G46330,AT3G54640,AT1G05570,AT2G22330,AT3G50930,AT5G16830,AT1G59870,AT3G21230,AT4G23100,AT4G12020,AT3G26570,AT3G14570,AT3G07160,AT4G12120,AT2G39650,AT5G03280,AT4G22980,AT3G23250,AT2G32140,AT4G08500,AT5G25930,AT4G17730,AT1G09940,AT1G66340,AT5G57220,AT1G78280,AT5G45110,AT4G03550,AT4G39950,AT3G25780,AT3G55980,AT1G73080,AT4G18010,AT2G20010…
GO:0009699	P	phenylpropanoid biosynthetic process	136	8175	327	28397	0.00024	0.0071	AT1G13110,AT4G14690,AT4G26090,AT1G76490,AT5G11260,AT1G03080,AT1G62380,AT3G03990,AT5G24530,AT1G18740,AT5G41400,AT5G09220,AT1G61740,AT2G35940,AT4G14090,AT1G79340,AT5G20700,AT5G24850,AT1G64520,AT4G37980,AT4G01070,AT3G57260,AT3G44720,AT5G42800,AT5G13180,AT2G43000,AT2G28350,AT1G30530,AT1G61660,AT3G51240,AT1G66880,AT1G09500,AT1G48850,AT5G48880,AT5G46760,AT1G07000,AT2G44790,AT5G04720,AT2G03310,AT3G21560…
GO:0019684	P	photosynthesis, light reaction	138	8175	333	28397	0.00025	0.0072	AT1G31580,AT4G22890,AT1G26220,AT3G17040,AT1G14150,AT5G19220,AT2G05620,AT5G38660,AT1G03160,AT1G50250,AT1G20020,AT5G49740,AT1G64770,AT1G02910,AT4G34190,AT1G29920,AT2G01590,AT3G18890,AT3G55800,AT3G15095,AT4G35760,AT2G20260,AT2G35500,AT4G08280,AT4G11960,AT5G39210,AT3G03380,AT5G01920,AT3G46780,AT1G76100,AT5G64040,AT5G42480,AT4G22830,AT5G44070,AT1G68890,AT3G52150,AT1G03630,AT2G37220,ATCG00590,AT1G60600…
GO:0010260	P	organ senescence	52	8175	96	28397	0.00026	0.0076	AT5G65210,AT2G13810,AT2G46700,AT4G23810,AT3G10500,AT4G12570,AT5G10650,AT5G51640,AT5G52310,AT5G54870,AT1G20780,AT2G35980,AT1G27320,AT3G10320,AT5G13820,AT4G29820,AT3G29035,AT5G17860,AT3G49210,AT5G39610,AT5G03280,AT5G05700,AT2G47190,AT1G76680,AT4G23700,AT4G38630,AT4G35890,AT4G18980,AT2G22300,AT1G73680,AT1G69490,AT4G01250,AT5G62000,AT4G32250,AT4G03550,AT5G44160,AT5G17290,AT3G11340,AT5G13180,AT2G43000…
GO:0010149	P	senescence	52	8175	96	28397	0.00026	0.0076	AT5G65210,AT2G13810,AT2G46700,AT4G23810,AT3G10500,AT4G12570,AT5G10650,AT5G51640,AT5G52310,AT5G54870,AT1G20780,AT2G35980,AT1G27320,AT3G10320,AT5G13820,AT4G29820,AT3G29035,AT5G17860,AT3G49210,AT5G39610,AT5G03280,AT5G05700,AT2G47190,AT1G76680,AT4G23700,AT4G38630,AT4G35890,AT4G18980,AT2G22300,AT1G73680,AT1G69490,AT4G01250,AT5G62000,AT4G32250,AT4G03550,AT5G44160,AT5G17290,AT3G11340,AT5G13180,AT2G43000…
GO:0006470	P	protein amino acid dephosphorylation	96	8175	214	28397	0.00027	0.0077	AT4G22890,AT3G46820,AT3G17040,AT4G11330,AT2G32680,AT2G43010,AT1G03160,AT4G18140,AT3G48090,AT3G50700,AT5G10700,AT5G40170,AT5G22570,AT1G33600,AT3G19420,AT4G04220,AT5G10380,AT3G12620,AT5G52760,AT5G46110,AT5G24930,AT1G53230,AT1G22070,AT5G51110,AT5G64040,AT4G34460,AT3G01510,AT1G67820,AT5G48790,AT3G51370,AT5G23120,AT1G73840,AT4G14220,AT5G36170,AT5G39020,AT1G67740,AT5G53140,AT3G44620,AT4G17410,AT3G08940…
GO:0009553	P	embryo sac development	107	8175	245	28397	0.00027	0.0078	AT1G72440,AT1G52500,AT5G52520,AT3G49890,AT4G24270,AT1G17760,AT1G11240,AT5G05970,AT4G15850,AT5G26860,AT3G56990,AT5G06460,AT5G53800,AT3G48360,AT1G65360,AT1G77300,AT2G43410,AT2G35940,AT1G16280,AT2G01750,AT4G36580,AT3G02680,AT3G55605,AT1G56290,AT2G02810,AT2G28600,AT3G63400,AT2G06510,AT5G17930,AT1G01960,AT3G12380,AT1G31660,AT2G34260,AT2G47990,AT2G47620,AT4G05410,AT2G18330,AT3G22990,AT5G41190,AT2G31970…
GO:0009642	P	response to light intensity	120	8175	282	28397	0.00027	0.0078	AT1G80840,AT4G14690,AT4G11660,AT5G35320,AT2G18790,AT3G25230,AT2G05620,AT4G37270,AT4G16420,AT1G09210,AT4G34190,AT5G61790,AT4G00940,AT1G64520,AT2G26150,AT4G01800,AT3G12580,AT3G50820,AT2G02810,AT3G12050,AT1G17860,AT5G46110,AT2G43400,AT5G03160,AT2G17840,AT4G26980,AT5G64510,AT3G47390,AT5G18170,AT4G33060,AT3G55280,AT2G26930,AT4G29770,AT1G04980,AT1G56340,AT2G06850,AT1G56345,AT1G66510,AT2G40000,AT1G73990…
GO:0033037	P	polysaccharide localization	51	8175	94	28397	0.00029	0.0083	AT5G49520,AT5G26030,AT4G39670,AT3G26910,AT1G74360,AT4G03560,AT5G46330,AT3G54640,AT1G05570,AT2G22330,AT3G50930,AT5G16830,AT1G59870,AT3G21230,AT4G23100,AT4G12020,AT3G26570,AT3G14570,AT3G07160,AT4G12120,AT2G39650,AT5G03280,AT4G22980,AT3G23250,AT2G32140,AT4G08500,AT5G25930,AT4G17730,AT1G09940,AT1G66340,AT5G57220,AT1G78280,AT5G45110,AT4G03550,AT4G39950,AT3G25780,AT3G55980,AT1G73080,AT4G18010,AT2G20010…
GO:0006650	P	glycerophospholipid metabolic process	105	8175	240	28397	0.00029	0.0083	AT4G15560,AT3G19420,AT5G04980,AT4G01950,AT2G32090,AT3G57170,AT1G21840,AT3G63520,AT2G21180,AT4G33240,AT4G30580,AT3G52570,AT5G62790,AT1G05630,AT4G14070,AT5G17230,AT4G11840,AT1G31190,AT4G18010,AT3G09920,AT2G47590,AT5G46850,AT1G02145,AT2G43710,AT3G59770,AT2G07050,AT1G05470,AT4G17910,AT1G49340,AT1G60890,AT1G02390,AT1G03630,AT2G23780,AT5G14850,AT2G46500,AT4G35790,AT1G12800,AT3G13720,AT3G21260,AT4G05070…
GO:0006397	P	mRNA processing	83	8175	179	28397	0.0003	0.0086	AT1G06190,AT2G46610,AT2G22090,AT5G51660,AT1G30460,AT1G17070,AT5G01290,AT5G23880,AT3G54230,AT4G24500,AT2G16650,AT3G46210,AT5G64390,AT1G17760,AT5G62290,AT3G44260,AT4G18120,AT4G04885,AT4G36690,AT2G16940,AT4G03430,AT4G21660,AT1G22910,AT4G34110,AT1G11240,AT1G10270,AT2G29210,AT1G09760,AT1G53720,AT2G43370,AT2G02570,AT4G28200,AT1G59760,AT3G11400,AT4G32420,AT1G73840,AT2G47580,AT5G64680,AT2G43410,AT4G09040…
GO:0009074	P	aromatic amino acid family catabolic process	48	8175	87	28397	0.00032	0.0092	AT3G28940,AT1G13110,AT4G30530,AT5G04230,AT5G36940,AT5G17990,AT3G54640,AT5G19240,AT2G22330,AT3G53260,AT2G44650,AT2G18690,AT2G20960,AT4G15440,AT3G15360,AT1G13750,AT5G42650,AT4G12060,AT1G78370,AT2G38860,AT3G14930,AT2G04400,AT5G66040,AT1G19300,AT1G17745,AT2G46650,AT5G54080,AT5G49760,AT5G01750,AT3G50740,AT3G26900,AT2G37040,AT3G53180,AT1G12050,AT1G51800,AT4G39950,AT4G33050,AT4G28030,AT1G52200,AT2G21170…
GO:0009816	P	defense response to bacterium, incompatible interaction	26	8175	35	28397	0.00033	0.0093	AT5G45260,AT4G36290,AT2G34690,AT3G20600,AT5G24360,AT5G51700,AT4G23100,AT5G56030,AT2G17520,AT5G26920,AT4G37460,AT4G35450,AT2G40000,AT4G23810,AT3G44880,AT5G45110,AT5G46180,AT5G27420,AT3G25070,AT4G11850,AT4G19660,AT1G55020,AT4G16890,AT5G52640,AT2G42010,AT4G23190
GO:0043900	P	regulation of multi-organism process	60	8175	118	28397	0.00033	0.0095	AT1G44350,AT1G80840,AT1G22070,AT4G26090,AT4G12720,AT5G66190,AT4G11260,AT3G54640,AT2G22330,AT2G30770,AT1G02450,AT5G24530,AT2G38290,AT1G59870,AT1G74710,AT3G09940,AT5G42650,AT3G07160,AT4G03280,AT5G26920,AT1G20020,AT3G48090,AT5G14740,AT2G14560,AT2G41630,AT3G55800,AT5G06290,AT4G39030,AT1G31650,AT3G01480,AT2G23680,AT3G16720,AT3G47380,AT5G39020,AT5G22570,AT4G01050,AT3G57260,AT3G01500,AT1G64280,AT2G14610…
GO:0042219	P	cellular amino acid derivative catabolic process	69	8175	142	28397	0.00034	0.0097	AT3G28940,AT1G13110,AT4G30530,AT5G36940,AT5G17990,AT2G46590,AT3G22200,AT3G54640,AT3G17100,AT5G19240,AT2G22330,AT3G53260,AT5G63910,AT2G44650,AT2G18690,AT1G79440,AT2G20960,AT4G15440,AT3G15360,AT1G02500,AT5G66040,AT5G37830,AT1G13750,AT5G42650,AT4G12060,AT1G78370,AT2G38860,AT3G14930,AT2G04400,AT4G34640,AT1G19300,AT1G17745,AT1G30120,AT2G46650,AT5G49760,AT5G01750,AT3G50740,AT3G26900,AT2G37040,AT3G53180…
GO:0043085	P	positive regulation of catalytic activity	64	8175	129	28397	0.00036	0.01	AT5G58260,AT4G22890,AT4G17360,AT3G21580,AT1G43560,AT3G19000,AT5G54770,AT2G20900,AT2G46090,AT5G51820,AT3G59780,AT1G21840,AT5G48590,AT2G31040,AT1G03630,AT4G04340,AT3G15360,AT4G03520,AT2G18730,AT3G18110,AT2G29630,AT5G62790,AT1G78370,AT5G07920,AT2G17520,AT2G39930,AT3G48360,AT2G21530,AT3G55800,AT3G01510,AT1G07440,AT5G24300,AT1G26230,AT1G31230,AT1G03680,AT4G33500,AT5G46420,AT1G03310,AT4G33010,AT2G05830…
GO:0009108	P	coenzyme biosynthetic process	77	8175	164	28397	0.00036	0.01	AT3G07270,AT2G27490,AT4G15560,AT1G60810,AT5G45940,AT5G48230,AT4G23600,AT2G18250,AT3G12290,AT5G48840,AT2G22330,AT2G23420,AT5G41480,AT1G68890,AT1G12350,AT3G24200,AT4G26860,AT1G12000,AT1G55090,AT3G59060,AT1G74710,AT1G23740,AT5G42650,AT1G60600,AT1G78510,AT3G18030,AT5G66120,AT1G02880,AT5G08410,AT1G50480,AT4G31050,AT2G21940,AT4G01900,AT1G19140,AT2G38700,AT4G39030,AT3G10420,AT5G05980,AT3G16950,AT3G11945…
GO:0016042	P	lipid catabolic process	112	8175	262	28397	0.00037	0.01	AT1G05840,AT4G29010,AT1G27980,AT5G53440,AT5G56290,AT3G63520,AT1G21610,AT3G56310,AT1G75660,AT3G52570,AT2G47960,AT3G12800,AT5G61060,AT1G20620,AT1G49670,AT5G54080,AT3G11240,AT4G14440,AT1G64520,AT1G05790,AT1G26440,AT3G11580,AT2G30110,AT3G21780,AT1G80460,AT1G06290,AT1G04810,AT3G11270,AT1G05940,AT3G18940,AT5G45160,AT5G53650,AT3G22200,AT3G06690,AT3G13810,AT1G79810,AT5G19590,AT3G14075,AT1G27320,AT4G34370…
GO:0009962	P	regulation of flavonoid biosynthetic process	62	8175	124	28397	0.00038	0.011	AT1G13110,AT5G53370,AT1G07000,AT4G26090,AT5G04720,AT3G44720,AT5G11260,AT1G03080,AT3G53260,AT5G35735,AT2G23610,AT4G33300,AT2G05940,AT1G17745,AT2G30490,AT2G37040,AT5G40450,AT3G21230,AT3G15353,AT1G74840,AT5G04930,AT5G41400,AT5G09220,AT5G65870,AT5G13930,AT1G61740,AT4G01070,AT4G38550,AT2G35940,AT1G59870,AT2G36290,AT5G20700,AT1G64520,AT5G27950,AT1G18740,AT5G43780,AT3G11000,AT4G05590,AT3G19370,AT3G28220…
GO:0000272	P	polysaccharide catabolic process	35	8175	56	28397	0.00038	0.011	AT4G28490,AT3G52750,AT5G51820,AT4G18240,AT5G64860,AT5G64570,AT1G31420,AT3G01510,AT5G45300,AT2G35620,AT4G31850,AT4G09020,AT3G10740,AT5G01590,AT1G03630,AT2G36390,AT4G19810,AT5G26570,AT1G70370,AT1G75680,AT1G69830,AT2G37660,AT4G17090,AT5G55230,AT5G04360,AT4G00490,AT3G23920,AT1G10760,AT5G60920,AT2G40840,AT2G32290,AT1G68765,AT5G17520,AT1G68560,AT3G16000
GO:0010267	P	production of ta-siRNAs involved in RNA interference	57	8175	111	28397	0.00038	0.011	AT1G13220,AT3G61670,AT5G13000,AT1G33400,AT3G54230,AT4G20910,AT1G79950,AT1G01040,AT2G31970,AT1G48410,AT5G56130,AT3G14980,AT1G67720,AT4G32551,AT4G32620,AT1G52310,AT3G20420,AT2G27170,AT3G28460,AT1G63640,AT5G47190,AT3G43920,AT1G63470,AT4G37510,AT5G02030,AT3G49500,AT1G67140,AT1G60860,AT2G17930,AT2G25420,AT2G28380,AT5G56940,AT1G10180,AT3G02890,AT1G14690,AT3G22520,AT3G12550,AT5G63960,AT3G57300,AT2G39810…
GO:0008299	P	isoprenoid biosynthetic process	185	8175	477	28397	0.00039	0.011	AT4G25700,AT4G15560,AT5G48230,AT1G31800,AT1G76490,AT1G66960,AT1G06820,AT4G33470,AT5G51820,AT2G22330,AT5G52570,AT4G15110,AT3G63520,AT2G33980,AT1G79460,AT4G30580,AT1G23740,AT3G26570,AT3G25530,AT5G62790,AT5G49030,AT1G31910,AT4G34190,AT4G14070,AT3G52940,AT1G72660,AT5G07020,AT5G47770,AT5G23120,AT4G33010,AT4G35760,AT5G20140,AT2G47590,AT2G35500,AT5G67030,AT2G29630,AT2G43710,AT5G17520,AT3G63490,AT3G14440…
GO:0006633	P	fatty acid biosynthetic process	126	8175	303	28397	0.0004	0.011	AT5G07010,AT4G15560,AT5G10300,AT4G29010,AT4G16760,AT3G11170,AT2G31360,AT2G22330,AT5G52570,AT5G55300,AT3G63520,AT1G80840,AT4G30580,AT1G23740,AT1G36050,AT5G62790,AT2G28630,AT5G53750,AT4G14070,AT2G46520,AT1G64400,AT5G17230,AT5G16240,AT4G39730,AT4G33010,AT5G55310,AT1G15780,AT1G54630,AT5G63380,AT1G76650,AT2G35500,AT1G62640,AT1G79700,AT1G13280,AT2G22990,AT1G72520,AT1G44350,AT5G55120,AT1G30135,AT2G24850…
GO:0044093	P	positive regulation of molecular function	64	8175	130	28397	0.00042	0.012	AT5G58260,AT4G22890,AT4G17360,AT3G21580,AT1G43560,AT3G19000,AT5G54770,AT2G20900,AT2G46090,AT5G51820,AT3G59780,AT1G21840,AT5G48590,AT2G31040,AT1G03630,AT4G04340,AT3G15360,AT4G03520,AT2G18730,AT3G18110,AT2G29630,AT5G62790,AT1G78370,AT5G07920,AT2G17520,AT2G39930,AT3G48360,AT2G21530,AT3G55800,AT3G01510,AT1G07440,AT5G24300,AT1G26230,AT1G31230,AT1G03680,AT4G33500,AT5G46420,AT1G03310,AT4G33010,AT2G05830…
GO:0055085	P	transmembrane transport	241	8175	648	28397	0.00042	0.012	AT5G10490,AT1G33080,AT3G17690,AT5G36940,AT1G30420,AT5G24030,AT5G57350,AT2G46450,AT4G21120,AT4G02050,AT3G21390,AT4G28390,AT2G27810,AT2G13100,AT4G00895,AT5G26240,AT3G21250,AT5G08690,AT4G37640,AT5G51050,AT2G16990,AT1G04120,AT2G26910,AT2G28120,AT1G58200,AT2G46320,AT5G52450,AT4G36670,AT1G14140,AT5G10190,AT1G60960,AT5G33280,AT3G20870,AT5G64500,AT2G48020,AT5G57110,AT5G17700,AT1G71880,AT2G29410,AT5G51710…
GO:0042436	P	indole derivative catabolic process	45	8175	81	28397	0.00044	0.012	AT3G28940,AT1G13110,AT4G30530,AT5G36940,AT5G17990,AT3G54640,AT5G19240,AT2G22330,AT2G44650,AT2G18690,AT2G20960,AT4G15440,AT3G15360,AT1G59870,AT1G13750,AT5G42650,AT4G12060,AT1G78370,AT2G38860,AT3G14930,AT2G04400,AT5G66040,AT1G19300,AT1G17745,AT2G46650,AT5G49760,AT5G01750,AT3G50740,AT3G26900,AT3G53180,AT1G51800,AT4G39950,AT4G33050,AT4G28030,AT1G52200,AT2G21170,AT5G44070,AT4G39940,AT2G20610,AT5G26600…
GO:0009873	P	ethylene mediated signaling pathway	62	8175	125	28397	0.00044	0.012	AT3G04640,AT5G47220,AT4G04920,AT1G80840,AT1G25560,AT3G46620,AT1G05575,AT1G17440,AT5G25350,AT4G29780,AT2G30040,AT3G63010,AT2G44840,AT5G44790,AT2G46270,AT3G55730,AT1G53170,AT1G27320,AT5G59430,AT5G59550,AT2G25490,AT2G19560,AT2G27310,AT1G06160,AT3G44260,AT1G27130,AT3G26200,AT4G17500,AT1G64610,AT5G39610,AT1G05840,AT5G03280,AT1G64060,AT2G35940,AT1G16540,AT1G64710,AT5G47230,AT4G29380,AT4G26080,AT5G03730…
GO:0002237	P	response to molecule of bacterial origin	53	8175	102	28397	0.00049	0.013	AT5G61010,AT1G80840,AT3G47480,AT5G10190,AT2G23680,AT1G09970,AT1G76360,AT3G23010,AT3G13380,AT4G14365,AT2G38290,AT3G13950,AT2G16250,AT3G29400,AT1G71400,AT4G39270,AT5G26920,AT1G12820,AT5G03280,AT4G22980,AT4G26540,AT4G24390,AT4G39400,AT1G47890,AT5G05190,AT5G61240,AT5G39020,AT4G03450,AT1G66340,AT1G10340,AT5G25440,AT2G23770,AT4G33050,AT3G21630,AT2G30250,AT1G80460,AT4G31800,AT3G25070,AT4G26070,AT2G40270…
GO:0048580	P	regulation of post-embryonic development	178	8175	459	28397	0.0005	0.014	AT1G08130,AT5G11260,AT4G14690,AT4G11260,AT3G21150,AT1G80680,AT5G35750,AT2G45660,AT2G18790,AT5G55300,AT5G51660,AT1G63640,AT1G79730,AT5G59570,AT1G21690,AT4G28200,AT5G16750,AT1G19050,AT1G63470,AT5G05700,AT2G43410,AT3G04610,AT5G04240,AT4G20910,AT1G20450,AT5G56740,AT3G54560,AT2G30470,AT5G62000,AT3G55605,AT5G41990,AT3G04680,AT1G65380,AT4G31820,AT1G56290,AT3G24440,AT2G38560,AT3G13550,AT2G06510,AT3G12810…
GO:0010817	P	regulation of hormone levels	177	8175	456	28397	0.0005	0.014	AT1G13110,AT1G68870,AT5G36940,AT3G16460,AT5G19530,AT5G15580,AT2G22330,AT3G10870,AT1G04430,AT3G23050,AT5G21482,AT2G43010,AT2G31750,AT5G61900,AT1G08520,AT1G13750,AT2G27760,AT5G44020,AT4G15440,AT4G16310,AT5G10820,AT5G57740,AT5G66040,AT4G22010,AT4G16370,AT4G28030,AT4G36670,AT3G52940,AT5G64340,AT4G00940,AT1G75680,AT5G47770,AT5G54140,AT5G64740,AT4G39950,AT4G31820,AT3G08680,AT1G52200,AT1G13980,AT4G39030…
GO:0008033	P	tRNA processing	37	8175	62	28397	0.0005	0.014	AT5G59980,AT2G31580,AT5G24840,AT2G16650,AT2G32320,AT1G03110,AT1G52160,AT3G24560,AT2G13440,AT4G21900,AT3G49640,AT2G27760,AT1G51310,AT1G76170,AT5G52470,AT4G38890,AT5G47680,AT5G17660,AT1G07910,AT3G16260,AT5G47970,AT3G63510,AT4G04670,AT1G74700,AT2G04530,AT2G32230,AT3G58140,AT3G02320,AT5G13680,AT4G18930,AT1G13870,AT1G36310,AT3G45590,AT1G22660,AT5G20040,AT4G01880,AT1G68720
GO:0006342	P	chromatin silencing	104	8175	242	28397	0.00051	0.014	AT2G40030,AT3G63130,AT1G75660,AT2G36480,AT5G06460,AT1G70180,AT5G22010,AT3G43920,AT1G63470,AT2G43410,AT2G16485,AT3G54670,AT4G20910,AT5G56740,AT1G01040,AT3G57300,AT4G02020,AT5G09230,AT3G24440,AT3G02680,AT2G45700,AT2G13540,AT1G63480,AT2G28290,AT3G03300,AT5G62410,AT1G13220,AT1G48050,AT4G36290,AT4G16420,AT1G79950,AT3G46960,AT2G30280,AT4G32551,AT1G57820,AT2G27980,AT3G07060,AT4G37460,AT5G67320,AT5G19290…
GO:0046486	P	glycerolipid metabolic process	111	8175	262	28397	0.00051	0.014	AT4G15560,AT3G19420,AT5G04980,AT4G01950,AT2G32090,AT3G57170,AT1G21840,AT3G63520,AT2G21180,AT4G33240,AT4G30580,AT3G52570,AT5G62790,AT1G05630,AT4G14070,AT5G17230,AT4G11840,AT1G31190,AT4G18010,AT3G09920,AT2G47590,AT5G46850,AT1G02145,AT2G43710,AT3G59770,AT2G07050,AT1G05470,AT4G17910,AT1G49340,AT1G60890,AT1G02390,AT1G03630,AT2G23780,AT5G14850,AT2G46500,AT4G35790,AT1G12800,AT3G13720,AT3G21260,AT4G05070…
GO:0006766	P	vitamin metabolic process	72	8175	153	28397	0.00053	0.014	AT4G20960,AT2G36950,AT3G20660,AT5G64250,AT5G53970,AT3G04000,AT5G54770,AT1G18870,AT2G45140,AT2G29630,AT2G22330,AT2G23420,AT1G68890,AT3G47390,AT4G15560,AT5G08340,AT2G20690,AT1G55090,AT3G59060,AT1G74710,AT1G23740,AT1G03160,AT5G42650,AT1G60600,AT4G23600,AT1G08550,AT5G17860,AT4G21470,AT1G02880,AT2G17500,AT2G43400,AT4G01900,AT2G44050,AT5G64300,AT1G04640,AT1G05560,AT3G26900,AT3G02875,AT1G55850,AT2G22570…
GO:0051168	P	nuclear export	41	8175	72	28397	0.00053	0.014	AT5G06160,AT5G11260,AT1G06720,AT5G02770,AT1G72560,AT1G80680,AT4G15880,AT3G53110,AT3G63130,AT4G05410,AT5G17020,AT3G21540,AT2G03820,AT2G40700,AT2G19560,AT3G56990,AT4G15850,AT1G59760,AT5G13290,AT2G40430,AT5G13480,AT2G21660,AT3G44600,AT1G13160,AT1G49540,AT4G28200,AT5G55190,AT5G12410,AT5G05680,AT1G79280,AT1G56290,AT2G31660,AT5G16750,AT1G24310,AT5G49020,AT1G79150,AT2G34357,AT1G64550,AT5G17270,AT3G10650…
GO:0000394	P	RNA splicing, via endonucleolytic cleavage and ligation	68	8175	143	28397	0.00059	0.016	AT2G16800,AT1G55300,AT1G03280,AT1G32750,AT4G29680,AT4G10050,AT5G24360,AT3G54080,AT1G33400,AT2G05920,AT1G17440,AT1G80680,AT3G19515,AT1G15810,AT4G35800,AT3G14860,AT4G32120,AT1G27630,AT5G11720,AT5G25150,AT1G57540,AT1G12820,AT5G08430,AT1G71260,AT5G01020,AT4G17020,AT1G76400,AT2G17265,AT1G19870,AT5G55160,AT4G08310,AT2G41630,AT3G17330,AT1G63430,AT2G38560,AT5G14500,AT1G05150,AT2G24290,AT1G07910,AT1G80790…
GO:0035304	P	regulation of protein amino acid dephosphorylation	65	8175	135	28397	0.0006	0.016	AT1G42550,AT1G32500,AT4G22890,AT1G53230,AT1G22070,AT1G35680,AT1G76100,AT3G17040,AT1G33590,AT2G37710,AT4G34460,AT3G50820,AT2G32680,AT1G12410,AT2G43010,AT3G25690,AT3G08940,AT1G67740,AT5G44190,AT3G48090,AT5G48790,AT3G60370,AT1G76110,AT2G15080,AT4G39460,AT5G36170,AT1G33600,AT1G03600,AT3G50700,AT3G45260,AT2G20570,AT4G14220,AT3G01480,AT3G55800,AT5G40170,AT5G23120,AT5G22570,AT5G39020,AT1G15820,AT3G24140…
GO:0009067	P	aspartate family amino acid biosynthetic process	62	8175	127	28397	0.00061	0.016	AT2G16800,AT2G13810,AT4G29680,AT4G10050,AT2G24290,AT1G33400,AT2G05920,AT1G01050,AT1G80680,AT3G14390,AT3G19515,AT3G03780,AT1G15810,AT4G38800,AT3G14860,AT4G32120,AT4G29840,AT5G11720,AT4G19710,AT1G12820,AT5G08430,AT1G71260,AT5G01020,AT1G76400,AT2G17265,AT1G19870,AT4G08310,AT1G63660,AT3G17330,AT1G63430,AT5G14500,AT1G05150,AT3G01120,AT4G33740,AT1G80790,AT5G17920,AT3G22520,AT3G16200,AT1G11680,AT2G05830…
GO:0045814	P	negative regulation of gene expression, epigenetic	105	8175	247	28397	0.00064	0.017	AT2G40030,AT3G63130,AT1G75660,AT2G36480,AT5G06460,AT1G70180,AT5G22010,AT3G43920,AT1G63470,AT2G43410,AT2G16485,AT3G54670,AT4G20910,AT5G56740,AT1G01040,AT3G57300,AT4G02020,AT5G09230,AT3G24440,AT3G02680,AT2G45700,AT2G13540,AT2G01120,AT2G28290,AT3G03300,AT5G62410,AT1G13220,AT1G48050,AT4G36290,AT4G16420,AT3G44530,AT3G46960,AT2G30280,AT4G32551,AT1G57820,AT2G27980,AT3G07060,AT4G37460,AT5G67320,AT5G19290…
GO:0009845	P	seed germination	100	8175	233	28397	0.00066	0.018	AT4G14690,AT4G29010,AT2G46590,AT2G30470,AT5G35750,AT2G18790,AT3G25230,AT5G55300,AT5G01550,AT3G15730,AT1G60190,AT5G16750,AT1G19050,AT5G05700,AT3G11240,AT2G22840,AT4G11260,AT1G20450,AT4G18010,AT1G56290,AT3G24440,AT5G01540,AT3G04680,AT2G06510,AT2G13540,AT4G15900,AT2G28290,AT4G26150,AT1G25350,AT2G26980,AT5G61780,AT2G31970,AT4G34460,AT4G32551,AT4G24210,AT5G56030,AT4G09140,AT3G49600,AT2G06990,AT4G38630…
GO:0009404	P	toxin metabolic process	92	8175	211	28397	0.00072	0.019	AT1G27980,AT4G21120,AT3G63130,AT5G41240,AT5G44000,AT2G02390,AT5G62480,AT3G49680,AT2G26150,AT2G30110,AT1G32330,AT3G50910,AT4G32070,AT1G04810,AT3G11270,AT5G12110,AT1G68620,AT1G62300,AT5G16980,AT2G36950,AT3G10500,AT3G22200,AT1G30400,AT5G27920,AT2G29450,AT1G17170,AT3G05360,AT1G05560,AT4G38630,AT2G15480,AT5G16710,AT1G70140,AT5G64760,AT3G44190,AT2G19340,AT1G10060,AT3G47780,AT1G20200,AT4G02150,AT5G17380…
GO:0009407	P	toxin catabolic process	92	8175	211	28397	0.00072	0.019	AT1G27980,AT4G21120,AT3G63130,AT5G41240,AT5G44000,AT2G02390,AT5G62480,AT3G49680,AT2G26150,AT2G30110,AT1G32330,AT3G50910,AT4G32070,AT1G04810,AT3G11270,AT5G12110,AT1G68620,AT1G62300,AT5G16980,AT2G36950,AT3G10500,AT3G22200,AT1G30400,AT5G27920,AT2G29450,AT1G17170,AT3G05360,AT1G05560,AT4G38630,AT2G15480,AT5G16710,AT1G70140,AT5G64760,AT3G44190,AT2G19340,AT1G10060,AT3G47780,AT1G20200,AT4G02150,AT5G17380…
GO:0006972	P	hyperosmotic response	106	8175	251	28397	0.00073	0.019	AT5G46050,AT1G06620,AT3G23600,AT5G67340,AT5G26751,AT1G69270,AT3G18030,AT3G15730,AT5G39610,AT2G47190,AT4G38240,AT2G41430,AT2G24200,AT4G18010,AT3G21780,AT2G43000,AT5G27420,AT2G05710,AT5G21090,AT1G18260,AT3G50260,AT1G64060,AT2G21660,AT3G51550,AT5G55120,AT2G24850,AT3G55440,AT3G07370,AT5G51640,AT2G46270,AT4G24210,AT3G05640,AT4G25030,AT2G27310,AT1G06040,AT5G60360,AT2G46500,AT5G39730,AT5G67080,AT4G38630…
GO:0032446	P	protein modification by small protein conjugation	118	8175	286	28397	0.00075	0.02	AT5G64660,AT2G02160,AT5G67530,AT5G55300,AT2G45920,AT1G66160,AT5G67340,AT5G06460,AT3G49810,AT4G24940,AT5G57740,AT1G60190,AT1G27910,AT5G16750,AT1G76390,AT5G52470,AT5G55170,AT4G12570,AT4G05400,AT2G30110,AT1G66660,AT1G56290,AT3G24440,AT3G02680,AT1G55250,AT3G04680,AT2G06510,AT2G13540,AT2G42620,AT4G15900,AT2G28290,AT1G55860,AT3G02280,AT1G25350,AT3G15150,AT5G13480,AT3G46620,AT3G07370,AT2G31970,AT5G10380…
GO:0006568	P	tryptophan metabolic process	52	8175	102	28397	0.00076	0.02	AT3G28940,AT1G13110,AT4G30530,AT5G36940,AT4G36670,AT5G17990,AT3G54640,AT2G29690,AT5G19240,AT2G22330,AT2G44650,AT2G18690,AT2G20960,AT1G69370,AT3G15360,AT5G57890,AT1G13750,AT5G42650,AT4G12060,AT1G78370,AT2G38860,AT3G14930,AT2G04400,AT5G66040,AT1G19300,AT4G15440,AT1G25220,AT2G46650,AT5G49760,AT5G38530,AT3G50740,AT3G26900,AT1G17745,AT3G53180,AT1G51570,AT1G51800,AT4G39950,AT4G33050,AT4G28030,AT1G52200…
GO:0006586	P	indolalkylamine metabolic process	52	8175	102	28397	0.00076	0.02	AT3G28940,AT1G13110,AT4G30530,AT5G36940,AT4G36670,AT5G17990,AT3G54640,AT2G29690,AT5G19240,AT2G22330,AT2G44650,AT2G18690,AT2G20960,AT1G69370,AT3G15360,AT5G57890,AT1G13750,AT5G42650,AT4G12060,AT1G78370,AT2G38860,AT3G14930,AT2G04400,AT5G66040,AT1G19300,AT4G15440,AT1G25220,AT2G46650,AT5G49760,AT5G38530,AT3G50740,AT3G26900,AT1G17745,AT3G53180,AT1G51570,AT1G51800,AT4G39950,AT4G33050,AT4G28030,AT1G52200…
GO:0006569	P	tryptophan catabolic process	43	8175	79	28397	0.00079	0.021	AT3G28940,AT1G13110,AT4G30530,AT5G36940,AT5G17990,AT3G54640,AT5G19240,AT2G22330,AT2G44650,AT2G18690,AT2G20960,AT4G15440,AT3G15360,AT1G13750,AT5G42650,AT4G12060,AT1G78370,AT2G38860,AT3G14930,AT2G04400,AT5G66040,AT1G19300,AT1G17745,AT2G46650,AT5G49760,AT5G01750,AT3G50740,AT3G26900,AT3G53180,AT1G51800,AT4G39950,AT4G33050,AT4G28030,AT1G52200,AT2G21170,AT4G39940,AT2G20610,AT5G26600,AT3G04110,AT1G32500…
GO:0046218	P	indolalkylamine catabolic process	43	8175	79	28397	0.00079	0.021	AT3G28940,AT1G13110,AT4G30530,AT5G36940,AT5G17990,AT3G54640,AT5G19240,AT2G22330,AT2G44650,AT2G18690,AT2G20960,AT4G15440,AT3G15360,AT1G13750,AT5G42650,AT4G12060,AT1G78370,AT2G38860,AT3G14930,AT2G04400,AT5G66040,AT1G19300,AT1G17745,AT2G46650,AT5G49760,AT5G01750,AT3G50740,AT3G26900,AT3G53180,AT1G51800,AT4G39950,AT4G33050,AT4G28030,AT1G52200,AT2G21170,AT4G39940,AT2G20610,AT5G26600,AT3G04110,AT1G32500…
GO:0033365	P	protein localization in organelle	113	8175	272	28397	0.00079	0.021	AT5G26110,AT1G80680,AT3G63130,AT3G49890,AT5G54910,AT4G01790,AT5G51430,AT1G11240,AT2G45730,AT4G15850,AT3G56990,AT5G38720,AT5G40930,AT3G12390,AT5G17270,AT3G11400,AT1G63660,AT5G20600,AT2G40430,AT2G46520,AT3G49320,AT1G67680,AT4G14110,AT4G26780,AT3G55605,AT3G08960,AT5G41790,AT5G61760,AT1G12830,AT1G80270,AT2G34357,AT1G64550,AT4G05410,AT1G17580,AT5G24840,AT5G41190,AT2G31970,AT3G57000,AT3G21540,AT1G77550…
GO:0035303	P	regulation of dephosphorylation	65	8175	137	28397	0.00081	0.021	AT1G42550,AT1G32500,AT4G22890,AT1G53230,AT1G22070,AT1G35680,AT1G76100,AT3G17040,AT1G33590,AT2G37710,AT4G34460,AT3G50820,AT2G32680,AT1G12410,AT2G43010,AT3G25690,AT3G08940,AT1G67740,AT5G44190,AT3G48090,AT5G48790,AT3G60370,AT1G76110,AT2G15080,AT4G39460,AT5G36170,AT1G33600,AT1G03600,AT3G50700,AT3G45260,AT2G20570,AT4G14220,AT3G01480,AT3G55800,AT5G40170,AT5G23120,AT5G22570,AT5G39020,AT1G15820,AT3G24140…
GO:0044242	P	cellular lipid catabolic process	106	8175	252	28397	0.00081	0.021	AT1G05840,AT4G29010,AT1G27980,AT5G53440,AT5G56290,AT3G63520,AT1G21610,AT3G56310,AT1G75660,AT3G52570,AT2G47960,AT3G12800,AT5G61060,AT1G20620,AT1G49670,AT5G54080,AT4G14440,AT1G64520,AT1G05790,AT1G26440,AT3G11580,AT2G30110,AT3G21780,AT1G80460,AT1G06290,AT1G04810,AT3G11270,AT1G05940,AT3G18940,AT5G45160,AT5G53650,AT3G22200,AT3G06690,AT3G13810,AT1G79810,AT5G19590,AT1G27320,AT4G34370,AT3G05970,AT2G27090…
GO:0010090	P	trichome morphogenesis	70	8175	151	28397	0.00085	0.022	AT4G20780,AT1G17580,AT4G04920,AT1G13980,AT3G12400,AT1G64570,AT2G34790,AT1G22620,AT3G44200,AT2G35110,AT5G64930,AT5G18830,AT3G55730,AT1G03060,AT2G02480,AT2G26650,AT4G32551,AT5G43900,AT4G01290,AT4G30200,AT5G26240,AT4G18640,AT5G42030,AT1G30490,AT4G17140,AT5G06970,AT1G80350,AT5G20490,AT1G19220,AT5G13290,AT1G33240,AT1G50660,AT3G01140,AT1G48410,AT5G22220,AT4G36890,AT5G64340,AT1G76850,AT1G74030,AT3G44600…
GO:0000160	P	two-component signal transduction system (phosphorelay)	75	8175	165	28397	0.00088	0.023	AT3G04640,AT5G47220,AT4G04920,AT1G80840,AT1G50640,AT1G25560,AT3G46620,AT2G01830,AT1G05575,AT1G17440,AT2G01760,AT4G29780,AT5G35750,AT3G63010,AT2G44840,AT3G57040,AT5G44790,AT2G46270,AT3G55730,AT5G24470,AT1G53170,AT1G27320,AT5G59430,AT5G59550,AT2G25490,AT2G19560,AT2G27310,AT1G06160,AT3G44260,AT1G27130,AT3G26200,AT4G17500,AT1G64610,AT5G39610,AT1G05840,AT5G03280,AT1G64060,AT2G35940,AT4G18020,AT1G16540…
GO:0042744	P	hydrogen peroxide catabolic process	40	8175	72	28397	0.00088	0.023	AT5G02790,AT4G16190,AT3G13750,AT4G32360,AT1G60870,AT5G63910,AT3G27820,AT4G34460,AT3G49220,AT4G16155,AT1G63940,AT5G62790,AT1G23310,AT2G47070,AT1G20620,AT5G23120,AT5G39730,AT4G29060,AT3G16950,AT5G49555,AT3G19170,AT2G41430,AT3G44190,AT5G47910,AT5G03630,AT3G09940,AT1G48420,AT2G13440,AT5G39940,AT2G01570,AT5G62000,AT1G07890,AT4G34120,AT5G21090,AT5G08740,AT5G60360,AT1G20630,AT4G39100,AT1G48030,AT1G11930
GO:0042793	P	transcription from plastid promoter	40	8175	72	28397	0.00088	0.023	AT1G06190,AT1G42550,AT1G35680,AT4G34830,AT3G06730,AT3G54090,AT1G12410,AT3G25690,AT5G44190,AT5G67570,AT3G60370,AT5G51100,AT3G62910,AT5G13510,AT3G28460,AT4G39460,AT5G54180,AT1G12800,AT5G23120,AT1G11870,AT3G17040,AT3G63490,AT3G01480,AT1G63680,AT5G07020,AT5G65220,AT3G47450,AT1G67700,AT4G20130,AT1G74850,AT3G50820,AT1G03160,AT5G51110,AT1G76450,AT1G69200,AT4G27600,AT2G20570,AT1G32500,AT5G36170,AT5G12130
GO:0006643	P	membrane lipid metabolic process	80	8175	179	28397	0.00089	0.023	AT5G11110,AT4G04800,AT3G17790,AT3G17000,AT1G73010,AT1G27980,AT5G20830,AT5G19200,AT2G46090,AT1G34550,AT1G32900,AT3G62590,AT4G18240,AT4G11830,AT3G06060,AT1G67730,AT2G05940,AT1G73170,AT2G18770,AT2G29390,AT3G16785,AT2G04560,AT3G26380,AT1G54160,AT5G20150,AT1G30500,AT4G04490,AT2G42690,AT2G29525,AT3G55360,AT4G31780,AT4G31240,AT1G08750,AT2G45570,AT4G21470,AT3G04530,AT4G10120,AT5G48400,AT1G31830,AT5G01220…
GO:0009259	P	ribonucleotide metabolic process	130	8175	323	28397	0.0009	0.023	AT4G09140,AT5G60990,AT1G71850,AT5G57350,AT5G08610,AT1G80270,AT2G34260,AT3G19120,AT5G44790,AT2G21410,AT2G45730,AT4G00895,AT4G39880,AT5G26860,AT1G10130,AT4G37640,AT1G21690,AT3G06530,AT1G63660,AT5G47210,AT3G18600,AT3G07430,AT1G55900,AT4G36580,AT1G48570,AT4G26780,AT3G55510,AT5G62670,AT5G39840,AT1G07670,AT3G23940,AT1G28530,AT4G23895,AT1G64880,AT5G02870,AT5G60960,AT5G08680,AT2G06510,AT1G30820,AT5G27620…
GO:0045010	P	actin nucleation	52	8175	103	28397	0.0009	0.023	AT4G04920,AT2G02480,AT5G26240,AT2G34790,AT3G44200,AT2G35110,AT1G13980,AT3G25500,AT5G18830,AT4G17140,AT2G26650,AT4G32551,AT4G01290,AT4G30200,AT1G64570,AT4G18640,AT5G42030,AT1G30490,AT5G06970,AT3G44600,AT1G19220,AT5G01730,AT1G48410,AT2G38440,AT5G12290,AT4G36890,AT5G64340,AT1G76850,AT2G01750,AT5G54650,AT1G50660,AT1G70140,AT3G01460,AT4G05420,AT5G24630,AT5G13290,AT3G23900,AT2G06990,AT1G54490,AT5G12430…
GO:0009694	P	jasmonic acid metabolic process	73	8175	160	28397	0.00094	0.024	AT1G44350,AT5G55120,AT4G28085,AT1G80840,AT1G13280,AT2G24850,AT4G29010,AT4G23600,AT4G31780,AT4G03560,AT1G30135,AT3G09940,AT1G70700,AT2G22330,AT1G19640,AT2G02860,AT2G34810,AT3G17860,AT5G54170,AT4G39980,AT4G37150,AT3G59060,AT1G23740,AT5G10300,AT5G42650,AT5G62790,AT2G06050,AT1G08550,AT4G01050,AT5G07010,AT1G67560,AT2G29450,AT1G58200,AT5G13220,AT5G53750,AT3G02150,AT4G01900,AT4G39030,AT1G04640,AT4G08500…
GO:0010638	P	positive regulation of organelle organization	35	8175	60	28397	0.00095	0.025	AT2G02480,AT1G64570,AT3G24440,AT1G13980,AT5G18830,AT4G33240,AT3G16640,AT5G12350,AT1G75660,AT1G50140,AT3G15120,AT5G01730,AT1G50270,AT5G08560,AT2G38440,AT4G20260,AT1G77300,AT3G54670,AT3G44600,AT5G12290,AT4G39680,AT5G24630,AT3G23900,AT5G04320,AT5G24740,AT1G67580,AT5G25060,AT1G54490,AT3G02680,AT5G24350,AT5G13300,AT4G11160,AT3G43300,AT1G18450,AT5G55230
GO:0070301	P	cellular response to hydrogen peroxide	41	8175	75	28397	0.00097	0.025	AT5G02790,AT4G16190,AT3G13750,AT4G32360,AT1G60870,AT5G63910,AT3G27820,AT4G34460,AT5G46350,AT3G49220,AT4G16155,AT1G63940,AT5G62790,AT1G23310,AT2G47070,AT1G20620,AT5G23120,AT5G39730,AT4G29060,AT3G16950,AT5G49555,AT3G19170,AT2G41430,AT3G44190,AT5G47910,AT5G03630,AT3G09940,AT1G48420,AT2G13440,AT5G39940,AT2G01570,AT5G62000,AT1G07890,AT4G34120,AT5G21090,AT5G08740,AT5G60360,AT1G20630,AT4G39100,AT1G48030…
GO:0009086	P	methionine biosynthetic process	51	8175	101	28397	0.001	0.026	AT2G16800,AT4G29680,AT4G10050,AT2G24290,AT1G33400,AT2G05920,AT1G01050,AT1G80680,AT3G19515,AT3G03780,AT1G15810,AT4G38800,AT3G14860,AT4G32120,AT1G11680,AT5G11720,AT1G12820,AT5G08430,AT1G71260,AT5G01020,AT1G76400,AT2G17265,AT1G19870,AT4G08310,AT5G17920,AT3G17330,AT1G63430,AT5G14500,AT1G05150,AT3G01120,AT1G80790,AT3G22520,AT3G16200,AT2G05830,AT5G12410,AT1G57540,AT3G54080,AT4G33740,AT1G35620,AT2G33310…
GO:0016568	P	chromatin modification	171	8175	447	28397	0.001	0.026	AT1G08130,AT5G19310,AT2G02160,AT4G33470,AT1G32730,AT3G63130,AT5G55300,AT5G64630,AT5G51660,AT2G40030,AT5G14620,AT5G06460,AT1G79730,AT1G21690,AT5G22010,AT3G43920,AT1G77300,AT1G63470,AT3G18600,AT5G52470,AT5G04240,AT5G61060,AT2G01750,AT4G20910,AT5G56740,AT1G73100,AT3G54560,AT3G57300,AT3G55605,AT4G02020,AT1G65380,AT3G24440,AT3G02680,AT1G55250,AT3G12810,AT2G01120,AT3G56900,AT3G03300,AT5G62410,AT3G02280…
GO:0009695	P	jasmonic acid biosynthetic process	64	8175	136	28397	0.001	0.027	AT1G44350,AT5G55120,AT1G30135,AT1G80840,AT1G13280,AT2G24850,AT4G29010,AT4G23600,AT4G31780,AT4G03560,AT5G07010,AT3G09940,AT1G70700,AT2G22330,AT2G02860,AT2G34810,AT3G17860,AT5G54170,AT4G39980,AT1G19640,AT3G59060,AT1G23740,AT5G10300,AT5G42650,AT5G62790,AT2G06050,AT1G08550,AT4G01050,AT1G67560,AT5G13220,AT5G53750,AT4G39030,AT1G04640,AT4G08500,AT5G62200,AT3G26900,AT2G22170,AT2G27690,AT1G32920,AT4G39730…
GO:0015996	P	chlorophyll catabolic process	34	8175	58	28397	0.001	0.027	AT5G65480,AT1G73750,AT5G53350,AT4G11570,AT5G35750,AT1G71480,AT3G27925,AT3G19553,AT2G38800,AT1G20560,AT3G61080,AT1G27320,AT4G13250,AT5G14970,AT1G20780,AT1G62250,AT5G54080,AT5G43860,AT4G13830,AT2G19810,AT1G12050,AT3G44880,AT3G45900,AT3G26580,AT5G43430,AT5G04360,AT4G20070,AT5G11840,AT4G37000,AT5G43150,AT4G11960,AT1G68830,AT5G13800,AT5G01520
GO:0006325	P	chromatin organization	210	8175	566	28397	0.001	0.027	AT1G08130,AT5G19310,AT2G02160,AT4G33470,AT1G32730,AT3G63130,AT2G18790,AT5G55300,AT5G64630,AT5G39410,AT2G27350,AT5G51660,AT2G40030,AT5G14620,AT5G06460,AT1G79730,AT3G18035,AT1G21690,AT5G22010,AT3G43920,AT1G77300,AT1G63470,AT3G18600,AT5G52470,AT5G44800,AT5G04240,AT5G61060,AT5G59870,AT2G01750,AT4G20910,AT5G56740,AT1G73100,AT3G54560,AT5G24630,AT3G57300,AT3G55605,AT4G02020,AT1G65380,AT5G60100,AT2G30620…
GO:0046149	P	pigment catabolic process	34	8175	58	28397	0.001	0.027	AT5G65480,AT1G73750,AT5G53350,AT4G11570,AT5G35750,AT1G71480,AT3G27925,AT3G19553,AT2G38800,AT1G20560,AT3G61080,AT1G27320,AT4G13250,AT5G14970,AT1G20780,AT1G62250,AT5G54080,AT5G43860,AT4G13830,AT2G19810,AT1G12050,AT3G44880,AT3G45900,AT3G26580,AT5G43430,AT5G04360,AT4G20070,AT5G11840,AT4G37000,AT5G43150,AT4G11960,AT1G68830,AT5G13800,AT5G01520
GO:0016125	P	sterol metabolic process	77	8175	172	28397	0.0011	0.027	AT1G50430,AT1G12230,AT1G49660,AT3G08550,AT3G26370,AT1G76490,AT3G16460,AT5G47720,AT5G45280,AT2G24150,AT1G24170,AT1G62640,AT1G30690,AT1G67730,AT3G54250,AT3G25040,AT1G11680,AT2G29390,AT2G47320,AT4G34640,AT4G14680,AT5G56090,AT4G25870,AT5G24160,AT5G48230,AT1G08750,AT2G06850,AT1G60660,AT1G01620,AT1G78960,AT3G07020,AT4G22010,AT1G31830,AT1G31910,AT2G21860,AT5G21105,AT2G38700,AT5G21100,AT1G66960,AT2G05990…
GO:0050658	P	RNA transport	38	8175	68	28397	0.0011	0.027	AT5G06160,AT5G11260,AT1G06720,AT5G02770,AT1G72560,AT1G80680,AT4G15880,AT3G53110,AT3G63130,AT4G05410,AT3G21540,AT2G40700,AT2G19560,AT3G56990,AT1G59760,AT5G13290,AT2G40430,AT5G13480,AT2G21660,AT3G44600,AT1G13160,AT1G49540,AT4G28200,AT5G55190,AT5G12410,AT4G15850,AT1G79280,AT1G56290,AT2G31660,AT5G16750,AT1G24310,AT5G49020,AT1G79150,AT2G34357,AT1G64550,AT5G17270,AT3G10650,AT1G50200
GO:0050657	P	nucleic acid transport	38	8175	68	28397	0.0011	0.027	AT5G06160,AT5G11260,AT1G06720,AT5G02770,AT1G72560,AT1G80680,AT4G15880,AT3G53110,AT3G63130,AT4G05410,AT3G21540,AT2G40700,AT2G19560,AT3G56990,AT1G59760,AT5G13290,AT2G40430,AT5G13480,AT2G21660,AT3G44600,AT1G13160,AT1G49540,AT4G28200,AT5G55190,AT5G12410,AT4G15850,AT1G79280,AT1G56290,AT2G31660,AT5G16750,AT1G24310,AT5G49020,AT1G79150,AT2G34357,AT1G64550,AT5G17270,AT3G10650,AT1G50200
GO:0006655	P	phosphatidylglycerol biosynthetic process	36	8175	63	28397	0.0011	0.027	AT4G15560,AT4G28080,AT4G01950,AT1G02390,AT3G63520,AT1G03630,AT4G35920,AT4G30580,AT2G45670,AT5G62790,AT4G31850,AT5G17230,AT2G43710,AT1G75020,AT5G05740,AT1G12800,AT4G14070,AT1G26230,AT3G15850,AT5G60620,AT1G01080,AT3G06980,AT3G47450,AT1G80950,AT2G07050,AT4G20130,AT4G17740,AT1G63970,AT2G47590,AT3G12930,AT3G18390,AT1G31800,AT1G08550,AT1G49380,AT3G05510,AT3G16000
GO:0051236	P	establishment of RNA localization	38	8175	68	28397	0.0011	0.027	AT5G06160,AT5G11260,AT1G06720,AT5G02770,AT1G72560,AT1G80680,AT4G15880,AT3G53110,AT3G63130,AT4G05410,AT3G21540,AT2G40700,AT2G19560,AT3G56990,AT1G59760,AT5G13290,AT2G40430,AT5G13480,AT2G21660,AT3G44600,AT1G13160,AT1G49540,AT4G28200,AT5G55190,AT5G12410,AT4G15850,AT1G79280,AT1G56290,AT2G31660,AT5G16750,AT1G24310,AT5G49020,AT1G79150,AT2G34357,AT1G64550,AT5G17270,AT3G10650,AT1G50200
GO:0061025	P	membrane fusion	113	8175	275	28397	0.0011	0.027	AT1G16560,AT3G13870,AT1G80840,AT3G47480,AT2G16710,AT4G17730,AT4G21120,AT1G79830,AT1G77140,AT5G48030,AT2G38290,AT5G67340,AT3G26570,AT1G10130,AT1G02170,AT5G01710,AT4G37640,AT3G48090,AT4G12040,AT1G57600,AT5G15730,AT5G17510,AT2G31350,AT3G57260,AT5G25440,AT3G19420,AT5G16830,AT5G56020,AT5G39510,AT5G64990,AT5G05760,AT1G79590,AT4G26550,AT4G08470,AT5G26030,AT1G07000,AT5G25930,AT1G32050,AT1G05570,AT5G43560…
GO:0006403	P	RNA localization	38	8175	68	28397	0.0011	0.027	AT5G06160,AT5G11260,AT1G06720,AT5G02770,AT1G72560,AT1G80680,AT4G15880,AT3G53110,AT3G63130,AT4G05410,AT3G21540,AT2G40700,AT2G19560,AT3G56990,AT1G59760,AT5G13290,AT2G40430,AT5G13480,AT2G21660,AT3G44600,AT1G13160,AT1G49540,AT4G28200,AT5G55190,AT5G12410,AT4G15850,AT1G79280,AT1G56290,AT2G31660,AT5G16750,AT1G24310,AT5G49020,AT1G79150,AT2G34357,AT1G64550,AT5G17270,AT3G10650,AT1G50200
GO:0006405	P	RNA export from nucleus	38	8175	68	28397	0.0011	0.027	AT5G06160,AT5G11260,AT1G06720,AT5G02770,AT1G72560,AT1G80680,AT4G15880,AT3G53110,AT3G63130,AT4G05410,AT3G21540,AT2G40700,AT2G19560,AT3G56990,AT1G59760,AT5G13290,AT2G40430,AT5G13480,AT2G21660,AT3G44600,AT1G13160,AT1G49540,AT4G28200,AT5G55190,AT5G12410,AT4G15850,AT1G79280,AT1G56290,AT2G31660,AT5G16750,AT1G24310,AT5G49020,AT1G79150,AT2G34357,AT1G64550,AT5G17270,AT3G10650,AT1G50200
GO:0000398	P	nuclear mRNA splicing, via spliceosome	58	8175	120	28397	0.0011	0.027	AT2G46610,AT2G16940,AT3G54230,AT4G24500,AT3G46210,AT4G03430,AT5G62290,AT4G18120,AT1G11240,AT1G53720,AT2G44710,AT1G22910,AT2G22090,AT1G10270,AT1G09760,AT4G36690,AT2G43370,AT1G59760,AT3G11400,AT4G32420,AT1G73840,AT2G47580,AT5G64680,AT5G51300,AT4G09040,AT2G06990,AT5G13480,AT1G17070,AT3G46790,AT1G23860,AT5G63370,AT1G49540,AT5G47620,AT4G28200,AT3G13200,AT3G02220,AT2G47790,AT1G61040,AT3G04680,AT2G47310…
GO:0006944	P	cellular membrane fusion	113	8175	275	28397	0.0011	0.027	AT1G16560,AT3G13870,AT1G80840,AT3G47480,AT2G16710,AT4G17730,AT4G21120,AT1G79830,AT1G77140,AT5G48030,AT2G38290,AT5G67340,AT3G26570,AT1G10130,AT1G02170,AT5G01710,AT4G37640,AT3G48090,AT4G12040,AT1G57600,AT5G15730,AT5G17510,AT2G31350,AT3G57260,AT5G25440,AT3G19420,AT5G16830,AT5G56020,AT5G39510,AT5G64990,AT5G05760,AT1G79590,AT4G26550,AT4G08470,AT5G26030,AT1G07000,AT5G25930,AT1G32050,AT1G05570,AT5G43560…
GO:0010608	P	posttranscriptional regulation of gene expression	137	8175	347	28397	0.0012	0.03	AT2G40030,AT3G17040,AT4G24500,AT4G16390,AT2G27840,AT5G51700,AT2G45730,AT4G34110,AT3G20420,AT5G36230,AT5G47190,AT3G43920,AT1G63470,AT1G43190,AT2G02070,AT1G76490,AT3G54670,AT4G20910,AT1G01040,AT3G57300,AT1G33400,AT4G02020,AT4G33250,AT4G18390,AT3G04680,AT2G13540,AT5G35930,AT2G28290,AT3G03300,AT1G55310,AT5G62410,AT3G53570,AT1G13220,AT2G25420,AT1G79950,AT2G31970,AT5G56130,AT5G04290,AT2G22090,AT1G23860…
GO:0016126	P	sterol biosynthetic process	74	8175	165	28397	0.0013	0.031	AT1G50430,AT1G12230,AT1G49660,AT3G08550,AT3G26370,AT1G76490,AT3G16460,AT5G47720,AT5G45280,AT2G24150,AT1G24170,AT1G62640,AT1G30690,AT1G67730,AT3G54250,AT3G25040,AT1G11680,AT2G29390,AT2G47320,AT4G34640,AT4G14680,AT5G56090,AT2G35880,AT5G24160,AT5G48230,AT1G08750,AT2G06850,AT1G60660,AT1G01620,AT1G78960,AT4G25870,AT4G22010,AT1G31830,AT1G31910,AT1G30120,AT5G21105,AT2G38700,AT5G21100,AT1G66960,AT2G05990…
GO:0016045	P	detection of bacterium	15	8175	16	28397	0.0013	0.031	AT1G80840,AT1G22070,AT4G26090,AT5G46330,AT2G25000,AT5G20480,AT5G22570,AT3G54640,AT2G29630,AT2G30770,AT1G18570,AT1G64280,AT1G02450,AT2G19190,AT3G26830
GO:0035315	P	hair cell differentiation	75	8175	168	28397	0.0013	0.032	AT4G20780,AT1G17580,AT4G04920,AT1G13980,AT3G12400,AT1G64570,AT2G34790,AT1G22620,AT3G44200,AT2G35110,AT5G64930,AT5G18830,AT5G64630,AT3G55730,AT1G03060,AT2G02480,AT2G26650,AT4G32551,AT5G43900,AT4G01290,AT4G30200,AT5G26240,AT4G18640,AT5G42030,AT1G30490,AT4G17140,AT5G06970,AT1G80350,AT5G20490,AT1G19220,AT5G13290,AT1G33240,AT1G50660,AT3G01140,AT1G48410,AT5G22220,AT4G36890,AT5G64340,AT1G76850,AT2G30424…
GO:0010026	P	trichome differentiation	75	8175	168	28397	0.0013	0.032	AT4G20780,AT1G17580,AT4G04920,AT1G13980,AT3G12400,AT1G64570,AT2G34790,AT1G22620,AT3G44200,AT2G35110,AT5G64930,AT5G18830,AT5G64630,AT3G55730,AT1G03060,AT2G02480,AT2G26650,AT4G32551,AT5G43900,AT4G01290,AT4G30200,AT5G26240,AT4G18640,AT5G42030,AT1G30490,AT4G17140,AT5G06970,AT1G80350,AT5G20490,AT1G19220,AT5G13290,AT1G33240,AT1G50660,AT3G01140,AT1G48410,AT5G22220,AT4G36890,AT5G64340,AT1G76850,AT2G30424…
GO:0009073	P	aromatic amino acid family biosynthetic process	50	8175	100	28397	0.0013	0.032	AT3G51140,AT4G15560,AT4G39040,AT5G17990,AT1G11430,AT3G54640,AT2G29690,AT5G18660,AT2G27820,AT1G03630,AT1G69370,AT4G39980,AT3G59060,AT2G45300,AT5G66120,AT1G44446,AT2G04400,AT5G05590,AT1G12800,AT3G07630,AT2G17033,AT1G48860,AT5G63570,AT5G57930,AT3G63490,AT5G38530,AT4G26500,AT1G25220,AT3G26900,AT5G22630,AT1G51570,AT3G63190,AT5G52960,AT5G57890,AT4G33010,AT3G44720,AT1G63970,AT5G46580,AT5G22340,AT4G24770…
GO:0046471	P	phosphatidylglycerol metabolic process	36	8175	64	28397	0.0013	0.032	AT4G15560,AT4G28080,AT4G01950,AT1G02390,AT3G63520,AT1G03630,AT4G35920,AT4G30580,AT2G45670,AT5G62790,AT4G31850,AT5G17230,AT2G43710,AT1G75020,AT5G05740,AT1G12800,AT4G14070,AT1G26230,AT3G15850,AT5G60620,AT1G01080,AT3G06980,AT3G47450,AT1G80950,AT2G07050,AT4G20130,AT4G17740,AT1G63970,AT2G47590,AT3G12930,AT3G18390,AT1G31800,AT1G08550,AT1G49380,AT3G05510,AT3G16000
GO:0048609	P	reproductive process in a multicellular organism	147	8175	378	28397	0.0013	0.033	AT1G52500,AT1G13980,AT3G49890,AT4G24270,AT5G55300,AT5G48030,AT1G11240,AT4G15850,AT5G26860,AT3G56990,AT5G06460,AT5G57800,AT5G53800,AT5G16750,AT2G22840,AT3G03900,AT2G01750,AT4G36580,AT5G62000,AT3G55605,AT5G67520,AT3G02990,AT1G56290,AT3G24440,AT3G02680,AT1G55250,AT3G04680,AT2G06510,AT5G17930,AT2G13540,AT4G15900,AT2G28290,AT1G12830,AT3G11270,AT4G26300,AT1G25350,AT3G07310,AT2G47990,AT1G72520,AT3G63400…
GO:0016567	P	protein ubiquitination	109	8175	266	28397	0.0014	0.034	AT5G64660,AT2G02160,AT5G67530,AT5G55300,AT2G45920,AT1G66160,AT5G67340,AT5G06460,AT3G49810,AT5G57740,AT1G60190,AT1G27910,AT5G16750,AT1G76390,AT5G52470,AT4G12570,AT4G05400,AT2G30110,AT1G66660,AT1G56290,AT3G24440,AT3G02680,AT1G55250,AT3G04680,AT2G06510,AT2G13540,AT2G42620,AT4G15900,AT2G28290,AT1G55860,AT3G02280,AT1G25350,AT5G13480,AT3G46620,AT3G07370,AT2G31970,AT5G10380,AT4G11360,AT1G79810,AT1G57820…
GO:0009062	P	fatty acid catabolic process	93	8175	220	28397	0.0014	0.035	AT1G05840,AT4G29010,AT1G27980,AT5G53440,AT5G56290,AT1G21610,AT3G56310,AT1G75660,AT3G52570,AT3G03330,AT3G12800,AT5G61060,AT1G49670,AT5G54080,AT4G14440,AT2G02390,AT1G05790,AT1G26440,AT3G11580,AT2G30110,AT1G80460,AT1G06290,AT1G04810,AT3G11270,AT1G05940,AT3G18940,AT5G45160,AT5G53650,AT3G22200,AT3G06690,AT3G13810,AT1G79810,AT5G19590,AT1G27320,AT4G34370,AT3G05970,AT2G27090,AT2G47960,AT1G17170,AT1G23780…
GO:0046165	P	alcohol biosynthetic process	118	8175	293	28397	0.0015	0.036	AT1G13980,AT5G45620,AT5G42810,AT5G56350,AT2G21790,AT1G23740,AT2G37240,AT3G15730,AT1G64770,AT2G46520,AT2G20420,AT1G55810,AT5G47770,AT2G36530,AT2G24200,AT1G64790,AT1G52360,AT5G64850,AT1G07180,AT5G61760,AT1G04810,AT4G33090,AT5G67030,AT5G23670,AT1G64550,AT2G20370,AT1G12230,AT3G55440,AT2G05710,AT5G18070,AT1G10740,AT5G50100,AT5G01260,AT4G28470,AT3G63190,AT5G17530,AT4G38630,AT3G01180,AT3G20390,AT4G37040…
GO:0051170	P	nuclear import	71	8175	158	28397	0.0015	0.036	AT1G17580,AT3G12270,AT1G04190,AT3G12340,AT1G06720,AT5G41190,AT1G80680,AT4G15850,AT3G44600,AT3G63130,AT5G54910,AT1G71480,AT4G05410,AT3G21540,AT5G17020,AT1G11240,AT2G23830,AT5G24470,AT4G33200,AT2G45730,AT2G40700,AT3G56990,AT3G07160,AT2G28450,AT2G04050,AT3G12390,AT1G59760,AT3G11400,AT1G63660,AT5G20600,AT1G24310,AT2G40430,AT1G49540,AT2G46520,AT3G57940,AT1G16280,AT5G17270,AT5G14520,AT5G08620,AT1G13160…
GO:0000278	P	mitotic cell cycle	121	8175	302	28397	0.0015	0.037	AT2G02480,AT5G22370,AT3G57060,AT2G35110,AT1G32810,AT1G13980,AT1G20930,AT1G17760,AT2G48100,AT5G47690,AT5G05970,AT2G45730,AT2G40030,AT5G23880,AT3G55340,AT5G40930,AT5G23080,AT5G35520,AT3G54670,AT5G49880,AT1G01040,AT5G24630,AT2G23430,AT3G06010,AT3G02680,AT1G55250,AT3G12810,AT2G01120,AT4G15900,AT5G27620,AT4G34160,AT1G55310,AT5G62410,AT5G66030,AT3G45830,AT3G15150,AT3G01320,AT2G38185,AT4G16420,AT5G24740…
GO:0010646	P	regulation of cell communication	77	8175	175	28397	0.0015	0.037	AT4G04920,AT3G19420,AT2G43850,AT3G59380,AT1G17440,AT5G25350,AT3G63010,AT1G27340,AT5G57210,AT1G52400,AT4G34460,AT3G59940,AT4G17890,AT2G43010,AT4G33360,AT5G65310,AT5G53000,AT2G43490,AT4G24210,AT5G20150,AT2G25490,AT2G15570,AT1G52920,AT3G55020,AT5G18200,AT3G15730,AT1G76260,AT5G13530,AT4G13350,AT5G06100,AT2G20440,AT5G03280,AT3G11220,AT4G35790,AT1G60860,AT3G11540,AT5G40280,AT1G05000,AT4G26080,AT5G39340…
GO:0046417	P	chorismate metabolic process	50	8175	101	28397	0.0015	0.038	AT3G51140,AT4G15560,AT4G39040,AT5G17990,AT1G11430,AT3G54640,AT2G29690,AT5G18660,AT2G27820,AT1G03630,AT1G69370,AT4G39980,AT3G59060,AT2G45300,AT5G66120,AT1G44446,AT2G04400,AT5G05590,AT1G12800,AT3G07630,AT2G17033,AT1G48860,AT5G63570,AT5G57930,AT3G63490,AT5G38530,AT4G26500,AT1G25220,AT3G26900,AT5G22630,AT1G51570,AT3G63190,AT5G52960,AT5G57890,AT4G33010,AT3G44720,AT1G63970,AT5G46580,AT5G22340,AT4G24770…
GO:0051130	P	positive regulation of cellular component organization	36	8175	65	28397	0.0016	0.039	AT2G02480,AT1G64570,AT3G24440,AT1G13980,AT5G18830,AT4G33240,AT3G16640,AT5G12350,AT1G75660,AT1G50140,AT3G15120,AT5G01730,AT1G50270,AT5G08560,AT2G38440,AT4G20260,AT1G77300,AT3G54670,AT3G44600,AT5G12290,AT4G39680,AT5G24630,AT3G23900,AT5G04320,AT5G24740,AT1G67580,AT5G25060,AT1G54490,AT3G02680,AT1G26110,AT5G24350,AT5G13300,AT4G11160,AT3G43300,AT1G18450,AT5G55230
GO:0009644	P	response to high light intensity	94	8175	224	28397	0.0016	0.039	AT4G14690,AT4G11660,AT5G35320,AT3G25230,AT2G05620,AT4G16420,AT1G09210,AT4G34190,AT5G61790,AT4G00940,AT2G41430,AT2G26150,AT3G12580,AT4G18290,AT2G02810,AT2G27140,AT3G59770,AT5G03160,AT2G17840,AT4G26980,AT5G64510,AT3G47390,AT4G33060,AT3G55280,AT2G26930,AT4G29770,AT1G04980,AT1G56340,AT1G56345,AT1G66510,AT1G07390,AT4G12400,AT1G65040,AT3G08940,AT1G17860,AT2G46240,AT2G24790,AT5G55920,AT5G51440,AT3G12050…
GO:0009561	P	megagametogenesis	81	8175	187	28397	0.0017	0.04	AT5G06160,AT3G12270,AT1G79490,AT2G18330,AT3G12340,AT1G72440,AT3G22990,AT3G03810,AT1G52500,AT5G12410,AT3G49890,AT2G05120,AT4G24270,AT3G63400,AT3G19510,AT5G48030,AT5G13680,AT5G17020,AT1G11240,AT2G20000,AT3G55000,AT4G37090,AT2G40700,AT5G26860,AT3G56990,AT5G06460,AT5G46840,AT3G48210,AT3G18380,AT3G12380,AT2G28450,AT5G53800,AT4G28820,AT5G38720,AT1G59760,AT5G64680,AT2G35940,AT1G07620,AT5G53770,AT4G14220…
GO:0042445	P	hormone metabolic process	128	8175	324	28397	0.0017	0.04	AT1G13110,AT1G68870,AT5G36940,AT3G16460,AT2G22330,AT3G10870,AT3G63440,AT5G21482,AT2G43010,AT2G31750,AT5G61900,AT1G08520,AT1G13750,AT2G27760,AT4G15440,AT4G16310,AT5G10820,AT5G57740,AT5G66040,AT4G36670,AT3G52940,AT4G00940,AT1G75680,AT5G47770,AT5G54140,AT4G39950,AT3G08680,AT1G52200,AT5G05860,AT2G04780,AT5G26600,AT3G04110,AT2G22990,AT1G62560,AT1G58440,AT1G24100,AT1G50430,AT1G12230,AT5G60710,AT4G39940…
GO:0031407	P	oxylipin metabolic process	74	8175	168	28397	0.0018	0.044	AT1G44350,AT5G55120,AT4G28085,AT1G80840,AT1G13280,AT2G24850,AT4G29010,AT4G23600,AT4G31780,AT4G03560,AT1G30135,AT3G09940,AT1G70700,AT2G22330,AT1G19640,AT2G02860,AT4G01900,AT2G34810,AT3G17860,AT5G54170,AT4G39980,AT4G37150,AT3G59060,AT1G23740,AT5G10300,AT5G42650,AT5G62790,AT2G06050,AT1G08550,AT4G01050,AT5G07010,AT1G67560,AT2G29450,AT1G58200,AT5G13220,AT5G53750,AT3G02150,AT1G76680,AT4G39030,AT1G04640…
GO:0051093	P	negative regulation of developmental process	69	8175	154	28397	0.0018	0.044	AT5G06160,AT5G11260,AT5G56860,AT4G21100,AT4G11260,AT2G38560,AT1G80680,AT4G15880,AT2G45660,AT3G54720,AT4G24670,AT1G45050,AT5G65080,AT1G77300,AT2G45160,AT5G44190,AT2G20570,AT1G79730,AT5G65060,AT2G20180,AT1G76260,AT4G28200,AT1G59760,AT1G19050,AT1G61040,AT3G61150,AT5G02030,AT3G07650,AT1G56260,AT5G13480,AT4G11110,AT5G48160,AT5G17270,AT3G44600,AT4G05420,AT1G49540,AT3G60630,AT5G19330,AT5G15850,AT1G14920…
GO:0043648	P	dicarboxylic acid metabolic process	65	8175	143	28397	0.0018	0.044	AT3G51140,AT4G15560,AT4G39040,AT3G44720,AT1G11430,AT3G22200,AT3G54640,AT3G14390,AT5G18660,AT2G27820,AT5G50950,AT1G79440,AT2G13810,AT1G03630,AT1G69370,AT4G39980,AT5G10870,AT3G59060,AT2G45300,AT5G17990,AT5G66120,AT1G77670,AT1G44446,AT2G04400,AT5G05590,AT3G15020,AT1G12800,AT3G07630,AT5G57890,AT1G48860,AT5G63570,AT5G57930,AT1G51570,AT3G63490,AT5G38530,AT4G26500,AT2G13560,AT1G25220,AT3G26900,AT5G22630…
GO:0007623	P	circadian rhythm	75	8175	171	28397	0.0019	0.044	AT5G56860,AT5G11260,AT3G46780,AT1G27450,AT4G09970,AT5G02120,AT4G04920,AT2G31360,AT5G60100,AT1G10760,AT2G18790,AT3G24050,AT5G59570,AT3G57040,AT4G16250,AT2G43010,AT4G18020,AT5G24470,AT1G64890,AT1G27320,AT4G30200,AT2G25490,AT4G08920,AT3G22380,AT2G46830,AT4G28610,AT5G62720,AT4G30350,AT4G36240,AT3G48360,AT5G35840,AT4G26700,AT5G05660,AT2G23080,AT1G19050,AT1G66340,AT3G20810,AT3G07650,AT1G77180,AT5G67380…
GO:0048511	P	rhythmic process	75	8175	171	28397	0.0019	0.044	AT5G56860,AT5G11260,AT3G46780,AT1G27450,AT4G09970,AT5G02120,AT4G04920,AT2G31360,AT5G60100,AT1G10760,AT2G18790,AT3G24050,AT5G59570,AT3G57040,AT4G16250,AT2G43010,AT4G18020,AT5G24470,AT1G64890,AT1G27320,AT4G30200,AT2G25490,AT4G08920,AT3G22380,AT2G46830,AT4G28610,AT5G62720,AT4G30350,AT4G36240,AT3G48360,AT5G35840,AT4G26700,AT5G05660,AT2G23080,AT1G19050,AT1G66340,AT3G20810,AT3G07650,AT1G77180,AT5G67380…
GO:0006888	P	ER to Golgi vesicle-mediated transport	51	8175	105	28397	0.0019	0.045	AT5G05520,AT4G28570,AT4G03550,AT2G17290,AT3G13380,AT1G27980,AT5G02100,AT3G23660,AT3G13870,AT2G20760,AT4G01810,AT1G79810,AT5G11560,AT1G69250,AT2G38290,AT1G09070,AT1G02130,AT1G80450,AT5G55930,AT4G37640,AT3G07100,AT5G58620,AT1G04120,AT2G21390,AT4G11670,AT5G61210,AT5G02040,AT5G18780,AT3G47700,AT3G44340,AT2G39210,AT1G05350,AT5G46410,AT5G19660,AT5G41990,AT2G30110,AT4G21120,AT4G32130,AT5G13490,AT5G52240…
GO:0006721	P	terpenoid metabolic process	116	8175	290	28397	0.0019	0.046	AT4G15560,AT5G48230,AT1G31800,AT1G66960,AT1G06820,AT2G18790,AT5G52570,AT5G11380,AT3G63520,AT1G79460,AT4G30580,AT1G23740,AT3G26570,AT5G62790,AT5G49030,AT1G77300,AT1G31910,AT4G14070,AT3G52940,AT1G72660,AT5G17230,AT3G21780,AT5G20140,AT2G47590,AT5G67030,AT2G43710,AT1G58440,AT1G78970,AT4G10070,AT3G46780,AT5G61780,AT4G39040,AT1G73110,AT5G18660,AT1G65230,AT1G52400,AT1G03630,AT5G47840,AT2G26930,AT1G78960…
GO:0010103	P	stomatal complex morphogenesis	67	8175	149	28397	0.002	0.047	AT5G20630,AT4G11100,AT3G46780,AT4G28490,AT3G23010,AT1G35420,AT3G01480,AT2G47240,AT4G04350,AT4G38160,AT1G33811,AT3G12930,AT5G55220,AT3G63440,AT3G13380,AT5G46580,AT3G09580,AT4G28080,AT2G16250,AT2G02820,AT1G60600,AT1G01080,AT1G71400,AT1G12860,AT4G39270,AT1G20020,AT1G12820,AT5G47190,AT1G32470,AT2G21530,AT3G55800,AT5G05740,AT3G03090,AT4G24390,AT4G39400,AT1G47890,AT5G61240,AT3G61700,AT3G06980,AT3G15520…
GO:0048584	P	positive regulation of response to stimulus	43	8175	84	28397	0.002	0.047	AT5G47220,AT3G49120,AT4G25230,AT3G21630,AT4G12720,AT2G33835,AT1G80680,AT3G63010,AT4G19530,AT1G52400,AT3G25040,AT5G61900,AT4G24210,AT5G20150,AT5G51450,AT5G18200,AT3G15730,AT4G35790,AT5G03280,AT3G05360,AT1G33520,AT3G16730,AT4G09570,AT5G66880,AT3G18690,AT3G57300,AT2G31880,AT3G56400,AT4G03550,AT1G53300,AT5G01540,AT1G19250,AT3G25070,AT5G45250,AT5G59890,AT1G09770,AT4G15900,AT5G20480,AT5G06100,AT2G41370…
GO:0071369	P	cellular response to ethylene stimulus	65	8175	144	28397	0.0021	0.05	AT3G04640,AT5G47220,AT4G04920,AT1G80840,AT1G25560,AT3G46620,AT1G05575,AT1G17440,AT5G25350,AT4G29780,AT2G30040,AT3G63010,AT2G44840,AT5G44790,AT2G46270,AT3G53280,AT3G55730,AT1G53170,AT1G27320,AT5G59430,AT5G59550,AT2G25490,AT2G19560,AT2G27310,AT1G06160,AT3G44260,AT1G27130,AT3G26200,AT4G17500,AT1G64610,AT5G39610,AT1G05840,AT5G03280,AT1G64060,AT2G35940,AT1G16540,AT1G64710,AT5G47230,AT4G29380,AT4G26080…

## Sheet: Mun
Supplementary data D1. Significantly enriched GO-terms of all the non-synonymous SNP-containing genes in Mun. The genes under the GO-terms are mentioned in the form of their AGI codes
GO_acc	term_type	Term	queryitem	querytotal	bgitem	bgtotal	pvalue	FDR	AGI codes
GO:0009987	P	cellular process	5055	8221	14419	28397	1.2e-66	1.6e-62	AT1G06190,AT1G16560,AT1G06620,AT1G11720,AT5G44790,AT2G30424,AT5G06710,AT3G26680,AT1G76490,AT1G22040,AT3G47520,AT4G22890,AT5G40380,AT3G57170,AT3G20780,AT2G22125,AT3G22780,AT1G67470,AT5G26920,AT4G17140,AT2G43010,AT2G32440,AT1G49040,AT4G37150,AT4G37400,AT1G12290,AT2G02470,AT4G28740,AT3G49810,AT4G02590,AT5G59570,AT4G12040,AT4G26310,AT3G15020,AT3G53870,AT4G22300,AT5G05570,AT3G50700,AT4G02600,AT3G57570…
,AT5G17290,AT1G32490,AT5G40390,AT1G76080,AT1G26460,AT5G63800,AT5G05440,AT5G48840,AT1G02205,AT5G43190,AT4G26070,AT5G39740,AT1G09770,AT1G64970,AT3G50000,AT1G64600,AT5G52240,AT3G09210,AT1G69530,AT5G42220,AT1G13260,AT1G67550,AT4G27070,AT4G26650,AT5G15020,AT5G52750,AT2G02480,AT5G07780,AT3G47480,AT2G32320,AT5G44870,AT1G17560,AT3G44480,AT4G24500,AT5G44800,AT1G03080,AT1G76880,AT4G11330,AT1G17760,AT3G2580…
0,AT4G17490,AT5G53890,AT2G18700,AT4G16143,AT1G59890,AT5G39660,AT1G58230,AT1G16710,AT1G67490,AT5G01720,AT1G35350,AT3G03110,AT3G46920,AT3G46290,AT5G53860
GO:0050896	P	response to stimulus	2554	8221	6292	28397	6.7e-60	4.5e-56	AT1G06190,AT1G06620,AT5G44790,AT3G26680,AT1G76490,AT3G47520,AT4G22890,AT4G37390,AT5G40470,AT2G43010,AT1G64890,AT1G12290,AT2G02470,AT1G79730,AT4G02590,AT4G12040,AT1G09210,AT3G53870,AT4G22300,AT3G10800,AT3G50700,AT4G02600,AT3G57570,AT4G04500,AT1G64520,AT5G62480,AT3G50950,AT4G02020,AT5G54380,AT1G20510,AT2G46260,AT4G31820,AT5G60960,AT3G13410,AT5G21090,AT5G54250,AT5G52760,AT3G14310,AT3G20390,AT3G15150…
,AT3G09350,AT3G09600,AT4G36150,AT2G01830,AT5G17990,AT3G23030,AT4G17560,AT5G47120,AT3G18050,AT1G09070,AT1G72020,AT4G32620,AT2G35720,AT1G23310,AT4G27350,AT4G23850,AT4G08500,AT4G26080,AT5G55070,AT3G24140,AT2G31880,AT2G47130,AT1G02360,AT5G18960,AT2G26330,AT4G17490,AT5G53890,AT1G15020,AT5G43210,AT3G46290,AT1G51360,AT1G35350,AT3G46920,AT1G59890
GO:0044237	P	cellular metabolic process	4112	8221	11509	28397	8.2e-53	3.6e-49	AT1G06190,AT2G17220,AT4G22890,AT1G11720,AT5G44790,AT2G30424,AT5G06710,AT3G26680,AT1G76490,AT3G47520,AT1G53210,AT5G40380,AT3G57170,AT2G22125,AT1G67470,AT5G26920,AT2G43010,AT2G32440,AT3G24560,AT4G37150,AT4G37400,AT1G12290,AT2G02470,AT3G49810,AT4G02590,AT5G59570,AT4G26310,AT3G15020,AT3G53870,AT5G05570,AT3G50700,AT3G57570,AT1G16280,AT5G45170,AT4G04500,AT5G07020,AT1G64520,AT5G06000,AT3G49600,AT5G62480…
,AT4G32915,AT2G39360,AT3G49240,AT3G12980,AT1G73250,AT1G01240,AT3G19515,AT5G67450,AT4G23310,AT3G19510,AT4G15260,AT2G20000,AT4G23570,AT4G18040,AT1G56140,AT3G49640,AT3G22590,AT3G52450,AT1G56145,AT1G77250,AT1G08750,AT1G71697,AT3G11950,AT3G02760,AT5G23080,AT3G22150,AT2G13360,AT3G12570,AT3G48200,AT4G10940,AT3G63460,AT5G37260,AT5G49760,AT1G66080,AT2G23320,AT2G19930,AT5G39830,AT3G21350,AT4G32850,AT3G2233…
GO:0008152	P	metabolic process	4686	8221	13633	28397	4.3e-47	1.4e-43	AT1G06190,AT2G02480,AT1G06620,AT1G11720,AT5G44790,AT2G30424,AT5G06710,AT3G26680,AT1G76490,AT3G47520,AT4G22890,AT5G40380,AT3G05180,AT3G57170,AT2G22125,AT2G44160,AT1G67470,AT5G26920,AT2G43010,AT2G32440,AT3G24560,AT4G37150,AT4G37400,AT1G12290,AT2G02470,AT5G25130,AT3G49810,AT4G02590,AT5G59570,AT5G43100,AT4G26310,AT3G15020,AT3G53870,AT5G05570,AT3G50700,AT5G41870,AT1G16280,AT5G45170,AT4G04500,AT1G11580…
,AT3G11540,AT3G07400,AT4G15490,AT2G11000,AT1G15980,AT1G64680,AT1G15920,AT5G66880,AT5G13680,AT1G14920,AT5G40140,AT3G19260,AT2G18250,AT2G27420,AT3G12990,AT5G08560,AT1G69010,AT3G44680,AT1G53430,AT1G53920,AT3G07050,AT3G18165,AT2G01120,AT3G11945,AT1G78960,AT2G27730,AT1G05590,AT3G49670,AT4G04020,AT1G19640,AT3G29320,AT3G28140,AT5G23520,AT2G32960,AT5G37260,AT4G16070,AT5G63320,AT5G25820,AT5G24800,AT1G0205…
GO:0044281	P	small molecule metabolic process	1729	8221	4065	28397	1.4e-46	3.1e-43	AT4G22890,AT5G44790,AT1G76490,AT3G47520,AT5G26920,AT2G32440,AT4G37150,AT1G03160,AT1G79730,AT3G15020,AT5G05570,AT4G04500,AT1G64520,AT4G02020,AT1G20510,AT5G60960,AT4G33090,AT5G21090,AT3G10670,AT5G52760,AT3G14310,AT4G12600,AT1G09500,AT1G50430,AT5G26030,AT1G07000,AT3G10850,AT5G26780,AT5G13980,AT2G30280,AT3G57000,AT5G47840,AT4G34370,AT5G45680,AT1G70410,AT2G27690,AT2G43900,AT4G25450,AT3G26830,AT4G30470…
GO:0006950	P	response to stress	1737	8221	4089	28397	1.4e-46	3.1e-43	AT1G06620,AT5G44790,AT1G76490,AT3G47520,AT4G22890,AT5G40470,AT2G43010,AT1G64890,AT1G12290,AT2G02470,AT4G02590,AT1G09210,AT3G53870,AT4G22300,AT3G50700,AT4G02600,AT3G57570,AT4G04500,AT1G64520,AT5G44650,AT4G02020,AT1G20510,AT1G15020,AT3G13410,AT5G21090,AT5G54250,AT5G52760,AT3G20390,AT3G15150,AT2G31865,AT5G26030,AT5G22060,AT1G07000,AT3G10500,AT5G45510,AT4G02330,AT5G51700,AT1G70890,AT5G16000,AT4G37150…
GO:0044238	P	primary metabolic process	4065	8221	11717	28397	9.2e-40	1.8e-36	AT1G06190,AT2G17220,AT4G22890,AT1G11720,AT5G44790,AT2G30424,AT5G06710,AT3G26680,AT1G76490,AT3G47520,AT3G05180,AT3G57170,AT2G22125,AT2G44160,AT1G67470,AT2G43010,AT2G32440,AT3G24560,AT4G37150,AT4G37400,AT1G12290,AT2G02470,AT3G49810,AT4G02590,AT5G59570,AT5G43100,AT4G26310,AT3G15020,AT3G53870,AT5G45400,AT3G50700,AT5G41870,AT1G16280,AT1G07910,AT4G04500,AT1G11580,AT1G64520,AT5G06000,AT3G49600,AT4G02020…
,AT5G39830,AT3G21350,AT4G32850,AT3G22330,AT4G00800,AT3G07080,AT3G45140,AT1G11950,AT4G16660,AT1G55540,AT1G01060,AT5G49900,AT3G13340,AT5G23060,AT5G39590,AT4G32010,AT1G78650,AT5G15950,AT5G56680,AT1G69730,AT2G03810,AT2G44180,AT4G21430,AT5G49580,AT1G18730,AT3G01800,AT4G11120,AT1G25540,AT1G68800,AT1G70770,AT1G11820,AT1G49760,AT4G09140,AT2G13810,AT3G07550,AT3G46820,AT1G17160,AT5G20480,AT1G32810,AT4G0073…
GO:0009628	P	response to abiotic stimulus	1183	8221	2635	28397	2.5e-38	4.1e-35	AT5G15020,AT5G46050,AT1G06620,AT3G22104,AT4G15560,AT1G73260,AT4G11660,AT1G76490,AT3G15353,AT3G47520,AT4G22890,AT4G24500,AT1G04300,AT5G08590,AT5G44740,AT4G29770,AT3G12200,AT2G18250,AT5G16820,AT5G26920,AT3G61850,AT2G43010,AT1G64890,AT2G24200,AT5G08560,AT1G23740,AT2G36480,AT1G08540,AT1G79730,AT5G43060,AT5G04910,AT2G36840,AT3G12390,AT1G05630,AT5G03760,AT1G09210,AT3G53870,AT2G47190,AT5G05800,AT4G28030…
GO:0006807	P	nitrogen compound metabolic process	2164	8221	5675	28397	4.7e-34	7e-31	AT1G06190,AT4G22890,AT5G44790,AT5G03630,AT5G06710,AT3G26680,AT1G76490,AT2G43010,AT3G24560,AT4G37400,AT1G03160,AT2G02470,AT1G79730,AT4G02590,AT5G59570,AT5G49520,AT3G50700,AT3G57570,AT1G16280,AT1G07910,AT5G07020,AT1G64520,AT4G02020,AT5G60960,AT3G10670,AT5G52760,AT3G14310,AT4G12600,AT3G15150,AT5G26030,AT5G08130,AT3G10500,AT5G26780,AT1G10450,AT5G13980,AT2G30280,AT5G47840,AT5G45680,AT1G33980,AT5G58620…
GO:0006952	P	defense response	803	8221	1653	28397	8.1e-34	1.1e-30	AT3G48640,AT4G12560,AT4G22890,AT1G53350,AT4G03550,AT3G47480,AT5G44870,AT3G15353,AT3G45620,AT1G15010,AT4G14370,AT1G03080,AT3G28460,AT4G11330,AT5G40470,AT2G43010,AT4G37150,AT1G18740,AT1G23740,AT1G12290,AT3G13950,AT1G61100,AT4G02590,AT4G04110,AT1G72920,AT5G48380,AT3G15020,AT4G22300,AT3G50700,AT4G02600,AT2G14560,AT4G11260,AT4G04500,AT4G20910,AT3G19580,AT1G01040,AT3G50950,AT3G57300,AT4G02020,AT5G55310…
GO:0002376	P	immune system process	542	8221	984	28397	1.3e-32	1.4e-29	AT3G48640,AT3G44480,AT4G03550,AT3G47480,AT5G44870,AT3G15353,AT3G45620,AT1G03080,AT3G28460,AT4G11330,AT2G43010,AT4G37150,AT1G18740,AT1G09210,AT4G22300,AT3G50700,AT4G04500,AT4G20910,AT3G19580,AT1G01040,AT3G57300,AT4G02020,AT3G46530,AT2G40000,AT2G39940,AT5G54860,AT4G23150,AT3G52400,AT5G21090,AT3G48080,AT5G62410,AT5G54250,AT5G52760,AT1G60860,AT1G07000,AT2G24850,AT4G36290,AT1G79950,AT1G05300,AT3G59660…
GO:0006955	P	immune response	542	8221	984	28397	1.3e-32	1.4e-29	AT3G48640,AT3G44480,AT4G03550,AT3G47480,AT5G44870,AT3G15353,AT3G45620,AT1G03080,AT3G28460,AT4G11330,AT2G43010,AT4G37150,AT1G18740,AT1G09210,AT4G22300,AT3G50700,AT4G04500,AT4G20910,AT3G19580,AT1G01040,AT3G57300,AT4G02020,AT3G46530,AT2G40000,AT2G39940,AT5G54860,AT4G23150,AT3G52400,AT5G21090,AT3G48080,AT5G62410,AT5G54250,AT5G52760,AT1G60860,AT1G07000,AT2G24850,AT4G36290,AT1G79950,AT1G05300,AT3G59660…
GO:0045087	P	innate immune response	517	8221	930	28397	7.3e-32	7e-29	AT3G48640,AT3G44480,AT4G03550,AT3G47480,AT5G44870,AT3G15353,AT3G45620,AT1G03080,AT4G11330,AT2G43010,AT4G37150,AT1G18740,AT1G09210,AT4G22300,AT3G50700,AT4G04500,AT4G20910,AT3G19580,AT1G01040,AT3G57300,AT4G02020,AT3G46530,AT2G40000,AT2G39940,AT5G54860,AT4G23150,AT3G52400,AT5G21090,AT3G48080,AT5G54250,AT5G52760,AT1G60860,AT1G07000,AT2G24850,AT4G36290,AT1G79950,AT1G05300,AT3G59660,AT3G25040,AT1G77120…
GO:0042221	P	response to chemical stimulus	1595	8221	3978	28397	6.8e-32	7e-29	AT1G06190,AT1G06620,AT5G44790,AT1G53210,AT4G37390,AT2G43010,AT1G64890,AT4G12040,AT1G09210,AT3G50700,AT1G64520,AT5G62480,AT4G02020,AT5G54380,AT1G20510,AT5G21090,AT5G52760,AT3G20390,AT3G15150,AT5G26030,AT5G22060,AT5G08130,AT1G07000,AT3G10500,AT5G26780,AT4G02330,AT4G34370,AT2G21160,AT5G16000,AT5G03070,AT3G07360,AT1G69890,AT5G08620,AT1G70140,AT1G70410,AT2G27690,AT3G26830,AT2G20360,AT4G16740,AT5G55920…
GO:0051707	P	response to other organism	705	8221	1421	28397	1.1e-31	9.9e-29	AT3G48640,AT5G46050,AT4G22890,AT4G03550,AT3G47480,AT5G44870,AT3G45620,AT1G15010,AT3G28460,AT4G11330,AT2G43010,AT4G37150,AT4G15210,AT1G23740,AT4G10390,AT1G20980,AT3G15020,AT4G22300,AT5G52450,AT3G50700,AT2G22840,AT4G04500,AT4G20910,AT1G01040,AT3G57300,AT4G02020,AT5G55310,AT1G20510,AT1G15780,AT4G19700,AT3G46530,AT2G39940,AT5G54860,AT4G23150,AT3G52400,AT5G21090,AT3G11900,AT3G48080,AT5G62410,AT5G52760…
GO:0009607	P	response to biotic stimulus	801	8221	1687	28397	2.8e-31	2.3e-28	AT3G48640,AT5G46050,AT4G22890,AT5G52750,AT4G03550,AT3G47480,AT5G44870,AT3G45620,AT1G15010,AT3G28460,AT4G11330,AT2G43010,AT4G37150,AT4G15210,AT1G23740,AT4G10390,AT5G23880,AT4G34700,AT1G20980,AT3G11400,AT3G15020,AT4G22300,AT5G52450,AT5G15730,AT1G27980,AT2G22840,AT4G04500,AT4G20910,AT1G64520,AT1G01040,AT3G57300,AT4G02020,AT5G55310,AT1G20510,AT1G15780,AT4G19700,AT3G46530,AT2G40000,AT2G39940,AT5G54860…
GO:0043412	P	macromolecule modification	1329	8221	3199	28397	3.7e-31	2.9e-28	AT5G35410,AT1G05840,AT4G22890,AT5G62410,AT4G15560,AT5G46080,AT5G66850,AT5G36940,AT3G02130,AT1G61850,AT1G01540,AT5G08590,AT3G20780,AT3G12200,AT4G11330,AT5G44790,AT1G67470,AT5G23390,AT2G43010,AT2G02480,AT2G02800,AT5G51660,AT4G32920,AT5G43710,AT1G12290,AT4G10390,AT3G08850,AT3G49810,AT1G25320,AT1G76260,AT1G76400,AT4G31050,AT5G61060,AT2G28120,AT1G12280,AT2G28940,AT3G18040,AT3G50700,AT5G55170,AT3G53090…
GO:0042180	P	cellular ketone metabolic process	953	8221	2123	28397	1.6e-30	1.2e-27	AT3G48640,AT2G17630,AT1G61850,AT4G15560,AT3G47480,AT5G36940,AT3G47520,AT5G41480,AT4G33760,AT1G45050,AT1G01260,AT1G23780,AT5G26920,AT2G32440,AT2G04560,AT4G37150,AT1G23740,AT3G52570,AT3G25530,AT4G10390,AT1G08540,AT3G14930,AT1G76400,AT5G49030,AT5G61060,AT3G15020,AT2G17033,AT5G06290,AT1G27980,AT5G49555,AT4G04500,AT1G72190,AT1G64520,AT3G63510,AT3G49680,AT3G11580,AT5G55310,AT1G20510,AT1G15780,AT3G21780…
GO:0043436	P	oxoacid metabolic process	944	8221	2103	28397	3.2e-30	2.1e-27	AT3G48640,AT2G17630,AT1G61850,AT4G15560,AT3G47480,AT5G36940,AT3G47520,AT5G41480,AT4G33760,AT1G45050,AT1G01260,AT1G23780,AT2G32440,AT2G04560,AT4G37150,AT1G23740,AT3G52570,AT3G25530,AT4G10390,AT1G08540,AT3G14930,AT1G76400,AT5G49030,AT5G61060,AT3G15020,AT2G17033,AT5G06290,AT1G27980,AT5G49555,AT4G04500,AT1G72190,AT1G64520,AT3G63510,AT3G49680,AT3G11580,AT5G55310,AT1G20510,AT1G15780,AT3G21780,AT1G52360…
GO:0019752	P	carboxylic acid metabolic process	944	8221	2103	28397	3.2e-30	2.1e-27	AT3G48640,AT2G17630,AT1G61850,AT4G15560,AT3G47480,AT5G36940,AT3G47520,AT5G41480,AT4G33760,AT1G45050,AT1G01260,AT1G23780,AT2G32440,AT2G04560,AT4G37150,AT1G23740,AT3G52570,AT3G25530,AT4G10390,AT1G08540,AT3G14930,AT1G76400,AT5G49030,AT5G61060,AT3G15020,AT2G17033,AT5G06290,AT1G27980,AT5G49555,AT4G04500,AT1G72190,AT1G64520,AT3G63510,AT3G49680,AT3G11580,AT5G55310,AT1G20510,AT1G15780,AT3G21780,AT1G52360…
GO:0006082	P	organic acid metabolic process	944	8221	2105	28397	4.1e-30	2.6e-27	AT3G48640,AT2G17630,AT1G61850,AT4G15560,AT3G47480,AT5G36940,AT3G47520,AT5G41480,AT4G33760,AT1G45050,AT1G01260,AT1G23780,AT2G32440,AT2G04560,AT4G37150,AT1G23740,AT3G52570,AT3G25530,AT4G10390,AT1G08540,AT3G14930,AT1G76400,AT5G49030,AT5G61060,AT3G15020,AT2G17033,AT5G06290,AT1G27980,AT5G49555,AT4G04500,AT1G72190,AT1G64520,AT3G63510,AT3G49680,AT3G11580,AT5G55310,AT1G20510,AT1G15780,AT3G21780,AT1G52360…
GO:0006464	P	protein modification process	1164	8221	2773	28397	2.2e-28	1.3e-25	AT5G35410,AT1G05840,AT4G22890,AT5G62410,AT4G15560,AT5G64660,AT5G66850,AT5G36940,AT1G61850,AT1G01540,AT5G08590,AT3G20780,AT3G12200,AT4G11330,AT5G44790,AT1G67470,AT5G23390,AT2G43010,AT2G02480,AT2G02800,AT5G51660,AT4G32920,AT5G43710,AT1G12290,AT4G10390,AT3G08850,AT3G49810,AT1G25320,AT1G76260,AT1G76400,AT4G31050,AT5G61060,AT2G28120,AT2G28940,AT3G18040,AT3G50700,AT5G55170,AT3G53090,AT4G04500,AT4G20910…
GO:0051641	P	cellular localization	752	8221	1613	28397	1.4e-27	8.4e-25	AT1G16560,AT4G22890,AT5G20300,AT3G16270,AT3G47480,AT3G15353,AT5G04170,AT1G03080,AT5G54910,AT4G11330,AT2G43010,AT1G54320,AT1G18740,AT5G57180,AT1G03160,AT1G10130,AT3G12390,AT4G12040,AT5G61060,AT3G11400,AT2G21390,AT4G10620,AT1G73430,AT3G50700,AT2G14560,AT1G14140,AT1G16280,AT5G07020,AT2G21190,AT5G06000,AT1G66340,AT4G11670,AT2G16640,AT4G01800,AT5G11490,AT1G79280,AT1G56290,AT2G15290,AT5G41790,AT3G52400…
GO:0034641	P	cellular nitrogen compound metabolic process	659	8221	1373	28397	1.2e-26	6.4e-24	AT2G17630,AT4G22890,AT2G25180,AT4G15560,AT5G36120,AT5G36940,AT2G05380,AT2G18250,AT1G23740,AT1G03160,AT3G25530,AT4G28740,AT1G76400,AT5G49030,AT1G64770,AT2G17033,AT1G27980,AT5G42270,AT1G72190,AT3G22210,AT3G27300,AT3G49680,AT5G24030,AT4G11300,AT5G14500,AT2G13540,AT5G26600,AT3G29200,AT5G13800,AT3G14310,AT5G46110,AT1G25350,AT5G26030,AT2G24850,AT2G05920,AT5G26780,AT2G23420,AT5G13980,AT1G65230,AT3G16400…
GO:0051649	P	establishment of localization in cell	724	8221	1554	28397	1.8e-26	9.5e-24	AT1G16560,AT4G22890,AT5G20300,AT3G16270,AT3G47480,AT3G15353,AT5G04170,AT1G03080,AT5G54910,AT4G11330,AT2G43010,AT1G54320,AT1G18740,AT5G57180,AT1G03160,AT1G10130,AT3G12390,AT4G12040,AT5G61060,AT3G11400,AT2G21390,AT4G10620,AT1G73430,AT3G50700,AT1G14140,AT1G16280,AT5G07020,AT5G06000,AT4G11670,AT2G16640,AT4G01800,AT5G11490,AT1G79280,AT1G56290,AT2G15290,AT5G41790,AT3G52400,AT2G30770,AT5G10380,AT1G18260…
GO:0010033	P	response to organic substance	1141	8221	2754	28397	3.7e-26	1.9e-23	AT1G06190,AT5G46050,AT1G06620,AT2G26930,AT5G44790,AT1G05690,AT4G11660,AT3G15353,AT3G45620,AT4G24500,AT4G37390,AT4G03280,AT1G01260,AT2G43010,AT5G13370,AT1G64890,AT5G45410,AT4G18020,AT4G10390,AT3G47480,AT5G23880,AT4G35470,AT1G19220,AT5G48380,AT1G05630,AT5G03760,AT2G23430,AT2G47190,AT3G50700,AT1G27980,AT2G22840,AT4G20910,AT4G08950,AT5G42950,AT1G64520,AT1G66340,AT5G62480,AT2G32080,AT1G33050,AT3G57300…
GO:0044262	P	cellular carbohydrate metabolic process	799	8221	1778	28397	1.3e-25	6.3e-23	AT4G26650,AT4G22890,AT1G11720,AT4G15560,AT5G36120,AT3G44320,AT3G47520,AT2G22125,AT5G18525,AT5G44790,AT2G04560,AT4G37400,AT1G23740,AT5G43710,AT3G25530,AT4G32840,AT3G08850,AT1G18270,AT1G76400,AT5G61060,AT1G05630,AT1G10360,AT3G15020,AT1G64770,AT5G08560,AT1G61690,AT2G32810,AT4G10960,AT5G49555,AT5G57350,AT3G22210,AT3G09690,AT4G11670,AT5G64740,AT5G11490,AT1G52360,AT3G07390,AT1G07180,AT1G53280,AT5G14500…
GO:0006996	P	organelle organization	890	8221	2044	28397	3.2e-25	1.5e-22	AT1G06190,AT1G72440,AT4G22890,AT3G20780,AT2G02480,AT5G07780,AT4G19410,AT1G76490,AT5G10490,AT5G51430,AT2G20020,AT4G03280,AT4G17140,AT5G05970,AT5G51660,AT5G08560,AT5G36120,AT2G36480,AT3G25530,AT3G08850,AT1G79730,AT5G16620,AT5G49030,AT5G61060,AT5G03760,AT1G63470,AT5G44800,AT1G06530,AT4G20910,AT5G07020,AT5G06000,AT1G01040,AT2G32080,AT4G04350,AT2G46180,AT1G77600,AT4G02020,AT4G01800,AT1G79280,AT1G52360…
GO:0044283	P	small molecule biosynthetic process	827	8221	1865	28397	3.4e-25	1.6e-22	AT3G48640,AT2G17630,AT1G61850,AT4G15560,AT3G47480,AT5G36940,AT1G76490,AT3G15353,AT1G03080,AT2G18250,AT5G26920,AT2G32440,AT4G21960,AT1G54320,AT1G18740,AT1G23740,AT1G03160,AT3G25530,AT4G10390,AT1G76400,AT4G31050,AT2G32950,AT1G64770,AT2G17033,AT5G06290,AT4G04500,AT1G72190,AT1G64520,AT1G35420,AT5G55310,AT5G24030,AT1G20510,AT1G15780,AT1G52360,AT1G07180,AT5G54860,AT4G23150,AT3G52400,AT2G13540,AT4G33090…
GO:0065007	P	biological regulation	2251	8221	6222	28397	9.7e-25	4.2e-22	AT1G06190,AT1G06620,AT5G44790,AT5G06710,AT1G76490,AT4G22890,AT4G37390,AT2G22125,AT5G40470,AT2G43010,AT1G49040,AT1G03160,AT2G02470,AT1G79730,AT4G02590,AT5G59570,AT5G49520,AT4G22300,AT3G10800,AT3G50700,AT4G24670,AT1G64520,AT1G53210,AT4G02020,AT5G54380,AT5G64620,AT4G31820,AT4G17030,AT2G43650,AT4G33090,AT3G13410,AT5G21090,AT5G54250,AT5G52760,AT3G14310,AT3G15150,AT1G50430,AT5G26030,AT5G08130,AT1G07000…
GO:0051179	P	localization	1484	8221	3819	28397	9.5e-25	4.2e-22	AT4G22890,AT5G44790,AT5G20300,AT1G76490,AT3G50380,AT2G43010,AT1G64890,AT1G03160,AT4G12040,AT5G05570,AT3G50700,AT1G16280,AT5G07020,AT5G33280,AT3G01350,AT5G06000,AT3G02520,AT4G31820,AT4G33090,AT3G13410,AT5G21090,AT1G14670,AT5G54250,AT5G52760,AT5G26030,AT1G10290,AT1G07000,AT3G10850,AT1G34065,AT1G65230,AT2G29110,AT4G02330,AT3G57000,AT5G47840,AT4G34370,AT1G74880,AT1G70890,AT5G58620,AT5G22820,AT5G08620…
GO:0051716	P	cellular response to stimulus	986	8221	2355	28397	1.3e-23	5.4e-21	AT3G48640,AT1G06620,AT2G25180,AT5G44790,AT3G47480,AT5G44870,AT3G44320,AT3G45620,AT4G24500,AT1G03080,AT3G49240,AT4G03280,AT3G63310,AT2G43010,AT1G18740,AT3G18040,AT4G25290,AT2G36480,AT2G02470,AT3G59380,AT4G35470,AT5G48380,AT1G05630,AT5G63190,AT1G09210,AT2G47190,AT4G22300,AT3G50700,AT2G14560,AT5G49555,AT4G04500,AT4G20910,AT3G19580,AT1G66340,AT4G32360,AT3G57300,AT3G06850,AT4G02020,AT5G54380,AT5G53900…
GO:0050789	P	regulation of biological process	1921	8221	5235	28397	8.3e-23	3.4e-20	AT1G06190,AT1G06620,AT5G44790,AT5G06710,AT1G76490,AT4G22890,AT3G20780,AT5G40470,AT2G43010,AT5G05970,AT1G03160,AT2G02470,AT1G79730,AT4G02590,AT5G59570,AT4G22300,AT3G50700,AT1G64520,AT4G02020,AT5G54380,AT4G31820,AT2G43650,AT4G33090,AT5G21090,AT3G10670,AT5G52760,AT3G15150,AT5G26030,AT5G08130,AT1G07000,AT3G10500,AT1G10450,AT3G43230,AT2G30280,AT3G57000,AT5G47840,AT4G34370,AT1G74880,AT5G51700,AT5G58620…
GO:0051234	P	establishment of localization	1412	8221	3652	28397	9e-23	3.5e-20	AT4G22890,AT5G44790,AT5G20300,AT1G76490,AT2G43010,AT1G64890,AT1G03160,AT4G12040,AT5G05570,AT3G50700,AT1G16280,AT5G07020,AT5G33280,AT3G01350,AT5G06000,AT4G31820,AT4G33090,AT3G13410,AT5G21090,AT1G14670,AT5G54250,AT5G52760,AT5G26030,AT1G10290,AT1G07000,AT3G10850,AT1G34065,AT1G65230,AT2G29110,AT4G02330,AT3G57000,AT5G47840,AT4G34370,AT1G74880,AT1G70890,AT5G58620,AT5G22820,AT5G08620,AT1G70140,AT1G70410…
GO:0046907	P	intracellular transport	652	8221	1423	28397	1.7e-22	6.4e-20	AT1G16560,AT5G20300,AT3G16270,AT3G47480,AT3G15353,AT5G04170,AT1G03080,AT5G54910,AT4G11330,AT2G43010,AT1G54320,AT1G18740,AT5G57180,AT1G10130,AT3G12390,AT4G12040,AT5G61060,AT3G11400,AT2G21390,AT4G10620,AT1G73430,AT3G50700,AT1G14140,AT1G16280,AT5G06000,AT4G11670,AT2G16640,AT4G01800,AT5G11490,AT1G56290,AT2G15290,AT5G41790,AT3G52400,AT2G30770,AT5G10380,AT1G18260,AT5G66030,AT5G52760,AT4G01320,AT5G52440…
GO:0005975	P	carbohydrate metabolic process	941	8221	2249	28397	1.9e-22	7e-20	AT4G26650,AT4G22890,AT1G11720,AT4G15560,AT1G09910,AT5G36120,AT3G44320,AT3G47520,AT2G22125,AT5G18525,AT5G44790,AT2G04560,AT4G37400,AT1G23740,AT5G43710,AT3G25530,AT4G32840,AT3G08850,AT5G43060,AT1G18270,AT1G76400,AT5G61060,AT1G05630,AT1G10360,AT3G15020,AT1G64770,AT5G08560,AT1G61690,AT2G32810,AT5G41870,AT4G10960,AT5G49555,AT1G64390,AT4G27820,AT1G66180,AT1G11580,AT5G57350,AT3G22210,AT3G09690,AT4G11670…
GO:0051704	P	multi-organism process	787	8221	1820	28397	1.2e-21	4.2e-19	AT3G48640,AT5G46050,AT4G22890,AT4G03550,AT3G47480,AT5G44870,AT3G45620,AT1G15010,AT4G03280,AT4G11330,AT2G43010,AT4G37150,AT4G15210,AT1G23740,AT4G10390,AT1G20980,AT1G05630,AT3G15020,AT4G22300,AT3G10800,AT3G50700,AT2G22840,AT4G11260,AT4G04500,AT4G20910,AT1G01040,AT2G19130,AT3G57300,AT4G02020,AT5G55310,AT1G20510,AT1G15780,AT4G19700,AT3G46530,AT3G18910,AT2G39940,AT5G54860,AT4G23150,AT3G52400,AT5G21090…
GO:0009056	P	catabolic process	910	8221	2182	28397	2.2e-21	7.7e-19	AT4G12560,AT4G22890,AT4G15560,AT5G36120,AT5G36940,AT3G44320,AT5G57350,AT4G32360,AT5G19420,AT5G24830,AT1G73130,AT5G58870,AT2G04560,AT5G41240,AT5G08560,AT1G23740,AT3G52570,AT5G26860,AT3G25530,AT4G32840,AT5G08690,AT2G36840,AT4G31050,AT5G61060,AT3G11400,AT1G10360,AT2G21390,AT1G64770,AT2G32810,AT3G57570,AT4G34700,AT5G49555,AT5G59300,AT1G64520,AT3G63510,AT5G62480,AT5G11840,AT1G53210,AT1G01160,AT3G57300…
GO:0070887	P	cellular response to chemical stimulus	642	8221	1417	28397	2.8e-21	9.7e-19	AT3G48640,AT1G06620,AT5G44790,AT3G47480,AT3G45620,AT4G24500,AT4G03280,AT3G63310,AT2G43010,AT4G18020,AT4G35470,AT5G48380,AT1G05630,AT1G63470,AT2G47190,AT5G15730,AT5G49555,AT4G20910,AT3G19580,AT3G49600,AT4G32360,AT3G57300,AT4G02020,AT5G54380,AT3G21780,AT1G56290,AT2G39940,AT3G52400,AT2G13540,AT2G18790,AT5G67030,AT1G18260,AT5G62410,AT5G52760,AT1G25350,AT3G15150,AT4G04800,AT5G08130,AT1G07000,AT2G24850…
GO:0043687	P	post-translational protein modification	872	8221	2075	28397	3.3e-21	1.1e-18	AT4G22890,AT5G62410,AT4G15560,AT5G64660,AT5G66850,AT1G61850,AT1G01540,AT5G08590,AT3G20780,AT3G12200,AT4G11330,AT1G67470,AT2G43010,AT2G02480,AT2G02800,AT5G51660,AT3G18040,AT3G46820,AT1G03160,AT4G10390,AT3G49810,AT1G25320,AT5G61060,AT1G63470,AT2G28940,AT3G50700,AT5G55170,AT4G04500,AT4G20910,AT4G19830,AT2G19130,AT1G01160,AT4G22730,AT4G02020,AT5G54380,AT1G08650,AT3G55050,AT1G52290,AT1G56290,AT1G65250…
GO:0070727	P	cellular macromolecule localization	519	8221	1093	28397	2.1e-20	7e-18	AT5G20300,AT3G16270,AT3G47480,AT3G15353,AT1G03080,AT5G54910,AT4G11330,AT2G43010,AT1G18740,AT5G57180,AT3G12390,AT5G61060,AT3G11400,AT2G21390,AT4G10620,AT1G73430,AT3G50700,AT1G16280,AT5G06000,AT2G16640,AT4G01800,AT5G11490,AT1G52360,AT2G15290,AT5G41790,AT3G52400,AT5G56290,AT5G10380,AT5G52760,AT1G06210,AT5G52440,AT5G26030,AT1G07000,AT3G10850,AT5G40280,AT3G23660,AT1G79810,AT3G57000,AT4G34370,AT1G60070…
GO:0009416	P	response to light stimulus	553	8221	1188	28397	2.8e-20	9e-18	AT5G15020,AT5G49730,AT4G22890,AT3G22104,AT4G15560,AT4G11660,AT4G29770,AT3G61850,AT2G43010,AT1G23740,AT1G79730,AT2G36840,AT1G05630,AT1G09210,AT1G72660,AT4G00940,AT1G64520,AT3G06850,AT5G64740,AT4G01800,AT2G46260,AT4G31820,AT1G56290,AT3G02680,AT2G40000,AT1G07180,AT3G60140,AT2G39940,AT1G70800,AT5G60960,AT2G13540,AT5G67030,AT5G46110,AT1G25350,AT3G01320,AT5G22060,AT2G17840,AT3G26490,AT3G06670,AT3G21560…
GO:0006810	P	transport	1364	8221	3577	28397	3.4e-20	1.1e-17	AT1G16560,AT5G46050,AT5G52750,AT4G15560,AT2G45140,AT3G16270,AT3G47480,AT5G36940,AT3G25410,AT1G76490,AT3G15353,AT5G04170,AT5G10490,AT3G09070,AT1G03080,AT5G54910,AT4G26700,AT3G14410,AT5G44790,AT4G39730,AT2G43010,AT4G21960,AT1G64890,AT1G18740,AT5G08560,AT1G33080,AT5G59250,AT1G55690,AT1G10130,AT2G10940,AT2G37890,AT1G78130,AT3G09800,AT4G30110,AT3G12390,AT4G12040,AT5G61060,AT3G11400,AT5G03760,AT2G28120…
GO:0044248	P	cellular catabolic process	871	8221	2095	28397	3.5e-20	1.1e-17	AT1G32500,AT4G22890,AT4G15560,AT5G36120,AT5G36940,AT3G44320,AT5G57350,AT4G32360,AT5G19420,AT5G24830,AT1G73130,AT5G58870,AT2G04560,AT5G41240,AT5G08560,AT1G23740,AT3G52570,AT5G26860,AT3G25530,AT4G32840,AT5G08690,AT2G36840,AT4G31050,AT5G61060,AT3G11400,AT2G21390,AT1G64770,AT2G32810,AT3G57570,AT4G34700,AT5G49555,AT5G59300,AT1G64520,AT3G63510,AT5G62480,AT5G11840,AT1G53210,AT1G01160,AT3G57300,AT4G02020…
GO:0006139	P	nucleobase, nucleoside, nucleotide and nucleic acid metabolic process	1752	8221	4798	28397	8.1e-20	2.4e-17	AT1G06190,AT4G22890,AT5G44790,AT5G06710,AT1G76490,AT2G43010,AT3G24560,AT1G03160,AT2G02470,AT1G79730,AT4G02590,AT5G59570,AT5G49520,AT3G50700,AT3G57570,AT1G16280,AT1G07910,AT5G07020,AT1G64520,AT4G02020,AT5G60960,AT3G10670,AT5G52760,AT4G12600,AT3G15150,AT5G08130,AT3G10500,AT1G10450,AT2G30280,AT5G47840,AT1G33980,AT5G58620,AT5G03070,AT1G10180,AT3G13740,AT1G70140,AT1G54380,AT4G18370,AT5G16260,AT4G25450…
GO:0006519	P	cellular amino acid and derivative metabolic process	599	8221	1324	28397	8.7e-20	2.5e-17	AT2G17630,AT2G04400,AT4G15560,AT5G36940,AT3G02130,AT1G76490,AT3G15353,AT1G03080,AT2G18250,AT1G18740,AT1G23740,AT3G25530,AT1G76400,AT5G49030,AT2G32950,AT2G17033,AT1G27980,AT1G72190,AT1G64520,AT4G04350,AT5G24030,AT1G20510,AT3G52400,AT2G13540,AT5G26600,AT3G29200,AT3G10670,AT3G14310,AT5G46110,AT1G25350,AT1G09500,AT1G07000,AT2G24850,AT2G05920,AT5G26780,AT3G21560,AT5G13980,AT5G13680,AT4G19170,AT5G11720…
GO:0032787	P	monocarboxylic acid metabolic process	654	8221	1481	28397	1.2e-19	3.3e-17	AT3G48640,AT1G61850,AT4G15560,AT3G47480,AT5G36940,AT5G41480,AT1G01260,AT2G32440,AT2G04560,AT4G37150,AT1G23740,AT3G52570,AT3G25530,AT4G10390,AT3G14930,AT4G31050,AT5G61060,AT5G49555,AT4G04500,AT1G64520,AT3G63510,AT3G11580,AT5G55310,AT1G20510,AT1G15780,AT3G21780,AT1G52360,AT5G63380,AT5G54860,AT4G23150,AT3G52400,AT2G35500,AT4G33090,AT5G56290,AT5G67030,AT3G48080,AT5G46290,AT3G49140,AT5G52760,AT3G14310…
GO:0016043	P	cellular component organization	1216	8221	3141	28397	1.4e-19	3.8e-17	AT1G06190,AT1G72440,AT4G22890,AT3G20780,AT2G02480,AT3G16270,AT3G47480,AT4G19410,AT1G76490,AT5G10490,AT5G44800,AT4G19550,AT2G20020,AT4G03280,AT1G65260,AT4G17140,AT1G49040,AT1G54320,AT5G51660,AT5G08560,AT5G07780,AT2G36480,AT5G20490,AT1G10130,AT1G79730,AT5G16620,AT5G49030,AT5G61060,AT1G05630,AT3G15095,AT1G63470,AT5G06290,AT5G15730,AT3G10380,AT1G06530,AT5G48820,AT4G11260,AT4G20910,AT5G07020,AT3G12400…
GO:0034613	P	cellular protein localization	501	8221	1059	28397	1.8e-19	4.8e-17	AT5G20300,AT3G16270,AT3G47480,AT3G15353,AT1G03080,AT5G54910,AT4G11330,AT2G43010,AT1G18740,AT5G57180,AT3G12390,AT5G61060,AT3G11400,AT2G21390,AT4G10620,AT1G73430,AT3G50700,AT1G16280,AT5G06000,AT2G16640,AT4G01800,AT5G11490,AT1G52360,AT2G15290,AT5G41790,AT3G52400,AT5G56290,AT5G10380,AT5G52760,AT1G06210,AT5G52440,AT5G26030,AT1G07000,AT3G10850,AT5G40280,AT3G23660,AT1G79810,AT3G57000,AT4G34370,AT1G60070…
GO:0071310	P	cellular response to organic substance	564	8221	1234	28397	2.2e-19	6e-17	AT3G48640,AT1G06620,AT5G44790,AT3G47480,AT3G45620,AT4G24500,AT4G03280,AT3G63310,AT2G43010,AT4G18020,AT4G35470,AT1G05630,AT1G63470,AT2G47190,AT5G15730,AT4G20910,AT3G19580,AT3G49600,AT3G57300,AT4G02020,AT5G54380,AT3G21780,AT1G56290,AT2G39940,AT3G52400,AT2G13540,AT2G18790,AT5G67030,AT1G18260,AT5G62410,AT5G52760,AT1G25350,AT3G15150,AT1G60860,AT5G08130,AT1G07000,AT2G24850,AT3G07370,AT3G57530,AT1G79950…
GO:0009314	P	response to radiation	574	8221	1263	28397	2.6e-19	6.8e-17	AT5G15020,AT5G49730,AT4G22890,AT3G22104,AT4G15560,AT4G11660,AT4G29770,AT3G61850,AT2G43010,AT1G23740,AT2G36480,AT1G79730,AT2G36840,AT1G05630,AT1G09210,AT1G72660,AT4G00940,AT1G64520,AT3G06850,AT5G64740,AT4G01800,AT2G46260,AT4G31820,AT1G56290,AT3G02680,AT2G40000,AT1G07180,AT3G60140,AT2G39940,AT1G70800,AT5G60960,AT2G13540,AT5G67030,AT5G46110,AT1G25350,AT3G01320,AT5G22060,AT2G17840,AT3G26490,AT3G06670…
GO:0044106	P	cellular amine metabolic process	458	8221	947	28397	3.3e-19	8.5e-17	AT2G17630,AT2G04400,AT4G15560,AT5G36940,AT2G18250,AT1G23740,AT3G25530,AT1G76400,AT5G49030,AT2G17033,AT1G27980,AT1G72190,AT3G49680,AT5G24030,AT3G48730,AT2G13540,AT5G26600,AT3G29200,AT3G10670,AT3G14310,AT5G46110,AT1G25350,AT2G24850,AT2G05920,AT5G26780,AT5G13980,AT5G11720,AT3G59060,AT4G14910,AT1G01440,AT1G17745,AT3G19400,AT1G32060,AT1G32500,AT1G65040,AT2G30520,AT4G33740,AT5G42380,AT2G16500,AT5G51110…
GO:0044260	P	cellular macromolecule metabolic process	2922	8221	8616	28397	3.9e-19	9.9e-17	AT1G06190,AT2G17220,AT4G22890,AT1G11720,AT5G44790,AT5G06710,AT3G57170,AT2G22125,AT1G67470,AT2G43010,AT3G24560,AT4G32920,AT1G12290,AT2G02470,AT3G49810,AT4G02590,AT5G59570,AT4G26310,AT1G09210,AT3G53870,AT5G45400,AT3G50700,AT3G57570,AT1G16280,AT1G07910,AT4G04500,AT5G07020,AT1G64520,AT5G06000,AT3G49600,AT4G02020,AT5G54380,AT5G60960,AT1G12580,AT4G33090,AT5G21090,AT5G07150,AT3G10670,AT5G52760,AT4G12600…
,AT2G07340,AT3G01820,AT3G62910,AT2G02450,AT5G02320,AT1G23190,AT1G63000,AT3G20930,AT3G20280,AT4G21350,AT1G72150,AT5G54470,AT5G52510,AT5G02050,AT1G34130,AT3G56170,AT4G27800,AT5G65200,AT3G13200,AT4G06746,AT5G25220,AT1G79470,AT4G20260,AT1G27960,AT4G31800,AT2G34720,AT4G21750,AT1G50360,AT3G14330,AT3G13470,AT3G13300,AT2G35050,AT5G16620,AT4G23190,AT1G27980,AT4G38250,AT1G65250,AT1G21590,AT2G04842,AT5G5766…
GO:0006886	P	intracellular protein transport	492	8221	1044	28397	6.6e-19	1.6e-16	AT5G20300,AT3G16270,AT3G47480,AT3G15353,AT1G03080,AT5G54910,AT4G11330,AT2G43010,AT1G18740,AT5G57180,AT3G12390,AT5G61060,AT3G11400,AT2G21390,AT4G10620,AT1G73430,AT3G50700,AT1G16280,AT5G06000,AT2G16640,AT4G01800,AT5G11490,AT1G52360,AT2G15290,AT5G41790,AT3G52400,AT5G56290,AT5G10380,AT1G05940,AT1G06210,AT5G52440,AT5G26030,AT1G07000,AT3G10850,AT5G40280,AT3G23660,AT1G79810,AT3G57000,AT4G34370,AT1G60070…
GO:0006605	P	protein targeting	440	8221	906	28397	9.8e-19	2.4e-16	AT5G20300,AT3G16270,AT3G47480,AT3G15353,AT1G03080,AT5G54910,AT4G11330,AT2G43010,AT1G18740,AT5G57180,AT3G12390,AT5G61060,AT3G11400,AT4G10620,AT5G06290,AT3G50700,AT1G16280,AT5G06000,AT2G16640,AT4G01800,AT2G15290,AT5G41790,AT3G52400,AT5G56290,AT5G10380,AT1G05940,AT5G52440,AT5G26030,AT1G07000,AT3G10850,AT5G40280,AT1G79810,AT3G57000,AT4G34370,AT1G77550,AT2G47960,AT3G47700,AT1G60080,AT5G08620,AT1G32060…
GO:0009308	P	amine metabolic process	487	8221	1034	28397	1.1e-18	2.6e-16	AT2G17630,AT2G04400,AT4G15560,AT5G36940,AT2G18250,AT1G23740,AT2G27760,AT3G25530,AT1G76400,AT5G49030,AT2G17033,AT1G27980,AT1G72190,AT4G00940,AT3G49680,AT5G24030,AT5G14500,AT2G13540,AT5G26600,AT3G29200,AT3G10670,AT3G14310,AT5G46110,AT1G25350,AT2G24850,AT2G05920,AT5G26780,AT5G13980,AT5G11720,AT3G59060,AT4G14910,AT1G01440,AT1G17745,AT1G67740,AT1G32060,AT1G32500,AT1G65040,AT2G30520,AT4G33740,AT5G42380…
GO:0009814	P	defense response, incompatible interaction	297	8221	536	28397	1.4e-18	3.2e-16	AT3G48640,AT1G31580,AT3G44480,AT5G52750,AT1G80840,AT3G49530,AT4G26090,AT3G47480,AT4G11260,AT3G45620,AT2G22330,AT2G30770,AT3G57700,AT4G11330,AT2G32680,AT4G23100,AT5G24530,AT5G45260,AT2G43010,AT2G13810,AT3G62030,AT5G61900,AT4G37150,AT2G17220,AT1G13750,AT1G69270,AT3G04210,AT4G37640,AT5G17990,AT3G48090,AT5G45800,AT5G10760,AT1G09210,AT4G16950,AT1G07000,AT4G22300,AT3G10800,AT4G08180,AT2G14560,AT4G16660…
GO:0008104	P	protein localization	552	8221	1216	28397	1.6e-18	3.7e-16	AT4G15560,AT5G20300,AT3G16270,AT3G47480,AT3G15353,AT3G50380,AT1G03080,AT5G54910,AT4G11330,AT2G43010,AT1G18740,AT5G57180,AT3G12390,AT5G61060,AT3G11400,AT2G21390,AT4G10620,AT1G73430,AT3G50700,AT1G16280,AT2G21190,AT5G06000,AT2G16640,AT4G01800,AT5G11490,AT4G31820,AT1G52360,AT2G15290,AT5G41790,AT3G52400,AT5G56290,AT5G10380,AT3G19860,AT1G06210,AT5G52440,AT5G26030,AT1G07000,AT3G10850,AT5G40280,AT3G23660…
GO:0009058	P	biosynthetic process	2715	8221	7962	28397	2.1e-18	4.7e-16	AT1G06190,AT4G22890,AT1G11720,AT5G44790,AT2G30424,AT5G06710,AT1G76490,AT3G57170,AT2G22125,AT5G26920,AT2G43010,AT2G32440,AT4G32920,AT1G12290,AT2G02470,AT1G79730,AT4G02590,AT5G59570,AT4G26310,AT3G15020,AT3G53870,AT5G45400,AT3G50700,AT4G04500,AT5G07020,AT1G64520,AT5G06000,AT4G02020,AT1G20510,AT3G46430,AT4G33090,AT3G10670,AT5G52760,AT3G14310,AT4G12600,AT3G15150,AT1G53165,AT3G54390,AT1G50430,AT5G26030…
,AT1G55360,AT1G12110,AT1G76040,AT1G24150,AT1G17410,AT5G13710,AT1G12280,AT3G61140,AT2G32290,AT1G64860,AT1G50170,AT5G06360,AT5G55280,AT5G65140,AT3G05510,AT3G17626,AT3G57560,AT5G65210,AT4G38620,AT5G45140,AT4G19985,AT2G15900,AT3G53180,AT3G57700,AT5G33290,AT1G66200,AT4G33240,AT1G45150,AT1G79460,AT1G23870,AT1G07210,AT3G60030,AT1G23230,AT1G30590,AT4G17020,AT3G56760,AT3G04240,AT4G38240,AT3G61740,AT5G5901…
GO:0046394	P	carboxylic acid biosynthetic process	514	8221	1116	28397	3.2e-18	7e-16	AT3G48640,AT2G04400,AT1G61850,AT4G15560,AT3G47480,AT5G36940,AT2G18250,AT2G32440,AT1G23740,AT3G25530,AT4G10390,AT1G76400,AT4G31050,AT2G17033,AT4G04500,AT1G72190,AT5G55310,AT1G20510,AT1G15780,AT5G63380,AT5G54860,AT4G23150,AT3G52400,AT2G13540,AT5G67030,AT3G29200,AT3G48080,AT5G46290,AT3G10670,AT5G52760,AT3G14310,AT5G46110,AT1G07000,AT2G24850,AT2G05920,AT3G59660,AT5G13980,AT5G11720,AT3G59060,AT5G45680…
GO:0016053	P	organic acid biosynthetic process	514	8221	1116	28397	3.2e-18	7e-16	AT3G48640,AT2G04400,AT1G61850,AT4G15560,AT3G47480,AT5G36940,AT2G18250,AT2G32440,AT1G23740,AT3G25530,AT4G10390,AT1G76400,AT4G31050,AT2G17033,AT4G04500,AT1G72190,AT5G55310,AT1G20510,AT1G15780,AT5G63380,AT5G54860,AT4G23150,AT3G52400,AT2G13540,AT5G67030,AT3G29200,AT3G48080,AT5G46290,AT3G10670,AT5G52760,AT3G14310,AT5G46110,AT1G07000,AT2G24850,AT2G05920,AT3G59660,AT5G13980,AT5G11720,AT3G59060,AT5G45680…
GO:0050794	P	regulation of cellular process	1669	8221	4595	28397	4.6e-18	9.9e-16	AT1G06190,AT1G06620,AT5G44790,AT5G06710,AT1G76490,AT4G22890,AT2G43010,AT5G05970,AT1G03160,AT2G02470,AT1G79730,AT4G02590,AT5G59570,AT4G22300,AT3G50700,AT1G64520,AT4G02020,AT5G54380,AT4G33090,AT5G21090,AT3G10670,AT5G52760,AT3G15150,AT5G26030,AT5G08130,AT1G07000,AT3G10500,AT1G10450,AT3G43230,AT2G30280,AT4G34370,AT5G58620,AT4G04870,AT5G16000,AT5G03070,AT2G31400,AT5G58440,AT1G70410,AT2G27690,AT4G13730…
GO:0006520	P	cellular amino acid metabolic process	427	8221	882	28397	4.9e-18	1e-15	AT2G17630,AT2G04400,AT4G15560,AT5G36940,AT2G18250,AT1G23740,AT3G25530,AT1G76400,AT5G49030,AT2G17033,AT1G27980,AT1G72190,AT3G49680,AT3G48730,AT2G13540,AT5G26600,AT3G29200,AT3G10670,AT3G14310,AT5G46110,AT1G25350,AT2G24850,AT2G05920,AT5G26780,AT5G13980,AT5G11720,AT3G59060,AT4G14910,AT1G01440,AT1G17745,AT3G19400,AT1G32060,AT1G32500,AT2G30520,AT4G33740,AT5G42380,AT2G16500,AT5G51110,AT5G23820,AT4G13780…
GO:0043170	P	macromolecule metabolic process	3097	8221	9246	28397	5.2e-18	1.1e-15	AT1G06190,AT2G17220,AT4G22890,AT1G11720,AT5G44790,AT5G06710,AT1G76490,AT3G57170,AT2G22125,AT1G67470,AT2G43010,AT3G24560,AT4G32920,AT1G12290,AT2G02470,AT3G49810,AT4G02590,AT5G59570,AT5G43100,AT4G26310,AT1G09210,AT3G53870,AT5G45400,AT3G50700,AT3G57570,AT1G16280,AT1G07910,AT4G04500,AT1G11580,AT1G64520,AT5G06000,AT3G49600,AT4G02020,AT5G54380,AT2G43650,AT5G60960,AT1G12580,AT4G33090,AT5G21090,AT5G07150…
,AT2G02060,AT5G07360,AT1G70200,AT5G11260,AT1G57720,AT5G09740,AT4G10590,AT5G15580,AT3G25230,AT5G19220,AT3G11100,AT1G27450,AT5G45300,AT2G45730,AT5G14720,AT2G37678,AT1G05805,AT1G62850,AT1G21690,AT3G28760,AT1G34300,AT4G14070,AT3G14840,AT5G56740,AT2G36145,AT3G44880,AT5G57610,AT2G36530,AT1G76550,ATCG00190,AT3G26618,AT1G56110,AT2G44950,AT4G24040,AT3G02750,AT2G24280,AT1G19600,AT4G20760,AT3G52640,AT2G2829…
GO:0033036	P	macromolecule localization	659	8221	1541	28397	2.2e-17	4.4e-15	AT4G15560,AT5G20300,AT3G16270,AT3G47480,AT3G15353,AT3G50380,AT1G03080,AT5G54910,AT2G18250,AT2G43010,AT1G18740,AT5G57180,AT2G10940,AT3G12390,AT5G61060,AT3G11400,AT2G21390,AT4G10620,AT1G73430,AT3G50700,AT1G16280,AT2G21190,AT5G06000,AT3G49600,AT3G22620,AT4G01800,AT5G11490,AT4G31820,AT1G56290,AT2G15290,AT5G41790,AT3G52400,AT2G13540,AT5G56290,AT5G10380,AT5G18590,AT5G52760,AT1G25350,AT1G06210,AT5G52440…
GO:0015031	P	protein transport	524	8221	1160	28397	2.6e-17	5.1e-15	AT5G20300,AT3G16270,AT3G47480,AT3G15353,AT1G03080,AT5G54910,AT4G11330,AT2G43010,AT1G18740,AT5G57180,AT3G12390,AT5G61060,AT3G11400,AT2G21390,AT4G10620,AT1G73430,AT3G50700,AT1G16280,AT2G21190,AT5G06000,AT2G16640,AT4G01800,AT5G11490,AT1G52360,AT2G15290,AT5G41790,AT3G52400,AT5G56290,AT5G10380,AT3G19860,AT1G06210,AT5G52440,AT5G26030,AT1G07000,AT3G10850,AT5G40280,AT3G23660,AT1G79810,AT3G57000,AT3G25040…
GO:0045184	P	establishment of protein localization	524	8221	1160	28397	2.6e-17	5.1e-15	AT5G20300,AT3G16270,AT3G47480,AT3G15353,AT1G03080,AT5G54910,AT4G11330,AT2G43010,AT1G18740,AT5G57180,AT3G12390,AT5G61060,AT3G11400,AT2G21390,AT4G10620,AT1G73430,AT3G50700,AT1G16280,AT2G21190,AT5G06000,AT2G16640,AT4G01800,AT5G11490,AT1G52360,AT2G15290,AT5G41790,AT3G52400,AT5G56290,AT5G10380,AT3G19860,AT1G06210,AT5G52440,AT5G26030,AT1G07000,AT3G10850,AT5G40280,AT3G23660,AT1G79810,AT3G57000,AT3G25040…
GO:0044249	P	cellular biosynthetic process	2630	8221	7737	28397	4.2e-17	8.2e-15	AT1G06190,AT4G22890,AT1G11720,AT5G44790,AT2G30424,AT5G06710,AT1G76490,AT3G57170,AT2G22125,AT5G26920,AT2G43010,AT2G32440,AT4G32920,AT1G12290,AT2G02470,AT1G79730,AT4G02590,AT5G59570,AT4G26310,AT3G15020,AT3G53870,AT5G45400,AT3G50700,AT4G04500,AT5G07020,AT1G64520,AT5G06000,AT4G02020,AT1G20510,AT3G46430,AT4G33090,AT3G10670,AT5G52760,AT3G14310,AT4G12600,AT3G15150,AT1G53165,AT3G54390,AT5G26030,AT5G22060…
,AT5G22450,AT2G24060,AT3G59380,AT1G20960,AT5G58940,AT1G18710,AT3G25540,AT2G24260,AT1G52150,AT2G01340,AT3G53710,AT1G08250,AT1G35190,AT3G16940,AT5G24930,AT2G22830,AT5G11240,AT2G17410,AT3G28900,AT5G12130,AT5G11110,AT5G56090,AT3G16230,AT5G10190,AT1G33590,AT5G63470,AT3G48760,AT4G10750,AT1G73170,AT1G78420,AT5G54810,AT3G16785,AT4G23100,AT4G00180,AT5G42650,AT3G07160,AT5G43750,AT5G08415,AT2G20180,AT5G0841…
GO:0048583	P	regulation of response to stimulus	340	8221	667	28397	5.6e-17	1.1e-14	AT3G48640,AT4G12560,AT5G11260,AT3G13870,AT1G80840,AT1G28570,AT4G26090,AT3G47480,AT4G05590,AT5G46210,AT1G18890,AT4G21120,AT3G08720,AT2G22330,AT2G30770,AT1G77140,AT5G13490,AT3G57700,AT5G50200,AT2G32680,AT5G40470,AT5G24530,AT5G26920,AT2G43010,AT5G61900,AT1G76970,AT2G17220,AT1G13750,AT1G69270,AT4G08480,AT1G02170,AT3G04210,AT5G09230,AT4G02590,AT3G15730,AT5G09220,AT3G48090,AT5G45800,AT2G32950,AT3G14150…
GO:0009617	P	response to bacterium	305	8221	577	28397	6.2e-17	1.2e-14	AT5G49520,AT1G31580,AT4G22890,AT1G80840,AT1G73260,AT4G26090,AT3G47480,AT4G23190,AT4G39950,AT5G47220,AT1G12210,AT5G51820,AT2G22330,AT5G57060,AT3G57700,AT4G11330,AT2G32680,AT5G42810,AT5G24530,AT5G45260,AT2G43010,AT2G13810,AT3G62030,AT1G61340,AT1G23740,AT2G16250,AT4G15760,AT5G17990,AT1G69370,AT1G12820,AT5G48380,AT3G14150,AT3G15020,AT5G24400,AT5G06290,AT3G50700,AT5G49980,AT4G23810,AT3G55800,AT5G40170…
GO:0080134	P	regulation of response to stress	291	8221	544	28397	1e-16	1.9e-14	AT3G48640,AT4G12560,AT3G13870,AT1G80840,AT1G28570,AT4G26090,AT3G47480,AT4G05590,AT4G11260,AT1G18890,AT4G21120,AT4G12720,AT2G22330,AT2G30770,AT1G77140,AT5G13490,AT3G57700,AT5G50200,AT2G32680,AT5G40470,AT5G24530,AT5G26920,AT2G43010,AT5G61900,AT1G18740,AT2G17220,AT1G13750,AT1G69270,AT4G08480,AT1G02170,AT3G04210,AT4G02590,AT5G09220,AT3G48090,AT5G45800,AT3G14150,AT1G20620,AT1G07000,AT4G22300,AT5G06290…
GO:0031347	P	regulation of defense response	285	8221	529	28397	1.1e-16	2e-14	AT3G48640,AT4G12560,AT3G13870,AT1G80840,AT1G28570,AT4G26090,AT3G47480,AT4G05590,AT4G11260,AT1G18890,AT4G21120,AT4G12720,AT2G22330,AT2G30770,AT1G77140,AT5G13490,AT3G57700,AT5G50200,AT2G32680,AT5G40470,AT5G24530,AT5G26920,AT2G43010,AT5G61900,AT1G18740,AT2G17220,AT1G13750,AT1G69270,AT4G08480,AT1G02170,AT3G04210,AT4G02590,AT5G09220,AT3G48090,AT5G45800,AT3G14150,AT1G20620,AT1G07000,AT4G22300,AT5G06290…
GO:0006396	P	RNA processing	449	8221	967	28397	1.7e-16	3.1e-14	AT1G06190,AT4G22890,AT3G20780,AT4G24500,AT2G20020,AT4G24270,AT1G51310,AT1G17760,AT2G47310,AT3G24560,AT5G51660,AT2G27760,AT1G03160,AT1G76400,AT3G11400,AT1G63470,AT5G20600,AT5G62640,AT1G16280,AT1G07910,AT4G20910,AT3G63510,AT1G01160,AT3G57300,AT4G02020,AT3G48730,AT2G13540,AT2G01120,AT5G62410,AT3G10670,AT5G66030,AT4G12600,AT2G05920,AT1G79950,AT5G61880,AT5G11720,AT1G44910,AT1G48920,AT1G66510,AT3G06980…
GO:0016070	P	RNA metabolic process	1375	8221	3734	28397	3.3e-16	5.9e-14	AT1G06190,AT4G22890,AT5G06710,AT2G43010,AT3G24560,AT1G03160,AT2G02470,AT1G79730,AT4G02590,AT5G59570,AT3G50700,AT3G57570,AT1G16280,AT1G07910,AT5G07020,AT4G02020,AT3G10670,AT5G52760,AT4G12600,AT5G08130,AT3G10500,AT1G10450,AT2G30280,AT5G47840,AT5G60340,AT5G58620,AT5G03070,AT1G10180,AT3G13740,AT1G70140,AT1G54380,AT4G18370,AT5G16260,AT4G20130,AT4G04890,AT5G55920,AT2G26920,AT1G24450,AT1G78080,AT1G74640…
GO:0019748	P	secondary metabolic process	546	8221	1247	28397	5.3e-16	9.4e-14	AT4G22890,AT2G25180,AT4G15560,AT5G36120,AT1G76490,AT3G44320,AT5G57350,AT1G03080,AT2G32440,AT5G41240,AT1G18740,AT4G37400,AT1G23740,AT3G25530,AT5G49030,AT2G32950,AT1G31910,AT1G64770,AT1G72660,AT5G07020,AT1G64520,AT3G22210,AT5G62480,AT3G49680,AT5G24030,AT1G20510,AT3G21780,AT1G32330,AT3G52400,AT2G35500,AT2G18790,AT5G67030,AT3G11270,AT3G10670,AT3G20390,AT1G09500,AT1G07000,AT3G10500,AT5G25980,AT2G23420…
GO:0044271	P	cellular nitrogen compound biosynthetic process	386	8221	804	28397	5.4e-16	9.5e-14	AT2G17630,AT2G04400,AT2G26930,AT4G15560,AT5G36940,AT2G18250,AT1G23740,AT1G03160,AT3G25530,AT1G76400,AT2G17033,AT1G72190,AT5G14500,AT2G35500,AT5G26600,AT3G29200,AT3G10670,AT3G14310,AT5G46110,AT5G26030,AT2G05920,AT2G23420,AT5G13980,AT3G16400,AT5G11720,AT3G59060,AT5G45680,AT4G14910,AT1G01440,AT1G02880,AT1G17745,AT2G44520,AT3G19400,AT1G32060,AT1G32500,AT1G65040,AT5G13140,AT5G45930,AT3G26830,AT4G33740…
GO:0006790	P	sulfur metabolic process	340	8221	683	28397	7.2e-16	1.2e-13	AT4G31500,AT5G15230,AT1G64660,AT1G23310,AT4G15560,AT1G35420,AT2G47450,AT1G33400,AT3G44320,AT5G57350,AT4G33470,AT4G39030,AT5G51820,AT2G22330,AT2G30770,AT3G66658,AT5G49970,AT3G57700,AT2G18250,AT2G13810,AT2G37430,AT3G45160,AT3G62030,AT3G45140,AT1G61340,AT4G37400,AT1G23740,AT1G18570,AT1G03160,AT3G25530,AT5G62790,AT1G62800,AT5G28020,AT1G77670,AT1G55260,AT5G57740,AT5G67520,AT1G12820,AT1G21120,AT4G38770…
GO:0051186	P	cofactor metabolic process	365	8221	753	28397	1.2e-15	2.1e-13	AT1G06190,AT4G22890,AT2G25180,AT4G15560,AT5G36120,AT1G76490,AT5G41480,AT3G28460,AT2G18250,AT1G23740,AT1G03160,AT3G25530,AT1G78510,AT5G49030,AT1G64770,AT2G17033,AT3G22210,AT3G27300,AT2G35500,AT5G26600,AT5G13800,AT5G65720,AT1G50430,AT5G26030,AT5G62980,AT2G23420,AT1G65230,AT3G25040,AT2G35760,AT3G59060,AT5G45680,AT2G27490,AT3G63190,AT1G02880,AT2G44520,AT2G40300,AT1G03680,AT1G32060,AT1G32500,AT4G04890…
GO:0033554	P	cellular response to stress	622	8221	1473	28397	1.3e-15	2.3e-13	AT4G31240,AT3G47480,AT5G44870,AT3G44320,AT4G32360,AT1G03080,AT4G11330,AT2G43010,AT1G18740,AT4G25290,AT2G36480,AT2G02470,AT2G32950,AT1G09210,AT2G47190,AT4G22300,AT5G15730,AT5G49555,AT4G04500,AT1G53210,AT3G57300,AT3G46530,AT3G02680,AT4G23150,AT3G52400,AT5G21090,AT1G18260,AT5G54250,AT5G52760,AT3G15150,AT4G04800,AT1G07000,AT4G36290,AT5G45900,AT3G50210,AT1G05300,AT5G46350,AT2G01440,AT1G75230,AT5G51700…
GO:0008219	P	cell death	267	8221	500	28397	2.2e-15	3.6e-13	AT3G13870,AT1G80840,AT1G73260,AT4G26090,AT3G47480,AT5G44870,AT4G11260,AT4G05590,AT4G21120,AT4G12720,AT1G03080,AT5G57060,AT1G77140,AT5G13490,AT4G11330,AT2G32680,AT5G44790,AT5G24530,AT5G45260,AT2G43010,AT5G61900,AT1G21750,AT1G76970,AT5G67340,AT1G69270,AT1G02170,AT5G41400,AT4G37640,AT5G09220,AT3G48090,AT5G48380,AT1G77300,AT4G22300,AT5G06290,AT4G08180,AT4G02600,AT3G52430,AT5G20700,AT3G55800,AT5G40170…
GO:0016265	P	death	267	8221	500	28397	2.2e-15	3.6e-13	AT3G13870,AT1G80840,AT1G73260,AT4G26090,AT3G47480,AT5G44870,AT4G11260,AT4G05590,AT4G21120,AT4G12720,AT1G03080,AT5G57060,AT1G77140,AT5G13490,AT4G11330,AT2G32680,AT5G44790,AT5G24530,AT5G45260,AT2G43010,AT5G61900,AT1G21750,AT1G76970,AT5G67340,AT1G69270,AT1G02170,AT5G41400,AT4G37640,AT5G09220,AT3G48090,AT5G48380,AT1G77300,AT4G22300,AT5G06290,AT4G08180,AT4G02600,AT3G52430,AT5G20700,AT3G55800,AT5G40170…
GO:0023060	P	signal transmission	721	8221	1767	28397	2.3e-15	3.7e-13	AT3G48640,AT1G06620,AT5G44790,AT3G47480,AT5G44870,AT3G45620,AT5G22400,AT5G67560,AT5G57210,AT3G63310,AT2G43010,AT4G18020,AT4G04110,AT4G35470,AT1G72920,AT3G15920,AT1G05630,AT1G63470,AT2G47190,AT1G61690,AT4G11260,AT4G20910,AT3G19580,AT3G49600,AT5G46750,AT3G49680,AT3G57300,AT4G02020,AT5G54380,AT3G21780,AT1G56290,AT5G15930,AT3G52400,AT2G13540,AT2G18790,AT5G67030,AT5G64120,AT5G10930,AT5G52760,AT2G04550…
GO:0023046	P	signaling process	721	8221	1768	28397	2.5e-15	4e-13	AT3G48640,AT1G06620,AT5G44790,AT3G47480,AT5G44870,AT3G45620,AT5G22400,AT5G67560,AT5G57210,AT3G63310,AT2G43010,AT4G18020,AT4G04110,AT4G35470,AT1G72920,AT3G15920,AT1G05630,AT1G63470,AT2G47190,AT1G61690,AT4G11260,AT4G20910,AT3G19580,AT3G49600,AT5G46750,AT3G49680,AT3G57300,AT4G02020,AT5G54380,AT3G21780,AT1G56290,AT5G15930,AT3G52400,AT2G13540,AT2G18790,AT5G67030,AT5G64120,AT5G10930,AT5G52760,AT2G04550…
GO:0046483	P	heterocycle metabolic process	461	8221	1023	28397	3.1e-15	5e-13	AT2G25180,AT5G44790,AT5G36940,AT1G76490,AT3G26580,AT5G57350,AT5G41480,AT3G19120,AT4G15560,AT4G37400,AT1G23740,AT4G39880,AT1G03160,AT1G10130,AT4G30110,AT4G31050,AT4G36580,AT4G00940,AT5G39840,AT5G60960,AT2G35500,AT5G26600,AT5G13800,AT3G14310,AT4G12600,AT5G26030,AT2G19680,AT5G62980,AT5G61880,AT2G35760,AT2G37690,AT3G59060,AT3G18130,AT5G45680,AT5G44070,AT4G14910,AT1G48920,AT4G37270,AT1G02880,AT2G44520…
GO:0006725	P	cellular aromatic compound metabolic process	460	8221	1022	28397	3.9e-15	6.2e-13	AT3G48640,AT4G15560,AT3G47480,AT5G36940,AT1G76490,AT3G15353,AT1G03080,AT5G41480,AT4G37150,AT1G18740,AT4G37400,AT1G23740,AT2G27760,AT1G03160,AT3G13950,AT2G32950,AT2G17033,AT4G04500,AT4G00940,AT1G64520,AT4G29890,AT1G20510,AT5G54860,AT4G23150,AT3G52400,AT2G35500,AT5G26600,AT3G29200,AT3G48080,AT3G10670,AT5G52760,AT3G14310,AT1G09500,AT1G07000,AT2G24850,AT5G62980,AT3G21560,AT3G59660,AT4G19170,AT3G59060…
GO:0016071	P	mRNA metabolic process	218	8221	381	28397	4.4e-15	6.9e-13	AT1G06190,AT3G13300,AT5G18570,AT4G12970,AT4G28080,AT5G49930,AT4G04350,AT4G24500,AT5G19420,AT2G16650,AT3G53170,AT1G17760,AT3G57290,AT4G13980,AT1G30460,AT2G43370,AT5G51660,AT4G34110,AT1G09760,AT2G02570,AT3G05210,AT2G47580,AT5G56850,AT2G43410,AT1G43190,AT3G06620,AT3G57570,AT1G17070,AT4G20910,AT5G63370,AT3G63510,AT4G33210,AT1G01160,AT3G57300,AT2G45620,AT2G17972,AT5G55740,AT2G15900,AT1G07990,AT3G06010…
GO:0007165	P	signal transduction	685	8221	1670	28397	5.3e-15	8e-13	AT3G48640,AT1G06620,AT5G44790,AT3G47480,AT5G44870,AT3G45620,AT5G22400,AT5G67560,AT5G57210,AT3G63310,AT2G43010,AT4G18020,AT4G04110,AT4G35470,AT1G72920,AT3G15920,AT1G05630,AT2G47190,AT1G61690,AT4G11260,AT3G19580,AT3G49600,AT5G46750,AT3G49680,AT5G54380,AT3G21780,AT1G56290,AT5G15930,AT3G52400,AT2G13540,AT2G18790,AT5G67030,AT5G64120,AT5G10930,AT5G52760,AT2G04550,AT1G25350,AT3G15150,AT3G05370,AT4G16920…
GO:0009743	P	response to carbohydrate stimulus	383	8221	812	28397	5.3e-15	8e-13	AT4G11660,AT3G08720,AT1G18740,AT3G47480,AT4G12040,AT1G05630,AT3G05500,AT3G49600,AT5G48655,AT2G32080,AT1G20510,AT1G56290,AT4G22820,AT2G40000,AT3G60140,AT3G52400,AT2G13540,AT5G67030,AT5G52760,AT1G72320,AT1G25350,AT1G07000,AT2G19860,AT4G11360,AT2G21160,AT1G32460,AT2G25460,AT1G70140,AT1G32060,AT5G47010,AT3G03770,AT3G26830,AT4G15920,AT3G18060,AT2G13790,AT5G17220,AT1G66200,AT5G05520,AT5G56860,AT1G72560…
GO:0009791	P	post-embryonic development	858	8221	2188	28397	7.5e-15	1.1e-12	AT1G06190,AT5G15020,AT1G61850,AT3G20780,AT2G02480,AT3G13300,AT5G41480,AT4G24270,AT5G17710,AT3G61850,AT2G43010,AT1G49040,AT5G51660,AT1G03160,AT3G08850,AT4G16310,AT5G59570,AT1G76260,AT4G35470,AT5G49030,AT2G32950,AT1G63470,AT5G62640,AT2G22840,AT1G16280,AT4G20910,AT1G64520,AT3G29290,AT1G01040,AT1G66400,AT4G04350,AT3G18890,AT3G63120,AT1G53645,AT4G02020,AT5G54380,AT1G54440,AT2G46260,AT5G27030,AT4G31820…
GO:0016051	P	carbohydrate biosynthetic process	475	8221	1070	28397	8.1e-15	1.2e-12	AT4G22890,AT1G11720,AT5G36120,AT5G57350,AT2G22125,AT2G04560,AT5G08560,AT1G23740,AT2G37240,AT1G76400,AT1G64770,AT3G22210,AT5G64740,AT5G11490,AT1G52360,AT1G07180,AT4G33090,AT5G67030,AT1G32810,AT3G10670,AT5G66030,AT3G20390,AT3G01320,AT2G01870,AT3G49670,AT1G65230,AT3G25040,AT3G01510,AT5G39830,AT3G59060,AT5G12350,AT5G50330,AT3G61130,AT5G17530,AT5G16000,AT2G32540,AT3G46970,AT1G03680,AT3G09650,AT3G01180…
GO:0023052	P	signaling	920	8221	2376	28397	8.1e-15	1.2e-12	AT3G48640,AT1G06620,AT2G25180,AT5G44790,AT3G47480,AT5G44870,AT3G44320,AT3G45620,AT5G22400,AT5G67560,AT5G57210,AT3G63310,AT2G43010,AT4G18020,AT2G02470,AT1G25320,AT4G04110,AT4G35470,AT1G72920,AT3G15920,AT1G05630,AT1G63470,AT2G47190,AT1G61690,AT4G11260,AT4G20910,AT3G19580,AT1G66340,AT2G19130,AT5G46750,AT3G49680,AT3G57300,AT4G22730,AT4G02020,AT5G54380,AT3G21780,AT1G56290,AT5G15930,AT3G52400,AT2G13540…
GO:0032501	P	multicellular organismal process	1449	8221	4020	28397	1.2e-14	1.7e-12	AT1G06190,AT2G46660,AT4G17140,AT2G43010,AT5G05970,AT1G03160,AT2G02470,AT1G79730,AT5G59570,AT3G50700,AT1G16280,AT5G07020,AT1G64520,AT4G02020,AT5G54380,AT2G46260,AT4G31820,AT5G60960,AT3G10670,AT3G15150,AT1G30610,AT1G02820,AT5G08130,AT3G10500,AT2G30280,AT3G57000,AT5G13690,AT5G45680,AT3G61130,AT5G16000,AT1G49040,AT1G10180,AT5G53140,AT5G16260,AT4G20130,AT5G45420,AT4G04890,AT4G01026,AT3G48420,AT5G45190…
GO:0009627	P	systemic acquired resistance	240	8221	445	28397	2.6e-14	3.7e-12	AT3G48640,AT5G65210,AT1G80840,AT4G26090,AT3G47480,AT4G11260,AT3G45620,AT2G22330,AT2G30770,AT3G57700,AT4G11330,AT2G32680,AT2G13810,AT5G24530,AT5G26920,AT2G43010,AT5G61900,AT4G37150,AT2G17220,AT1G13750,AT1G69270,AT3G04210,AT4G37640,AT5G17990,AT3G48090,AT5G45800,AT5G10760,AT1G09210,AT1G07000,AT3G10800,AT4G08180,AT2G14560,AT4G16660,AT4G23810,AT3G55800,AT4G04500,AT1G70530,AT4G09570,AT4G03450,AT5G22570…
GO:0009657	P	plastid organization	221	8221	398	28397	3e-14	4.2e-12	AT1G06190,AT4G22890,AT3G13490,AT5G36120,AT5G16620,AT3G17040,AT1G11430,AT1G06820,AT5G53280,AT4G33470,AT4G38160,AT4G16390,AT2G20020,AT4G03280,AT5G19220,AT4G23940,AT1G64500,AT3G20540,AT1G03160,AT5G15450,AT1G50840,AT1G75100,AT5G49030,AT1G16080,AT1G65360,AT1G58200,AT1G02910,AT4G34190,AT4G31780,AT3G07430,AT3G56910,AT2G23670,AT1G63680,AT5G07020,AT3G44880,AT4G04350,AT5G23120,AT4G01800,AT1G80030,AT4G18390…
GO:0012501	P	programmed cell death	242	8221	451	28397	3e-14	4.3e-12	AT3G13870,AT1G80840,AT1G73260,AT4G26090,AT3G47480,AT5G44870,AT4G11260,AT4G05590,AT4G21120,AT4G12720,AT1G03080,AT2G30770,AT1G77140,AT5G13490,AT4G11330,AT2G32680,AT5G48030,AT5G24530,AT5G26920,AT2G43010,AT5G61900,AT1G21750,AT1G76970,AT5G67340,AT1G69270,AT1G02170,AT5G41400,AT4G37640,AT5G09220,AT3G48090,AT1G77300,AT4G22300,AT5G06290,AT4G08180,AT5G20700,AT3G55800,AT5G40170,AT1G33590,AT5G22570,AT3G57260…
GO:0009626	P	plant-type hypersensitive response	222	8221	401	28397	3.3e-14	4.5e-12	AT3G13870,AT1G80840,AT1G28570,AT4G26090,AT3G47480,AT5G44870,AT4G11260,AT4G05590,AT4G21120,AT4G12720,AT1G03080,AT2G30770,AT1G77140,AT5G13490,AT4G11330,AT2G32680,AT5G24530,AT5G26920,AT2G43010,AT5G61900,AT1G18740,AT5G67340,AT1G69270,AT1G02170,AT5G41400,AT4G37640,AT5G09220,AT3G48090,AT1G77300,AT4G22300,AT5G06290,AT4G08180,AT5G20700,AT3G55800,AT5G40170,AT1G33590,AT5G22570,AT3G57260,AT5G25440,AT3G19030…
GO:0042742	P	defense response to bacterium	219	8221	394	28397	3.6e-14	4.9e-12	AT5G49520,AT1G31580,AT4G22890,AT1G80840,AT1G73260,AT4G26090,AT3G47480,AT5G53120,AT5G47220,AT5G51820,AT2G22330,AT5G57060,AT3G57700,AT5G42810,AT5G24530,AT5G45260,AT2G38290,AT2G13810,AT3G62030,AT1G23740,AT1G69370,AT3G48090,AT5G48380,AT3G14150,AT3G15020,AT5G06290,AT4G23810,AT4G11260,AT5G61410,AT4G03450,AT5G22570,AT5G01540,AT3G57260,AT1G64790,AT4G39950,AT4G19700,AT3G50820,AT5G09230,AT1G80460,AT2G40000…
GO:0034050	P	host programmed cell death induced by symbiont	222	8221	402	28397	3.9e-14	5.4e-12	AT3G13870,AT1G80840,AT1G28570,AT4G26090,AT3G47480,AT5G44870,AT4G11260,AT4G05590,AT4G21120,AT4G12720,AT1G03080,AT2G30770,AT1G77140,AT5G13490,AT4G11330,AT2G32680,AT5G24530,AT5G26920,AT2G43010,AT5G61900,AT1G18740,AT5G67340,AT1G69270,AT1G02170,AT5G41400,AT4G37640,AT5G09220,AT3G48090,AT1G77300,AT4G22300,AT5G06290,AT4G08180,AT5G20700,AT3G55800,AT5G40170,AT1G33590,AT5G22570,AT3G57260,AT5G25440,AT3G19030…
GO:0009751	P	response to salicylic acid stimulus	247	8221	470	28397	9.1e-14	1.2e-11	AT3G48640,AT3G50060,AT1G80840,AT4G03550,AT4G26090,AT3G47480,AT5G20480,AT4G11260,AT3G45620,AT2G30770,AT3G57700,AT1G02450,AT2G32680,AT3G60690,AT5G24530,AT5G26920,AT2G43010,AT2G13810,AT5G61900,AT1G61340,AT2G17220,AT5G67340,AT1G69270,AT1G02170,AT4G12720,AT4G01010,AT3G48360,AT3G48090,AT1G55870,AT1G48000,AT4G11330,AT2G47190,AT5G06290,AT3G50700,AT4G23810,AT3G55800,AT5G40170,AT4G09570,AT4G03450,AT5G22570…
GO:0002682	P	regulation of immune system process	227	8221	419	28397	9e-14	1.2e-11	AT3G48640,AT3G13870,AT1G80840,AT1G28570,AT4G26090,AT3G47480,AT4G05590,AT4G11260,AT4G21120,AT4G12720,AT2G22330,AT2G30770,AT1G77140,AT5G13490,AT3G57700,AT5G50200,AT2G32680,AT5G24530,AT5G26920,AT2G43010,AT1G18740,AT5G67340,AT1G69270,AT1G02170,AT5G41400,AT4G37640,AT5G09220,AT3G48090,AT3G14150,AT4G22300,AT5G06290,AT4G08180,AT5G60410,AT5G20700,AT3G55800,AT5G40170,AT1G33590,AT4G03450,AT5G22570,AT5G01540…
GO:0050776	P	regulation of immune response	227	8221	419	28397	9e-14	1.2e-11	AT3G48640,AT3G13870,AT1G80840,AT1G28570,AT4G26090,AT3G47480,AT4G05590,AT4G11260,AT4G21120,AT4G12720,AT2G22330,AT2G30770,AT1G77140,AT5G13490,AT3G57700,AT5G50200,AT2G32680,AT5G24530,AT5G26920,AT2G43010,AT1G18740,AT5G67340,AT1G69270,AT1G02170,AT5G41400,AT4G37640,AT5G09220,AT3G48090,AT3G14150,AT4G22300,AT5G06290,AT4G08180,AT5G60410,AT5G20700,AT3G55800,AT5G40170,AT1G33590,AT4G03450,AT5G22570,AT5G01540…
GO:0045088	P	regulation of innate immune response	225	8221	415	28397	1.1e-13	1.4e-11	AT3G48640,AT3G13870,AT1G80840,AT1G28570,AT4G26090,AT3G47480,AT4G05590,AT4G11260,AT4G21120,AT4G12720,AT2G22330,AT2G30770,AT1G77140,AT5G13490,AT3G57700,AT5G50200,AT2G32680,AT5G24530,AT5G26920,AT2G43010,AT1G18740,AT5G67340,AT1G69270,AT1G02170,AT5G41400,AT4G37640,AT5G09220,AT3G48090,AT3G14150,AT4G22300,AT5G06290,AT4G08180,AT5G60410,AT5G20700,AT3G55800,AT5G40170,AT1G33590,AT4G03450,AT5G22570,AT5G01540…
GO:0034637	P	cellular carbohydrate biosynthetic process	421	8221	941	28397	1.2e-13	1.6e-11	AT4G22890,AT1G11720,AT5G36120,AT5G57350,AT2G22125,AT2G04560,AT5G08560,AT1G23740,AT2G37240,AT1G76400,AT1G64770,AT3G22210,AT5G64740,AT5G11490,AT1G52360,AT1G07180,AT4G33090,AT5G67030,AT3G10670,AT5G66030,AT3G20390,AT3G01320,AT2G01870,AT1G65230,AT3G25040,AT3G01510,AT5G39830,AT3G59060,AT5G12350,AT5G50330,AT3G61130,AT5G17530,AT2G32540,AT3G46970,AT1G03680,AT3G09650,AT3G01180,AT5G63840,AT5G17310,AT2G31960…
GO:0044272	P	sulfur compound biosynthetic process	252	8221	486	28397	1.6e-13	2e-11	AT4G31500,AT5G15230,AT4G15560,AT1G35420,AT2G47450,AT1G33400,AT5G57350,AT5G51820,AT2G22330,AT2G30770,AT3G66658,AT2G18250,AT3G45160,AT3G62030,AT5G55230,AT1G23740,AT1G03160,AT3G25530,AT5G62790,AT5G28020,AT1G55260,AT1G12820,AT4G31050,AT4G38770,AT5G17920,AT3G54080,AT4G25570,AT5G42270,AT4G38240,AT3G01690,AT3G56400,AT2G30920,AT1G03310,AT4G12030,AT4G33010,AT4G39950,AT4G35760,AT2G15620,AT5G18690,AT2G43000…
GO:0009753	P	response to jasmonic acid stimulus	246	8221	471	28397	1.7e-13	2.1e-11	AT5G46050,AT1G06620,AT1G80840,AT1G74020,AT4G26090,AT3G47480,AT4G11260,AT4G38620,AT2G30770,AT1G01260,AT2G32680,AT5G24530,AT5G26920,AT2G43010,AT1G61340,AT5G67340,AT5G10300,AT1G69270,AT4G35770,AT4G10390,AT4G12720,AT3G48090,AT3G48360,AT5G53750,AT5G39610,AT1G58200,AT2G47190,AT2G26690,AT5G06290,AT3G50700,AT2G46520,AT2G29450,AT4G23810,AT4G14110,AT3G55800,AT5G40170,AT1G33590,AT5G22570,AT3G57260,AT1G70000…
GO:0010941	P	regulation of cell death	220	8221	405	28397	1.8e-13	2.2e-11	AT3G13870,AT1G80840,AT1G28570,AT4G26090,AT3G47480,AT4G05590,AT4G11260,AT4G21120,AT4G12720,AT1G03080,AT2G30770,AT1G77140,AT5G13490,AT4G11330,AT2G32680,AT5G24530,AT5G26920,AT2G43010,AT5G61900,AT1G21750,AT1G18740,AT5G67340,AT1G69270,AT1G02170,AT5G41400,AT4G37640,AT5G09220,AT3G48090,AT5G48380,AT1G77300,AT4G22300,AT5G06290,AT4G08180,AT5G20700,AT3G55800,AT5G40170,AT1G33590,AT5G22570,AT3G57260,AT5G25440…
GO:0048519	P	negative regulation of biological process	525	8221	1243	28397	2.5e-13	3.1e-11	AT3G48640,AT4G12560,AT5G07780,AT4G11660,AT1G76490,AT4G24500,AT3G28460,AT4G11330,AT5G40470,AT2G43010,AT5G08560,AT2G36480,AT1G79730,AT3G47480,AT2G32950,AT1G63470,AT5G06290,AT5G15730,AT2G16485,AT4G20910,AT1G01040,AT3G57300,AT2G16640,AT4G02020,AT4G19700,AT1G56290,AT3G02680,AT2G43650,AT2G39940,AT3G52400,AT2G13540,AT2G01120,AT5G10380,AT5G62410,AT5G52760,AT3G15150,AT3G01320,AT4G14220,AT1G07000,AT4G36290…
GO:0043067	P	regulation of programmed cell death	214	8221	397	28397	6.6e-13	8.2e-11	AT3G13870,AT1G80840,AT1G28570,AT4G26090,AT3G47480,AT4G05590,AT4G11260,AT4G21120,AT4G12720,AT1G03080,AT2G30770,AT1G77140,AT5G13490,AT4G11330,AT2G32680,AT5G24530,AT5G26920,AT2G43010,AT1G21750,AT1G18740,AT5G67340,AT1G69270,AT1G02170,AT5G41400,AT4G37640,AT5G09220,AT3G48090,AT1G77300,AT4G22300,AT5G06290,AT4G08180,AT5G20700,AT3G55800,AT5G40170,AT1G33590,AT5G22570,AT3G57260,AT5G25440,AT3G19030,AT3G44720…
GO:0007275	P	multicellular organismal development	1378	8221	3864	28397	8e-13	9.8e-11	AT1G06190,AT2G46660,AT4G17140,AT2G43010,AT5G05970,AT1G03160,AT2G02470,AT1G79730,AT5G59570,AT3G50700,AT1G16280,AT5G07020,AT1G64520,AT4G02020,AT5G54380,AT2G46260,AT4G31820,AT5G60960,AT3G10670,AT3G15150,AT1G30610,AT1G02820,AT5G08130,AT3G10500,AT2G30280,AT3G57000,AT5G13690,AT5G45680,AT3G61130,AT5G16000,AT1G49040,AT1G10180,AT5G53140,AT5G16260,AT4G20130,AT5G45420,AT4G04890,AT4G01026,AT3G48420,AT5G45190…
GO:0048518	P	positive regulation of biological process	399	8221	896	28397	8.8e-13	1.1e-10	AT1G06190,AT3G20780,AT4G15560,AT2G02480,AT5G36120,AT3G15353,AT1G03080,AT5G05970,AT5G66320,AT1G18740,AT5G08560,AT5G57180,AT1G03160,AT1G79730,AT2G32950,AT3G50700,AT2G30470,AT1G01160,AT3G57300,AT4G02020,AT4G31820,AT3G02680,AT5G65290,AT3G52400,AT2G35500,AT5G10380,AT3G10670,AT3G15150,AT1G07000,AT3G10500,AT1G52400,AT1G16210,AT3G25040,AT3G59060,AT5G12350,AT2G36740,AT5G67320,AT1G17745,AT5G03070,AT1G03680…
GO:0080135	P	regulation of cellular response to stress	206	8221	379	28397	9.9e-13	1.2e-10	AT3G13870,AT1G80840,AT1G28570,AT4G26090,AT3G47480,AT4G05590,AT4G11260,AT4G21120,AT4G12720,AT1G03080,AT2G30770,AT1G77140,AT5G13490,AT4G11330,AT2G32680,AT3G13226,AT5G24530,AT5G26920,AT2G43010,AT1G18740,AT5G67340,AT1G69270,AT1G02170,AT5G41400,AT4G37640,AT5G09220,AT3G48090,AT1G77300,AT4G22300,AT5G06290,AT4G08180,AT5G20700,AT3G55800,AT5G40170,AT1G33590,AT5G22570,AT3G57260,AT5G25440,AT3G19030,AT3G44720…
GO:0006066	P	alcohol metabolic process	485	8221	1143	28397	1.2e-12	1.5e-10	AT4G26650,AT4G22890,AT4G15560,AT5G36120,AT1G76490,AT1G23740,AT3G25530,AT4G32840,AT1G18270,AT1G05630,AT1G31910,AT1G64770,AT4G10960,AT5G49555,AT1G66180,AT3G22210,AT1G52360,AT3G07390,AT1G07180,AT5G14500,AT2G35500,AT4G33090,AT5G67030,AT3G02040,AT3G29200,AT3G49140,AT3G20390,AT1G50430,AT3G10850,AT2G19860,AT5G13980,AT1G65230,AT3G25040,AT3G63460,AT3G59060,AT4G24620,AT5G45680,AT3G63190,AT3G54130,AT5G17530…
GO:0010363	P	regulation of plant-type hypersensitive response	202	8221	371	28397	1.5e-12	1.7e-10	AT3G13870,AT1G80840,AT1G28570,AT4G26090,AT3G47480,AT4G05590,AT4G11260,AT4G21120,AT4G12720,AT1G03080,AT2G30770,AT1G77140,AT5G13490,AT4G11330,AT2G32680,AT5G24530,AT5G26920,AT2G43010,AT1G18740,AT5G67340,AT1G69270,AT1G02170,AT5G41400,AT4G37640,AT5G09220,AT3G48090,AT1G77300,AT4G22300,AT5G06290,AT4G08180,AT5G20700,AT3G55800,AT5G40170,AT1G33590,AT5G22570,AT3G57260,AT5G25440,AT3G19030,AT3G44720,AT3G50820…
GO:0019438	P	aromatic compound biosynthetic process	319	8221	680	28397	1.7e-12	2e-10	AT3G48640,AT1G31580,AT5G11260,AT1G23310,AT4G15560,AT4G14690,AT4G26090,AT3G47480,AT5G04720,AT5G43910,AT4G22880,AT1G11430,AT1G18890,AT4G39030,AT2G22330,AT2G30770,AT4G15480,AT3G57700,AT4G17880,AT2G31955,AT3G03990,AT5G24530,AT5G46580,AT2G38290,AT3G62030,AT5G61900,AT1G54320,AT1G18740,AT2G17220,AT5G67340,AT1G03160,AT1G35580,AT1G02170,AT5G66120,AT1G77670,AT1G69370,AT3G48090,AT2G32950,AT1G29810,AT5G05170…
GO:0061024	P	membrane organization	268	8221	543	28397	1.7e-12	2e-10	AT1G16560,AT4G22890,AT3G13870,AT1G80840,AT3G13490,AT5G36120,AT3G47480,AT2G16710,AT3G17040,AT4G17730,AT4G04350,AT4G33470,AT4G38160,AT4G12720,AT1G79830,AT2G07050,AT1G77140,AT5G13490,AT5G19220,AT5G48030,AT5G26920,AT4G33240,AT5G67340,AT5G35200,AT3G26570,AT1G10130,AT1G02170,AT5G01710,AT5G39500,AT3G48090,AT5G49030,AT1G16080,AT2G20990,AT1G57600,AT5G15730,AT1G14030,AT1G11430,AT1G63680,AT5G07020,AT3G56400…
GO:0016044	P	cellular membrane organization	268	8221	543	28397	1.7e-12	2e-10	AT1G16560,AT4G22890,AT3G13870,AT1G80840,AT3G13490,AT5G36120,AT3G47480,AT2G16710,AT3G17040,AT4G17730,AT4G04350,AT4G33470,AT4G38160,AT4G12720,AT1G79830,AT2G07050,AT1G77140,AT5G13490,AT5G19220,AT5G48030,AT5G26920,AT4G33240,AT5G67340,AT5G35200,AT3G26570,AT1G10130,AT1G02170,AT5G01710,AT5G39500,AT3G48090,AT5G49030,AT1G16080,AT2G20990,AT1G57600,AT5G15730,AT1G14030,AT1G11430,AT1G63680,AT5G07020,AT3G56400…
GO:0007242	P	intracellular signaling cascade	521	8221	1252	28397	2e-12	2.3e-10	AT3G48640,AT1G06620,AT5G44790,AT3G47480,AT3G45620,AT4G33050,AT5G57210,AT3G63310,AT2G43010,AT4G18020,AT4G35470,AT1G05630,AT2G47190,AT3G50700,AT3G19580,AT3G49600,AT5G46750,AT3G49680,AT5G54380,AT3G21780,AT1G56290,AT5G15930,AT3G52400,AT2G13540,AT2G18790,AT5G67030,AT5G52760,AT1G25350,AT3G15150,AT1G60860,AT5G08130,AT1G07000,AT2G24850,AT3G07370,AT3G57530,AT2G19860,AT1G06390,AT1G52400,AT3G25040,AT4G27080…
GO:0009719	P	response to endogenous stimulus	644	8221	1615	28397	2.3e-12	2.6e-10	AT1G06190,AT5G46050,AT1G06620,AT3G20780,AT5G44790,AT3G47480,AT4G37390,AT1G01260,AT2G43010,AT5G13370,AT1G64890,AT4G18020,AT4G10390,AT4G35470,AT1G19220,AT1G05630,AT2G47190,AT3G50700,AT2G22840,AT5G42950,AT1G64520,AT5G46750,AT5G54380,AT1G20510,AT4G19700,AT1G20450,AT3G07390,AT2G39940,AT3G52400,AT2G13540,AT5G56290,AT5G10380,AT5G52760,AT1G14790,AT3G15150,AT2G17840,AT5G08130,AT2G24850,AT4G38630,AT3G07370…
GO:0009658	P	chloroplast organization	146	8221	237	28397	2.7e-12	3e-10	AT4G22890,AT3G13490,AT5G16620,AT3G17040,AT1G11430,AT5G44650,AT5G53280,AT4G16390,AT2G20020,AT5G19220,AT4G23940,AT1G64500,AT5G24120,AT1G03160,AT5G15450,AT1G75100,AT1G65360,AT1G58200,AT1G64810,AT3G07430,AT1G63680,AT5G07020,AT4G04350,AT3G48200,AT4G01800,AT4G33760,AT5G13770,AT5G46290,AT3G10670,AT2G21280,AT5G42480,AT2G30040,AT1G65230,AT3G47390,AT1G03630,AT1G02150,AT2G04270,AT3G28460,AT3G63190,AT1G08540…
GO:0009620	P	response to fungus	250	8221	499	28397	3e-12	3.4e-10	AT3G48640,AT1G61850,AT4G27830,AT1G80840,AT4G03550,AT4G26090,AT3G47480,AT2G34930,AT4G11260,AT2G46450,AT1G15010,AT1G20510,AT2G30770,AT1G21590,AT3G57700,AT3G16530,AT5G42810,AT5G24530,AT5G26920,AT2G38290,AT4G37150,AT2G17220,AT5G67340,AT5G10300,AT1G69270,AT4G10390,AT4G12720,AT3G59080,AT4G37640,AT3G48090,AT5G53750,AT4G16950,AT5G06290,AT4G08180,AT2G46520,AT5G11630,AT1G32530,AT4G03450,AT5G22570,AT2G22240…
GO:0032502	P	developmental process	1441	8221	4094	28397	4.5e-12	5e-10	AT1G06190,AT2G46660,AT4G17140,AT2G43010,AT5G05970,AT1G03160,AT2G02470,AT1G79730,AT5G59570,AT3G50700,AT1G16280,AT5G07020,AT1G64520,AT4G02020,AT5G54380,AT2G46260,AT4G31820,AT4G17030,AT5G60960,AT3G13410,AT3G10670,AT3G15150,AT1G30610,AT1G50430,AT1G02820,AT5G08130,AT3G10500,AT2G30280,AT3G57000,AT5G13690,AT5G45680,AT3G61130,AT5G16000,AT1G49040,AT1G10180,AT5G58440,AT1G70140,AT5G53140,AT5G16260,AT4G20130…
GO:0006796	P	phosphate metabolic process	626	8221	1571	28397	5.4e-12	5.9e-10	AT4G22890,AT4G15560,AT5G66850,AT1G01540,AT5G08590,AT3G17750,AT4G11330,AT1G67470,AT2G43010,AT2G02800,AT1G03160,AT4G10390,AT5G08690,AT1G25320,AT1G05630,AT2G23430,AT2G28940,AT3G50700,AT4G04500,AT2G19130,AT3G63120,AT4G22730,AT5G54380,AT3G55050,AT1G65250,AT4G23250,AT4G23150,AT4G26540,AT1G12580,AT5G10380,AT5G07150,AT3G10670,AT5G10930,AT5G52760,AT2G04550,AT5G46110,AT5G01810,AT1G03930,AT2G19680,AT5G16480…
GO:0006793	P	phosphorus metabolic process	626	8221	1572	28397	5.9e-12	6.4e-10	AT4G22890,AT4G15560,AT5G66850,AT1G01540,AT5G08590,AT3G17750,AT4G11330,AT1G67470,AT2G43010,AT2G02800,AT1G03160,AT4G10390,AT5G08690,AT1G25320,AT1G05630,AT2G23430,AT2G28940,AT3G50700,AT4G04500,AT2G19130,AT3G63120,AT4G22730,AT5G54380,AT3G55050,AT1G65250,AT4G23250,AT4G23150,AT4G26540,AT1G12580,AT5G10380,AT5G07150,AT3G10670,AT5G10930,AT5G52760,AT2G04550,AT5G46110,AT5G01810,AT1G03930,AT2G19680,AT5G16480…
GO:0009863	P	salicylic acid mediated signaling pathway	190	8221	349	28397	6.7e-12	7.2e-10	AT3G48640,AT5G65210,AT1G80840,AT4G26090,AT3G47480,AT4G11260,AT3G45620,AT2G30770,AT3G57700,AT4G11330,AT2G32680,AT3G60690,AT5G24530,AT5G26920,AT2G43010,AT2G13810,AT5G61900,AT2G17220,AT5G67340,AT1G69270,AT1G02170,AT4G01010,AT3G48090,AT5G06290,AT4G08180,AT4G23810,AT3G55800,AT5G40170,AT4G09570,AT4G03450,AT5G22570,AT3G57260,AT1G33600,AT3G50820,AT5G11920,AT5G01540,AT4G17230,AT3G52400,AT1G57630,AT5G10380…
GO:0044282	P	small molecule catabolic process	405	8221	932	28397	8.1e-12	8.6e-10	AT4G22890,AT4G15560,AT5G36120,AT5G36940,AT1G23740,AT3G52570,AT3G25530,AT4G32840,AT4G28740,AT5G61060,AT1G64770,AT1G64520,AT3G22210,AT3G11580,AT5G24030,AT3G21780,AT3G07390,AT2G35500,AT5G21090,AT3G29200,AT3G11270,AT3G10670,AT1G05940,AT3G14310,AT3G20390,AT2G19860,AT1G65230,AT1G79810,AT3G63460,AT3G59060,AT4G24620,AT4G34370,AT3G05970,AT3G63190,AT3G03330,AT1G17290,AT5G22820,AT1G03680,AT1G32060,AT1G32500…
GO:0009266	P	response to temperature stimulus	415	8221	962	28397	9.7e-12	1e-09	AT5G15020,AT4G11660,AT3G47520,AT5G44650,AT4G24500,AT4G29770,AT5G16820,AT1G64890,AT1G23740,AT1G09210,AT2G46500,AT3G57570,AT1G72660,AT4G00940,AT1G64520,AT3G49600,AT1G01160,AT3G57300,AT4G02020,AT3G02990,AT1G56290,AT1G20450,AT1G32330,AT4G33310,AT3G52400,AT2G13540,AT5G67030,AT5G46290,AT1G25350,AT3G01320,AT4G04800,AT5G22060,AT2G17840,AT4G38630,AT3G07370,AT4G02330,AT4G30200,AT5G09240,AT5G56030,AT1G56340…
GO:0071446	P	cellular response to salicylic acid stimulus	190	8221	351	28397	9.7e-12	1e-09	AT3G48640,AT5G65210,AT1G80840,AT4G26090,AT3G47480,AT4G11260,AT3G45620,AT2G30770,AT3G57700,AT4G11330,AT2G32680,AT3G60690,AT5G24530,AT5G26920,AT2G43010,AT2G13810,AT5G61900,AT2G17220,AT5G67340,AT1G69270,AT1G02170,AT4G01010,AT3G48090,AT5G06290,AT4G08180,AT4G23810,AT3G55800,AT5G40170,AT4G09570,AT4G03450,AT5G22570,AT3G57260,AT1G33600,AT3G50820,AT5G11920,AT5G01540,AT4G17230,AT3G52400,AT1G57630,AT5G10380…
GO:0006612	P	protein targeting to membrane	206	8221	392	28397	1e-11	1.1e-09	AT3G13870,AT1G80840,AT1G28570,AT4G26090,AT3G47480,AT2G47450,AT4G11260,AT4G05590,AT4G21120,AT4G12720,AT1G03080,AT2G30770,AT1G77140,AT5G13490,AT4G11330,AT2G32680,AT5G24530,AT5G26920,AT2G43010,AT1G18740,AT5G67340,AT1G69270,AT1G02170,AT5G41400,AT4G37640,AT5G09220,AT3G48090,AT2G20990,AT5G20700,AT5G06290,AT4G08180,AT2G14560,AT1G67680,AT3G55800,AT5G40170,AT1G33590,AT5G22570,AT3G57260,AT5G25440,AT3G44720…
GO:0009309	P	amine biosynthetic process	257	8221	527	28397	1.3e-11	1.3e-09	AT4G31500,AT5G15230,AT4G15560,AT1G35420,AT2G47450,AT1G33400,AT1G11430,AT2G22330,AT3G66658,AT3G53170,AT3G30775,AT2G13810,AT5G46580,AT3G62030,AT5G55230,AT1G23740,AT4G24830,AT5G17990,AT3G25530,AT5G62790,AT5G18690,AT5G66120,AT5G28020,AT1G55260,AT1G69370,AT1G12820,AT4G38770,AT3G57050,AT1G63660,AT3G07630,AT2G17033,AT1G48860,AT3G54080,AT4G38240,AT3G04940,AT2G17630,AT1G72190,AT1G51720,AT1G09620,AT3G55800…
GO:0006800	P	oxygen and reactive oxygen species metabolic process	187	8221	347	28397	1.9e-11	1.9e-09	AT3G48640,AT1G61850,AT1G80840,AT2G02480,AT4G26090,AT3G47480,AT5G20480,AT4G11260,AT4G32360,AT2G30770,AT3G57700,AT4G11330,AT2G32680,AT5G24530,AT5G26920,AT2G43010,AT1G43690,AT4G16155,AT5G62790,AT1G24030,AT5G24320,AT3G48090,AT5G05660,AT3G14150,AT1G20620,AT3G50700,AT5G49555,AT4G23810,AT5G60170,AT5G40170,AT5G11920,AT2G41430,AT4G03450,AT5G22570,AT3G57260,AT1G53210,AT5G62000,AT3G55800,AT5G41990,AT3G50820…
GO:0042743	P	hydrogen peroxide metabolic process	182	8221	335	28397	2.1e-11	2.1e-09	AT3G48640,AT1G61850,AT1G80840,AT2G02480,AT4G26090,AT3G47480,AT5G20480,AT4G11260,AT4G32360,AT2G30770,AT3G57700,AT4G11330,AT2G32680,AT5G24530,AT5G26920,AT2G43010,AT1G43690,AT4G16155,AT5G62790,AT1G24030,AT5G24320,AT3G48090,AT5G05660,AT3G14150,AT1G20620,AT3G50700,AT5G49555,AT4G23810,AT5G60170,AT5G40170,AT5G11920,AT2G41430,AT4G03450,AT5G22570,AT3G57260,AT1G53210,AT5G62000,AT3G55800,AT5G41990,AT3G50820…
GO:0009790	P	embryonic development	296	8221	638	28397	2.8e-11	2.8e-09	AT1G06190,AT3G13300,AT5G13010,AT3G13490,AT5G22370,AT5G62090,AT5G20920,AT5G46210,AT4G04350,AT4G38160,AT5G43810,AT5G41480,AT4G24270,AT5G55300,AT4G00950,AT1G67960,AT5G46580,AT3G24560,AT1G34550,AT1G21750,AT5G55940,AT1G63700,AT1G69270,AT2G35510,AT4G16310,AT1G71440,AT5G49030,AT5G45800,AT5G40480,AT2G43410,AT2G21710,AT3G10670,AT3G07430,AT2G22840,AT5G10170,AT4G24670,AT5G49930,AT5G61410,AT1G64520,AT3G29290…
GO:0050832	P	defense response to fungus	184	8221	342	28397	3e-11	3e-09	AT3G48640,AT3G44480,AT1G80840,AT4G03550,AT4G26090,AT3G47480,AT2G34930,AT4G11260,AT1G10920,AT2G30770,AT3G57700,AT3G16530,AT5G42810,AT5G24530,AT5G26920,AT2G38290,AT4G37150,AT2G17220,AT5G67340,AT1G69270,AT4G12720,AT3G59080,AT4G37640,AT3G48090,AT4G16950,AT3G10800,AT4G08180,AT5G11630,AT4G23810,AT4G03450,AT5G22570,AT2G22240,AT3G57260,AT4G19700,AT1G51090,AT3G11340,AT2G44950,AT5G01540,AT2G39940,AT3G52400…
GO:0002252	P	immune effector process	156	8221	273	28397	3.5e-11	3.5e-09	AT5G49520,AT1G80840,AT3G49530,AT3G47480,AT5G44870,AT1G33400,AT5G43810,AT5G42810,AT2G37430,AT5G51700,AT1G66160,AT3G20420,AT5G13960,AT3G48090,AT5G47190,AT3G43920,AT1G63470,AT3G62970,AT4G08310,AT5G08120,AT1G51820,AT5G05190,AT1G01040,AT2G22240,AT3G57260,AT3G57300,AT4G02020,AT5G43470,AT4G17230,AT3G52400,AT5G35930,AT2G42620,AT3G13790,AT3G19580,AT2G28290,AT2G43710,AT5G62410,AT1G64060,AT5G23570,AT1G13220…
GO:0044255	P	cellular lipid metabolic process	559	8221	1395	28397	4e-11	3.9e-09	AT1G61850,AT4G31240,AT4G15560,AT1G76490,AT3G12990,AT3G57170,AT1G01260,AT2G32440,AT2G04560,AT4G37150,AT5G66450,AT1G23740,AT3G52570,AT3G25530,AT4G10390,AT5G49030,AT5G61060,AT1G05630,AT1G31910,AT2G46500,AT5G49555,AT1G72660,AT5G07020,AT1G64520,AT3G11580,AT5G55310,AT1G20510,AT1G15780,AT3G21780,AT1G34120,AT3G57650,AT5G63380,AT2G35500,AT2G18790,AT5G67030,AT5G46290,AT3G49140,AT3G19860,AT4G04800,AT3G18390…
GO:0048522	P	positive regulation of cellular process	349	8221	793	28397	7.2e-11	7.1e-09	AT1G06190,AT3G20780,AT4G15560,AT2G02480,AT5G36120,AT3G15353,AT1G03080,AT5G05970,AT5G66320,AT1G18740,AT1G63970,AT5G57180,AT1G03160,AT1G79730,AT2G32950,AT3G50700,AT1G01160,AT3G57300,AT4G02020,AT3G02680,AT5G65290,AT3G52400,AT2G35500,AT5G10380,AT3G10670,AT3G15150,AT1G07000,AT3G10500,AT1G52400,AT1G16210,AT3G59060,AT5G12350,AT2G36740,AT5G67320,AT5G03070,AT1G03680,AT2G33290,AT4G39680,AT1G32500,AT4G20130…
GO:0006970	P	response to osmotic stress	366	8221	842	28397	8.1e-11	7.9e-09	AT1G16560,AT5G46050,AT1G06620,AT1G73260,AT1G76490,AT3G08720,AT1G53210,AT4G24500,AT5G08590,AT2G18250,AT5G43060,AT3G12390,AT1G09210,AT3G53870,AT2G46500,AT2G32080,AT5G44650,AT3G21780,AT1G20450,AT3G52400,AT3G13410,AT5G67030,AT1G18260,AT3G20390,AT2G17840,AT2G24850,AT3G07370,AT1G52400,AT1G77120,AT5G56030,AT1G56340,AT1G53580,AT4G11890,AT5G08620,AT5G17640,AT5G17310,AT2G27690,AT2G30520,AT2G20360,AT4G15920…
GO:0008652	P	cellular amino acid biosynthetic process	243	8221	503	28397	9.1e-11	8.9e-09	AT4G31500,AT5G15230,AT4G15560,AT1G35420,AT2G47450,AT1G33400,AT1G11430,AT2G22330,AT3G66658,AT3G53170,AT2G18250,AT2G13810,AT5G46580,AT3G62030,AT5G55230,AT1G23740,AT4G24830,AT3G25530,AT5G62790,AT5G66120,AT5G28020,AT1G55260,AT1G69370,AT1G12820,AT4G38770,AT3G57050,AT1G63660,AT3G07630,AT2G17033,AT1G48860,AT4G38240,AT3G04940,AT2G17630,AT1G72190,AT3G55800,AT4G35640,AT4G33010,AT3G44720,AT2G15620,AT5G18690…
GO:0048585	P	negative regulation of response to stimulus	184	8221	349	28397	1e-10	1e-08	AT3G48640,AT4G12560,AT1G80840,AT4G26090,AT3G47480,AT5G46210,AT1G18890,AT2G30770,AT3G57700,AT4G11330,AT2G32680,AT5G40470,AT5G24530,AT5G26920,AT2G43010,AT5G61900,AT2G17220,AT5G67340,AT1G69270,AT1G02170,AT4G01010,AT3G48090,AT2G32950,AT3G10800,AT4G08180,AT2G14560,AT4G23810,AT3G55800,AT5G40170,AT4G09570,AT4G03450,AT5G22570,AT3G57260,AT1G33600,AT3G50820,AT2G19430,AT5G01540,AT2G39940,AT1G74360,AT3G52400…
GO:0048608	P	reproductive structure development	664	8221	1722	28397	1.2e-10	1.1e-08	AT1G06190,AT5G15020,AT1G61850,AT3G20780,AT2G02480,AT3G13300,AT5G41480,AT4G24270,AT3G24560,AT5G51660,AT1G03160,AT3G08850,AT4G16310,AT5G59570,AT4G35470,AT5G49030,AT2G32950,AT1G63470,AT2G22840,AT4G20910,AT1G64520,AT3G29290,AT1G01040,AT1G66400,AT4G04350,AT2G16640,AT4G02020,AT3G02990,AT2G46260,AT5G27030,AT4G31820,AT5G27740,AT1G56290,AT4G24972,AT3G02680,AT4G23250,AT2G39940,AT2G13540,AT5G13300,AT4G37300…
GO:0009651	P	response to salt stress	345	8221	788	28397	1.5e-10	1.4e-08	AT1G16560,AT5G46050,AT1G06620,AT1G73260,AT1G76490,AT3G08720,AT1G53210,AT4G24500,AT5G08590,AT2G18250,AT5G43060,AT3G12390,AT1G09210,AT3G53870,AT2G46500,AT2G32080,AT5G44650,AT3G21780,AT1G20450,AT3G52400,AT3G13410,AT5G21090,AT1G18260,AT3G20390,AT2G17840,AT2G24850,AT3G07370,AT1G52400,AT1G77120,AT5G56030,AT1G56340,AT1G53580,AT4G11890,AT5G08620,AT5G17640,AT5G17310,AT2G27690,AT2G30520,AT2G20360,AT4G15920…
GO:0000096	P	sulfur amino acid metabolic process	227	8221	465	28397	1.8e-10	1.7e-08	AT4G31500,AT5G15230,AT1G64660,AT4G15560,AT1G35420,AT2G47450,AT1G33400,AT4G11300,AT2G22330,AT3G66658,AT3G57700,AT2G18250,AT2G13810,AT2G37430,AT3G62030,AT1G61340,AT1G23740,AT2G44160,AT3G25530,AT5G62790,AT5G28020,AT1G77670,AT1G55260,AT5G57740,AT1G12820,AT4G38770,AT5G17920,AT4G38240,AT1G73740,AT3G62130,AT4G04830,AT4G35640,AT4G33010,AT4G11370,AT4G39950,AT2G15620,AT5G18690,AT4G35480,AT1G35620,AT4G17230…
GO:0006629	P	lipid metabolic process	678	8221	1772	28397	2.1e-10	2e-08	AT1G61850,AT4G31240,AT4G15560,AT1G76490,AT3G12990,AT3G05180,AT3G57170,AT1G01260,AT2G32440,AT2G04560,AT4G37150,AT5G66450,AT1G23740,AT3G52570,AT3G25530,AT4G10390,AT1G08540,AT5G49030,AT5G61060,AT1G05630,AT1G31910,AT2G46500,AT5G49555,AT1G72660,AT5G07020,AT1G64520,AT1G02660,AT3G11580,AT5G55310,AT1G20510,AT1G15780,AT3G21780,AT1G34120,AT3G57650,AT5G63380,AT1G51440,AT2G35500,AT2G18790,AT5G67030,AT3G02040…
GO:0009737	P	response to abscisic acid stimulus	284	8221	621	28397	2.2e-10	2e-08	AT1G06190,AT5G46050,AT5G11260,AT4G09140,AT1G80840,AT2G27310,AT5G46350,AT2G30470,AT1G05470,AT5G35750,AT4G04490,AT4G14430,AT1G28190,AT3G23050,AT3G18130,AT2G38290,AT3G62030,AT1G64890,AT1G61340,AT5G67340,AT1G69270,AT5G28770,AT3G21780,AT3G48360,AT4G12720,AT3G15730,AT1G76260,AT3G08550,AT5G22010,AT1G05630,AT5G39610,AT3G56850,AT5G05700,AT2G47190,AT4G08180,AT3G11240,AT2G22840,AT5G42950,AT5G05440,AT1G62810…
GO:0031348	P	negative regulation of defense response	152	8221	273	28397	2.5e-10	2.3e-08	AT3G48640,AT4G12560,AT1G80840,AT4G26090,AT3G47480,AT4G11260,AT1G18890,AT2G30770,AT3G57700,AT4G11330,AT2G32680,AT5G40470,AT5G24530,AT5G26920,AT2G43010,AT5G61900,AT2G17220,AT5G67340,AT1G69270,AT1G02170,AT4G01010,AT3G48090,AT3G10800,AT4G08180,AT4G23810,AT3G55800,AT5G40170,AT4G09570,AT4G03450,AT5G22570,AT3G57260,AT1G33600,AT3G50820,AT5G09230,AT5G01540,AT3G25070,AT2G39940,AT3G52400,AT1G57630,AT5G10380…
GO:0010027	P	thylakoid membrane organization	121	8221	198	28397	2.7e-10	2.5e-08	AT4G22890,AT3G13490,AT5G36120,AT5G16620,AT3G17040,AT1G11430,AT4G04350,AT4G33470,AT1G32080,AT5G19220,AT1G03160,AT5G49030,AT1G16080,AT1G63680,AT5G07020,AT3G44880,AT4G01800,AT1G77490,AT3G20930,AT3G49140,AT5G52440,AT1G53230,AT5G51110,AT1G73110,AT1G65230,AT1G03630,AT3G15360,AT5G39830,AT3G53700,AT5G16710,AT2G04270,AT5G14660,AT3G63190,AT1G08540,AT1G12800,AT3G10670,AT1G56500,AT4G02530,AT2G40300,AT5G16715…
GO:0009668	P	plastid membrane organization	121	8221	198	28397	2.7e-10	2.5e-08	AT4G22890,AT3G13490,AT5G36120,AT5G16620,AT3G17040,AT1G11430,AT4G04350,AT4G33470,AT1G32080,AT5G19220,AT1G03160,AT5G49030,AT1G16080,AT1G63680,AT5G07020,AT3G44880,AT4G01800,AT1G77490,AT3G20930,AT3G49140,AT5G52440,AT1G53230,AT5G51110,AT1G73110,AT1G65230,AT1G03630,AT3G15360,AT5G39830,AT3G53700,AT5G16710,AT2G04270,AT5G14660,AT3G63190,AT1G08540,AT1G12800,AT3G10670,AT1G56500,AT4G02530,AT2G40300,AT5G16715…
GO:0048523	P	negative regulation of cellular process	343	8221	789	28397	3.2e-10	2.9e-08	AT5G07780,AT4G11660,AT1G17760,AT2G36480,AT3G47480,AT1G63470,AT5G15730,AT2G16485,AT4G20910,AT1G01040,AT3G57300,AT4G02020,AT4G19700,AT1G56290,AT3G02680,AT3G52400,AT2G13540,AT5G62410,AT5G52760,AT3G15150,AT3G01320,AT5G26030,AT1G07000,AT4G36290,AT5G40280,AT1G79950,AT2G30280,AT4G28980,AT4G36750,AT5G67320,AT4G39680,AT5G16260,AT5G63960,AT1G80440,AT4G04890,AT5G02810,AT1G02120,AT5G50200,AT2G33540,AT1G76630…
GO:0009867	P	jasmonic acid mediated signaling pathway	155	8221	282	28397	3.4e-10	3e-08	AT1G06620,AT1G80840,AT4G26090,AT3G47480,AT4G11260,AT2G30770,AT4G11330,AT2G32680,AT5G24530,AT5G26920,AT2G43010,AT5G67340,AT1G69270,AT3G48090,AT5G20900,AT3G50700,AT4G23810,AT3G55800,AT5G40170,AT1G33590,AT5G22570,AT3G57260,AT1G33600,AT3G50820,AT5G01540,AT2G39940,AT4G17230,AT3G52400,AT1G57630,AT2G18790,AT5G10380,AT1G14790,AT1G32230,AT2G46510,AT1G64060,AT5G20990,AT5G52760,AT1G66880,AT1G18570,AT1G28480…
GO:0071395	P	cellular response to jasmonic acid stimulus	155	8221	282	28397	3.4e-10	3e-08	AT1G06620,AT1G80840,AT4G26090,AT3G47480,AT4G11260,AT2G30770,AT4G11330,AT2G32680,AT5G24530,AT5G26920,AT2G43010,AT5G67340,AT1G69270,AT3G48090,AT5G20900,AT3G50700,AT4G23810,AT3G55800,AT5G40170,AT1G33590,AT5G22570,AT3G57260,AT1G33600,AT3G50820,AT5G01540,AT2G39940,AT4G17230,AT3G52400,AT1G57630,AT2G18790,AT5G10380,AT1G14790,AT1G32230,AT2G46510,AT1G64060,AT5G20990,AT5G52760,AT1G66880,AT1G18570,AT1G28480…
GO:0071495	P	cellular response to endogenous stimulus	352	8221	815	28397	3.3e-10	3e-08	AT1G06620,AT5G44790,AT3G47480,AT1G02450,AT2G43010,AT4G18020,AT4G35470,AT2G46500,AT3G50700,AT5G54380,AT3G21780,AT2G39940,AT3G52400,AT2G18790,AT5G10380,AT5G52760,AT3G15150,AT5G08130,AT2G24850,AT3G07370,AT3G57530,AT3G49670,AT1G52400,AT3G59060,AT4G34370,AT5G16000,AT2G27690,AT1G32060,AT5G47010,AT1G80440,AT3G26830,AT3G05650,AT3G05800,AT2G13790,AT2G33540,AT1G78080,AT1G74640,AT5G56860,AT1G17440,AT1G70700…
GO:0051188	P	cofactor biosynthetic process	196	8221	388	28397	3.9e-10	3.4e-08	AT1G06190,AT4G31500,AT2G26930,AT4G15560,AT3G13490,AT2G16710,AT1G31800,AT1G11430,AT4G04350,AT1G78590,AT5G41480,AT3G63520,AT1G12350,AT2G31955,AT4G23100,AT5G46580,AT3G62030,AT1G55090,AT1G08520,AT1G23740,AT1G03160,AT5G62790,AT1G78510,AT3G18030,AT5G66120,AT1G50480,AT5G49030,AT5G47190,AT2G17033,AT4G34190,AT4G14070,AT1G17050,AT5G17230,AT3G44880,AT1G67810,AT5G23120,AT4G33010,AT4G04770,AT5G22340,AT2G22330…
GO:0010200	P	response to chitin	208	8221	421	28397	4.9e-10	4.2e-08	AT5G49520,AT3G50060,AT1G80840,AT3G49530,AT4G26090,AT4G11660,AT4G11260,AT4G12720,AT2G30770,AT3G16530,AT5G24530,AT5G26920,AT2G37430,AT1G61260,AT5G01550,AT1G61340,AT1G66160,AT3G47480,AT3G59080,AT4G37640,AT3G48090,AT4G12040,AT1G19050,AT3G02800,AT3G10800,AT4G08180,AT4G23810,AT1G51820,AT5G05190,AT3G12400,AT4G27350,AT5G22570,AT3G57260,AT2G26150,AT1G20510,AT5G16830,AT3G48760,AT4G35480,AT4G22820,AT1G68340…
GO:0006753	P	nucleoside phosphate metabolic process	305	8221	687	28397	5.6e-10	4.9e-08	AT4G31500,AT2G16800,AT4G22890,AT2G27490,AT5G60990,AT5G36120,AT3G46940,AT1G76490,AT1G71850,AT5G57350,AT5G46740,AT4G33470,AT1G14150,AT5G51820,AT2G22330,AT2G35390,AT2G34260,AT5G08690,AT3G63520,AT1G12350,AT4G15560,AT3G18130,AT3G62030,AT1G69200,AT1G55090,AT2G45730,AT4G00895,AT1G23740,AT4G24830,AT5G26860,AT3G25530,AT5G62790,AT1G10130,AT1G64190,AT5G23880,AT4G37640,AT1G21690,AT1G16870,AT1G16080,AT3G06530…
GO:0009117	P	nucleotide metabolic process	304	8221	685	28397	6.2e-10	5.3e-08	AT4G31500,AT2G16800,AT4G22890,AT1G48920,AT5G60990,AT5G36120,AT3G46940,AT1G76490,AT1G71850,AT5G57350,AT5G46740,AT4G33470,AT1G14150,AT5G51820,AT2G22330,AT2G35390,AT2G34260,AT5G08690,AT3G63520,AT1G12350,AT4G15560,AT3G18130,AT3G62030,AT1G69200,AT1G55090,AT2G45730,AT4G00895,AT1G23740,AT4G24830,AT5G26860,AT3G25530,AT5G62790,AT1G10130,AT1G64190,AT5G23880,AT4G37640,AT1G21690,AT1G16870,AT1G16080,AT3G06530…
GO:0009697	P	salicylic acid biosynthetic process	124	8221	209	28397	6.4e-10	5.5e-08	AT3G48640,AT1G31580,AT1G80840,AT4G26090,AT3G47480,AT4G11260,AT1G18890,AT2G30770,AT3G57700,AT5G24530,AT2G38290,AT3G62030,AT5G61900,AT2G17220,AT5G67340,AT1G02170,AT4G37640,AT3G48090,AT4G23810,AT4G04500,AT4G09570,AT4G03450,AT5G22570,AT2G34940,AT3G57260,AT5G47070,AT3G55800,AT3G48760,AT5G54860,AT4G23150,AT3G52400,AT1G57630,AT3G48080,AT1G64060,AT5G52760,AT1G66880,AT1G18570,AT5G61010,AT1G01560,AT1G07000…
GO:0009605	P	response to external stimulus	444	8221	1087	28397	6.4e-10	5.5e-08	AT5G15020,AT5G46050,AT1G06620,AT3G47480,AT1G76490,AT3G44320,AT1G04300,AT1G17760,AT2G43010,AT1G18740,AT4G10390,AT1G72920,AT1G05630,AT1G67560,AT5G49880,AT1G01040,AT3G57300,AT2G17980,AT5G64740,AT1G20510,AT3G21780,AT2G39940,AT1G70800,AT2G18790,AT5G66030,AT5G52760,AT3G01320,AT4G04800,AT2G24850,AT3G07370,AT5G45900,AT3G50210,AT3G06670,AT5G22760,AT3G59060,AT5G12350,AT5G56030,AT5G16000,AT2G22170,AT1G70060…
GO:0055086	P	nucleobase, nucleoside and nucleotide metabolic process	318	8221	726	28397	7.5e-10	6.4e-08	AT4G31500,AT2G16800,AT4G22890,AT2G27490,AT5G60990,AT5G36120,AT3G46940,AT1G76490,AT1G71850,AT5G57350,AT5G46740,AT4G33470,AT1G14150,AT5G51820,AT2G22330,AT2G35390,AT2G34260,AT5G08690,AT3G63520,AT1G12350,AT4G15560,AT3G18130,AT3G62030,AT1G69200,AT1G55090,AT2G45730,AT4G00895,AT1G23740,AT4G24830,AT5G26860,AT3G25530,AT5G62790,AT1G10130,AT1G64190,AT5G23880,AT4G37640,AT1G21690,AT1G16870,AT1G16080,AT3G06530…
GO:0009696	P	salicylic acid metabolic process	129	8221	222	28397	7.8e-10	6.5e-08	AT3G48640,AT1G31580,AT1G80840,AT4G26090,AT3G47480,AT4G11260,AT1G18890,AT2G30770,AT3G57700,AT5G24530,AT2G38290,AT3G62030,AT5G61900,AT4G37150,AT2G17220,AT5G67340,AT1G02170,AT4G37640,AT3G48090,AT4G23810,AT4G04500,AT4G09570,AT4G03450,AT5G22570,AT2G34940,AT3G57260,AT5G47070,AT3G55800,AT3G48760,AT5G54860,AT4G23150,AT3G52400,AT1G57630,AT3G48080,AT1G64060,AT5G52760,AT1G66880,AT1G18570,AT5G61010,AT1G01560…
GO:0042440	P	pigment metabolic process	184	8221	361	28397	7.8e-10	6.6e-08	AT5G11260,AT4G27830,AT4G15560,AT4G14690,AT5G53350,AT1G31800,AT4G10090,AT1G06820,AT4G11570,AT5G35750,AT5G52570,AT1G06000,AT3G63520,AT1G27450,AT3G62030,AT1G08520,AT1G23740,AT3G26570,AT5G62790,AT5G49030,AT2G32950,AT1G19050,AT1G63660,AT4G34190,AT4G14070,AT5G07020,AT1G64520,AT2G22240,AT3G57260,AT5G23120,AT4G33010,AT2G43000,AT2G28350,AT4G02530,AT2G47590,AT2G35500,AT5G67030,AT3G51240,AT5G13800,AT1G30530…
GO:0009250	P	glucan biosynthetic process	165	8221	313	28397	9.4e-10	7.8e-08	AT4G22890,AT1G11720,AT5G36120,AT4G33470,AT4G38250,AT5G51820,AT2G22125,AT5G19220,AT2G31040,AT4G24620,AT5G66680,AT5G38660,AT5G62790,AT5G15880,AT4G23260,AT3G28760,AT5G66510,AT5G05170,AT5G62220,AT5G22130,AT4G14070,AT5G36290,AT5G63370,AT3G22210,AT1G03310,AT4G33010,AT5G64740,AT1G31190,AT4G35760,AT5G11490,AT2G36390,AT2G36145,AT1G35620,AT2G47590,AT4G20760,AT3G02750,AT5G17520,AT5G66030,AT4G11380,AT5G28500…
GO:0009100	P	glycoprotein metabolic process	132	8221	231	28397	1.1e-09	9e-08	AT3G03380,AT5G44790,AT5G57580,AT3G62360,AT5G18525,AT3G20250,AT2G33170,AT5G66680,AT4G32920,AT4G34110,AT5G43710,AT3G08850,AT1G23230,AT1G76400,AT5G61060,AT1G34300,AT1G61690,AT4G38240,AT1G32530,AT4G11270,AT2G45620,AT2G30110,AT2G15900,AT5G11490,AT1G07990,AT2G35050,AT1G53280,AT2G38950,AT2G05710,AT1G32230,AT2G23980,AT3G59770,AT1G02145,AT5G61540,AT1G08620,AT2G01600,AT5G65950,AT2G01720,AT1G74800,AT5G24450…
GO:0010154	P	fruit development	315	8221	721	28397	1.1e-09	9.1e-08	AT1G06190,AT3G13300,AT5G18570,AT4G09140,AT3G13490,AT5G22370,AT5G46210,AT4G04350,AT5G53470,AT4G38160,AT5G43810,AT5G41480,AT4G24270,AT5G55300,AT4G00950,AT2G01620,AT5G46580,AT3G24560,AT1G34550,AT1G21750,AT5G55940,AT1G63700,AT4G14510,AT1G69270,AT5G20490,AT1G12770,AT4G16310,AT3G10380,AT1G71440,AT5G49030,AT5G45800,AT5G40480,AT2G21710,AT5G48840,AT3G07430,AT2G22840,AT5G10170,AT4G24670,AT5G49930,AT5G61410…
GO:0010228	P	vegetative to reproductive phase transition of meristem	217	8221	451	28397	1.2e-09	9.6e-08	AT1G61850,AT3G13490,AT5G26680,AT4G12680,AT5G46210,AT4G04350,AT5G16280,AT3G22420,AT5G43500,AT5G55300,AT4G33240,AT2G02480,AT1G79000,AT1G43690,AT1G03160,AT2G35510,AT1G24030,AT5G24320,AT1G12820,AT5G49030,AT5G16750,AT2G32950,AT2G43410,AT1G14570,AT1G74230,AT5G60170,AT1G01040,AT3G44880,AT2G01290,AT1G26440,AT5G41990,AT3G11100,AT3G60300,AT4G24630,AT4G35450,AT1G56290,AT2G44950,AT2G38560,AT2G06510,AT3G21060…
GO:0070085	P	glycosylation	130	8221	227	28397	1.3e-09	1e-07	AT3G03380,AT5G44790,AT5G57580,AT3G62360,AT5G18525,AT3G20250,AT2G33170,AT5G66680,AT4G32920,AT4G34110,AT5G43710,AT3G08850,AT1G23230,AT1G76400,AT5G61060,AT1G34300,AT1G61690,AT4G38240,AT1G32530,AT4G11270,AT2G45620,AT2G30110,AT2G15900,AT5G11490,AT1G07990,AT2G35050,AT1G53280,AT2G38950,AT2G05710,AT1G32230,AT2G23980,AT3G59770,AT1G02145,AT1G08620,AT2G01600,AT5G65950,AT2G01720,AT1G74800,AT5G24450,AT2G39480…
GO:0009101	P	glycoprotein biosynthetic process	130	8221	227	28397	1.3e-09	1e-07	AT3G03380,AT5G44790,AT5G57580,AT3G62360,AT5G18525,AT3G20250,AT2G33170,AT5G66680,AT4G32920,AT4G34110,AT5G43710,AT3G08850,AT1G23230,AT1G76400,AT5G61060,AT1G34300,AT1G61690,AT4G38240,AT1G32530,AT4G11270,AT2G45620,AT2G30110,AT2G15900,AT5G11490,AT1G07990,AT2G35050,AT1G53280,AT2G38950,AT2G05710,AT1G32230,AT2G23980,AT3G59770,AT1G02145,AT1G08620,AT2G01600,AT5G65950,AT2G01720,AT1G74800,AT5G24450,AT2G39480…
GO:0043413	P	macromolecule glycosylation	130	8221	227	28397	1.3e-09	1e-07	AT3G03380,AT5G44790,AT5G57580,AT3G62360,AT5G18525,AT3G20250,AT2G33170,AT5G66680,AT4G32920,AT4G34110,AT5G43710,AT3G08850,AT1G23230,AT1G76400,AT5G61060,AT1G34300,AT1G61690,AT4G38240,AT1G32530,AT4G11270,AT2G45620,AT2G30110,AT2G15900,AT5G11490,AT1G07990,AT2G35050,AT1G53280,AT2G38950,AT2G05710,AT1G32230,AT2G23980,AT3G59770,AT1G02145,AT1G08620,AT2G01600,AT5G65950,AT2G01720,AT1G74800,AT5G24450,AT2G39480…
GO:0006486	P	protein amino acid glycosylation	130	8221	227	28397	1.3e-09	1e-07	AT3G03380,AT5G44790,AT5G57580,AT3G62360,AT5G18525,AT3G20250,AT2G33170,AT5G66680,AT4G32920,AT4G34110,AT5G43710,AT3G08850,AT1G23230,AT1G76400,AT5G61060,AT1G34300,AT1G61690,AT4G38240,AT1G32530,AT4G11270,AT2G45620,AT2G30110,AT2G15900,AT5G11490,AT1G07990,AT2G35050,AT1G53280,AT2G38950,AT2G05710,AT1G32230,AT2G23980,AT3G59770,AT1G02145,AT1G08620,AT2G01600,AT5G65950,AT2G01720,AT1G74800,AT5G24450,AT2G39480…
GO:0044042	P	glucan metabolic process	209	8221	432	28397	1.7e-09	1.3e-07	AT4G22890,AT1G11720,AT5G36120,AT1G68560,AT4G33470,AT4G38250,AT5G51820,AT3G13870,AT2G22125,AT1G30690,AT2G31040,AT4G24620,AT5G66680,AT4G25810,AT4G18990,AT5G62790,AT5G15880,AT5G43060,AT2G32530,AT4G23260,AT1G76400,AT5G66510,AT5G05170,AT5G62220,AT1G64190,AT4G14070,AT5G36290,AT1G11580,AT5G63370,AT3G22210,AT4G15210,AT1G03310,AT4G33010,AT5G64740,AT1G31190,AT4G35760,AT5G11490,AT2G36390,AT3G05900,AT2G36145…
GO:0009057	P	macromolecule catabolic process	497	8221	1255	28397	1.8e-09	1.4e-07	AT4G12560,AT4G22890,AT5G36120,AT3G44320,AT5G19420,AT5G58870,AT5G08560,AT5G26860,AT3G25530,AT4G32840,AT2G36840,AT3G11400,AT2G21390,AT1G64770,AT2G32810,AT3G57570,AT4G34700,AT5G59300,AT1G64520,AT3G22210,AT1G01160,AT3G57300,AT4G02020,AT1G52360,AT3G02680,AT3G07390,AT2G39940,AT4G33090,AT5G21090,AT1G18260,AT3G11270,AT3G20390,AT3G01320,AT2G22010,AT5G62980,AT5G25350,AT2G19860,AT5G25980,AT1G65230,AT1G79810…
GO:0048316	P	seed development	304	8221	696	28397	2.2e-09	1.7e-07	AT1G06190,AT3G13300,AT5G18570,AT4G09140,AT3G13490,AT5G22370,AT5G46210,AT4G04350,AT5G53470,AT4G38160,AT5G43810,AT5G41480,AT4G24270,AT5G55300,AT4G00950,AT2G01620,AT5G46580,AT3G24560,AT1G34550,AT1G21750,AT5G55940,AT1G63700,AT4G14510,AT1G69270,AT4G36540,AT1G12770,AT4G16310,AT3G10380,AT1G71440,AT5G49030,AT5G45800,AT5G40480,AT2G21710,AT5G48840,AT3G07430,AT2G22840,AT5G10170,AT4G24670,AT5G49930,AT5G61410…
GO:0034976	P	response to endoplasmic reticulum stress	178	8221	352	28397	2.3e-09	1.8e-07	AT5G65210,AT1G80840,AT3G49530,AT3G47480,AT4G35900,AT3G25230,AT2G32680,AT5G24530,AT2G38290,AT1G21750,AT4G26910,AT5G67340,AT1G69270,AT5G28770,AT1G02170,AT4G12720,AT4G37640,AT5G17990,AT3G48090,AT5G10760,AT1G09210,AT4G08180,AT4G04500,AT4G09570,AT5G22570,AT2G02810,AT3G57260,AT2G26150,AT3G28340,AT3G51890,AT5G44080,AT2G43000,AT5G01540,AT4G23150,AT3G52400,AT2G17120,AT5G21090,AT2G22850,AT4G01120,AT1G32230…
GO:0006979	P	response to oxidative stress	263	8221	582	28397	2.4e-09	1.9e-07	AT2G47510,AT1G23310,AT5G44790,AT1G05690,AT4G11660,AT1G14870,AT5G35320,AT4G10090,AT5G02790,AT1G52500,AT3G25230,AT1G53210,AT5G46350,AT1G48420,AT3G62030,AT3G09350,AT2G16500,AT4G16155,AT1G69270,AT3G25530,AT5G62790,AT2G35510,AT2G03800,AT4G12720,AT1G56560,AT3G12490,AT3G48090,AT3G48360,AT5G39610,AT1G09210,AT1G49670,AT4G26970,AT5G16990,AT5G49555,AT4G23810,AT4G12570,AT1G72660,AT4G00940,AT2G41430,AT2G22240…
GO:0009793	P	embryonic development ending in seed dormancy	256	8221	563	28397	2.5e-09	1.9e-07	AT1G06190,AT3G13300,AT5G13010,AT3G13490,AT5G22370,AT5G46210,AT4G04350,AT4G38160,AT5G06160,AT5G43810,AT5G41480,AT4G24270,AT5G55300,AT4G00950,AT5G46580,AT3G24560,AT1G34550,AT5G55940,AT1G63700,AT1G69270,AT3G08850,AT4G16310,AT1G71440,AT5G49030,AT5G45800,AT5G40480,AT2G21710,AT5G48840,AT3G07430,AT2G22840,AT3G52940,AT4G24670,AT5G49930,AT5G61410,AT1G64520,AT3G29290,AT2G22240,AT3G44880,AT3G11960,AT1G78580…
GO:0006732	P	coenzyme metabolic process	236	8221	508	28397	2.5e-09	1.9e-07	AT4G31500,AT2G47510,AT4G22890,AT4G15560,AT5G36120,AT1G76490,AT4G33470,AT1G14150,AT5G51820,AT1G78590,AT5G05980,AT3G63520,AT1G12350,AT2G31955,AT3G63190,AT3G62030,AT5G40650,AT1G55090,AT1G23740,AT3G25530,AT5G62790,AT1G78510,AT3G18030,AT5G66120,AT1G50250,AT1G18270,AT1G50480,AT5G66510,AT1G10360,AT1G64770,AT1G64190,AT4G34190,AT1G17650,AT3G52940,AT1G17050,AT3G55800,AT3G22210,AT2G16370,AT2G01290,AT2G36530…
GO:0006468	P	protein amino acid phosphorylation	454	8221	1134	28397	3.2e-09	2.4e-07	AT4G15560,AT5G66850,AT1G01540,AT5G08590,AT3G17750,AT5G18525,AT1G67470,AT2G02800,AT4G10390,AT1G25320,AT1G63470,AT2G28940,AT5G15730,AT4G04500,AT2G19130,AT4G22730,AT5G54380,AT1G65250,AT4G23250,AT4G23150,AT4G26540,AT1G12580,AT5G07150,AT5G10930,AT5G01810,AT1G03930,AT4G04570,AT1G06390,AT3G63340,AT1G06840,AT5G47840,AT5G50330,AT1G74880,AT5G67320,AT5G58150,AT3G51270,AT5G57035,AT2G23070,AT1G69790,AT1G54610…
GO:0005976	P	polysaccharide metabolic process	308	8221	712	28397	3.7e-09	2.8e-07	AT4G22890,AT1G11720,AT4G28490,AT5G36120,AT1G31800,AT1G68560,AT5G19530,AT5G15580,AT5G51820,AT3G13870,AT2G22125,AT1G30690,AT2G31040,AT3G23050,AT4G24620,AT5G45300,AT5G66680,AT4G25810,AT4G18990,AT1G03310,AT5G62790,AT3G60030,AT3G25140,AT1G24030,AT1G23230,AT2G32530,AT4G23260,AT1G76400,AT4G22010,AT1G09440,AT5G62220,AT1G64190,AT5G08560,AT4G14070,AT5G36290,AT3G01040,AT3G54670,AT1G11580,AT5G63370,AT3G22210…
GO:0006073	P	cellular glucan metabolic process	190	8221	388	28397	4.5e-09	3.4e-07	AT4G22890,AT1G11720,AT5G36120,AT1G68560,AT4G33470,AT4G38250,AT5G51820,AT2G22125,AT5G19220,AT2G31040,AT4G24620,AT5G66680,AT4G25810,AT4G18990,AT5G62790,AT5G15880,AT2G32530,AT4G23260,AT1G76400,AT5G66510,AT5G05170,AT5G62220,AT5G22130,AT4G14070,AT5G36290,AT5G63370,AT3G22210,AT4G15210,AT1G03310,AT4G33010,AT5G64740,AT1G31190,AT4G35760,AT5G11490,AT2G36390,AT2G36145,AT1G35620,AT2G47590,AT4G20760,AT3G02750…
GO:0007243	P	protein kinase cascade	125	8221	223	28397	7e-09	5.2e-07	AT3G48640,AT1G80840,AT4G26090,AT3G47480,AT1G05000,AT2G30770,AT3G57700,AT4G11330,AT2G32680,AT5G24530,AT2G43010,AT5G67340,AT1G69270,AT3G48090,AT5G10760,AT3G10800,AT4G08180,AT4G23810,AT4G11260,AT5G40170,AT4G03450,AT5G22570,AT3G57260,AT1G33600,AT3G19420,AT3G50820,AT5G01540,AT3G52400,AT1G57630,AT5G10380,AT1G14790,AT1G32230,AT1G64060,AT5G20990,AT5G52760,AT2G04550,AT1G66880,AT1G18570,AT1G28480,AT1G53230…
GO:0005996	P	monosaccharide metabolic process	338	8221	804	28397	7.3e-09	5.4e-07	AT4G31500,AT4G26650,AT4G22890,AT4G15560,AT5G36120,AT1G17160,AT1G31800,AT3G49360,AT5G67590,AT4G33470,AT1G14150,AT5G51820,AT2G22330,AT2G07050,AT5G45620,AT4G15110,AT3G63520,AT1G08520,AT5G56350,AT3G62030,AT2G29560,AT1G12000,AT1G23740,AT3G25530,AT4G32840,AT4G28740,AT3G59040,AT3G12930,AT1G50250,AT1G06040,AT3G15730,AT4G16130,AT5G66510,AT5G05170,AT1G64770,AT1G64190,AT4G31340,AT4G34190,AT1G17650,AT2G46520…
GO:0000165	P	MAPKKK cascade	119	8221	209	28397	8.2e-09	6e-07	AT3G48640,AT1G80840,AT4G26090,AT3G47480,AT4G11260,AT2G30770,AT3G57700,AT4G11330,AT2G32680,AT5G24530,AT2G43010,AT5G67340,AT1G69270,AT3G48090,AT5G10760,AT3G10800,AT4G08180,AT4G23810,AT5G40170,AT4G03450,AT5G22570,AT3G57260,AT1G33600,AT3G50820,AT5G01540,AT3G52400,AT1G57630,AT5G10380,AT1G14790,AT1G32230,AT1G64060,AT5G20990,AT5G52760,AT1G66880,AT1G18570,AT1G28480,AT1G53230,AT1G01560,AT5G44070,AT4G34460…
GO:0031325	P	positive regulation of cellular metabolic process	271	8221	615	28397	8.7e-09	6.4e-07	AT1G06190,AT5G49520,AT5G11260,AT3G20780,AT4G15560,AT1G28570,AT4G26090,AT5G47220,AT5G04720,AT4G05590,AT3G17040,AT1G11430,AT2G35110,AT4G35900,AT1G03080,AT4G16390,AT1G67840,AT3G15220,AT3G60530,AT2G30490,AT3G62030,AT5G66320,AT1G18740,AT2G02160,AT1G03160,AT5G06460,AT1G79730,AT2G04790,AT4G36240,AT5G09220,AT3G57330,AT5G05660,AT2G32950,AT1G77300,AT3G56850,AT5G52470,AT3G10800,AT3G50700,AT5G20700,AT1G65660…
GO:0009611	P	response to wounding	170	8221	340	28397	9.5e-09	7e-07	AT5G46050,AT1G06620,AT1G80840,AT1G74020,AT5G10300,AT1G76490,AT4G38620,AT1G06160,AT2G22330,AT3G25230,AT3G03990,AT3G23050,AT2G30490,AT1G61340,AT5G67340,AT1G69270,AT4G35770,AT4G10390,AT4G12720,AT4G15440,AT1G72920,AT2G20990,AT5G53750,AT2G46500,AT2G26690,AT4G34190,AT2G46520,AT4G01070,AT4G39730,AT1G20510,AT4G18010,AT3G21780,AT1G52200,AT2G39940,AT5G07700,AT4G23850,AT2G28290,AT3G50260,AT1G64060,AT1G55480…
GO:0000097	P	sulfur amino acid biosynthetic process	158	8221	309	28397	1e-08	7.4e-07	AT5G15230,AT4G15560,AT1G35420,AT2G47450,AT1G33400,AT2G22330,AT3G66658,AT2G18250,AT3G62030,AT5G55230,AT3G25530,AT5G28020,AT1G55260,AT1G12820,AT4G38770,AT5G17920,AT4G38240,AT4G04830,AT4G35640,AT4G33010,AT4G39950,AT2G15620,AT5G18690,AT1G35620,AT1G43580,AT5G14500,AT2G13540,AT5G26600,AT4G15820,AT3G10670,AT5G46110,AT2G22990,AT4G24510,AT1G62560,AT5G01090,AT2G35500,AT4G02610,AT1G12230,AT3G55440,AT5G64040…
GO:0009891	P	positive regulation of biosynthetic process	265	8221	600	28397	1.1e-08	7.7e-07	AT1G06190,AT5G49520,AT5G11260,AT3G20780,AT4G15560,AT1G28570,AT4G26090,AT5G47220,AT5G04720,AT4G05590,AT3G17040,AT1G11430,AT2G35110,AT4G35900,AT1G03080,AT4G16390,AT1G67840,AT3G15220,AT3G60530,AT2G30490,AT3G62030,AT5G66320,AT1G18740,AT2G02160,AT1G03160,AT5G06460,AT1G79730,AT2G04790,AT4G36240,AT5G09220,AT3G57330,AT5G05660,AT2G32950,AT3G56850,AT5G52470,AT3G10800,AT3G50700,AT5G20700,AT1G65660,AT1G63680…
GO:0046395	P	carboxylic acid catabolic process	193	8221	402	28397	1.1e-08	7.7e-07	AT4G31500,AT1G05840,AT1G64660,AT4G15560,AT4G29010,AT5G36940,AT1G27980,AT5G53440,AT2G22330,AT2G36080,AT3G56310,AT4G28030,AT3G62030,AT1G13750,AT4G24830,AT3G03330,AT5G62790,AT3G12800,AT5G04230,AT1G77670,AT4G15440,AT5G66040,AT5G61060,AT1G49670,AT5G54080,AT4G36670,AT5G16520,AT5G19590,AT1G05940,AT1G64520,AT2G02010,AT1G05790,AT3G09760,AT3G62130,AT1G03090,AT4G33010,AT3G11580,AT2G30110,AT4G39950,AT3G21780…
GO:0016054	P	organic acid catabolic process	193	8221	402	28397	1.1e-08	7.7e-07	AT4G31500,AT1G05840,AT1G64660,AT4G15560,AT4G29010,AT5G36940,AT1G27980,AT5G53440,AT2G22330,AT2G36080,AT3G56310,AT4G28030,AT3G62030,AT1G13750,AT4G24830,AT3G03330,AT5G62790,AT3G12800,AT5G04230,AT1G77670,AT4G15440,AT5G66040,AT5G61060,AT1G49670,AT5G54080,AT4G36670,AT5G16520,AT5G19590,AT1G05940,AT1G64520,AT2G02010,AT1G05790,AT3G09760,AT3G62130,AT1G03090,AT4G33010,AT3G11580,AT2G30110,AT4G39950,AT3G21780…
GO:0031328	P	positive regulation of cellular biosynthetic process	265	8221	600	28397	1.1e-08	7.7e-07	AT1G06190,AT5G49520,AT5G11260,AT3G20780,AT4G15560,AT1G28570,AT4G26090,AT5G47220,AT5G04720,AT4G05590,AT3G17040,AT1G11430,AT2G35110,AT4G35900,AT1G03080,AT4G16390,AT1G67840,AT3G15220,AT3G60530,AT2G30490,AT3G62030,AT5G66320,AT1G18740,AT2G02160,AT1G03160,AT5G06460,AT1G79730,AT2G04790,AT4G36240,AT5G09220,AT3G57330,AT5G05660,AT2G32950,AT3G56850,AT5G52470,AT3G10800,AT3G50700,AT5G20700,AT1G65660,AT1G63680…
GO:0009893	P	positive regulation of metabolic process	273	8221	623	28397	1.1e-08	8.1e-07	AT1G06190,AT5G49520,AT5G11260,AT3G20780,AT4G15560,AT1G28570,AT4G26090,AT5G47220,AT5G04720,AT4G05590,AT3G17040,AT1G11430,AT2G35110,AT4G35900,AT1G03080,AT4G16390,AT1G67840,AT3G15220,AT3G60530,AT2G30490,AT3G62030,AT5G66320,AT1G18740,AT2G02160,AT1G03160,AT5G06460,AT1G79730,AT2G04790,AT4G36240,AT5G09220,AT3G57330,AT5G05660,AT2G32950,AT1G77300,AT3G56850,AT5G52470,AT3G10800,AT3G50700,AT5G20700,AT1G65660…
GO:0006575	P	cellular amino acid derivative metabolic process	305	8221	714	28397	1.2e-08	8.3e-07	AT4G31500,AT1G32500,AT5G11260,AT4G27830,AT2G13810,AT5G03630,AT4G26090,AT5G36940,AT2G27310,AT1G76490,AT4G10090,AT1G66480,AT4G05590,AT5G35750,AT2G22330,AT1G78660,AT1G62380,AT3G03990,AT5G24530,AT2G30490,AT2G37430,AT4G28030,AT4G14690,AT1G61340,AT1G13750,AT1G62800,AT5G41400,AT1G77670,AT5G17990,AT1G69370,AT5G66040,AT2G32950,AT1G19050,AT5G20700,AT5G05170,AT1G48860,AT4G14090,AT5G48840,AT4G36670,AT1G73740…
GO:0000271	P	polysaccharide biosynthetic process	261	8221	590	28397	1.2e-08	8.7e-07	AT4G22890,AT1G11720,AT5G36120,AT1G31800,AT5G19530,AT5G15580,AT5G51820,AT2G22125,AT5G19220,AT2G31040,AT3G23050,AT4G24620,AT2G04560,AT5G66680,AT5G38660,AT5G62790,AT3G60030,AT3G25140,AT1G24030,AT1G23230,AT4G23260,AT1G76400,AT4G22010,AT1G09440,AT5G62220,AT5G22130,AT5G08560,AT4G14070,AT5G36290,AT3G01040,AT3G54670,AT5G63370,AT3G22210,AT3G46220,AT1G03310,AT3G43220,AT4G33010,AT4G33470,AT1G31190,AT4G35760…
GO:0044265	P	cellular macromolecule catabolic process	472	8221	1208	28397	1.8e-08	1.3e-06	AT4G22890,AT5G36120,AT3G44320,AT5G19420,AT5G58870,AT5G08560,AT5G26860,AT3G25530,AT4G32840,AT2G36840,AT3G11400,AT2G21390,AT1G64770,AT2G32810,AT3G57570,AT4G34700,AT5G59300,AT1G64520,AT3G22210,AT1G01160,AT3G57300,AT4G02020,AT1G52360,AT3G02680,AT3G07390,AT2G39940,AT4G33090,AT5G21090,AT3G29200,AT3G11270,AT3G20390,AT3G01320,AT2G22010,AT5G62980,AT5G25350,AT2G19860,AT5G25980,AT1G65230,AT1G79810,AT3G16400…
GO:0044264	P	cellular polysaccharide metabolic process	263	8221	601	28397	2.3e-08	1.6e-06	AT4G22890,AT1G11720,AT4G28490,AT5G36120,AT1G31800,AT1G68560,AT4G33470,AT4G38250,AT5G51820,AT2G22125,AT5G19220,AT2G31040,AT4G24620,AT2G04560,AT5G66680,AT4G25810,AT4G18990,AT5G62790,AT3G60030,AT3G25140,AT1G24030,AT1G23230,AT2G32530,AT4G23260,AT1G76400,AT5G66510,AT1G09440,AT5G62220,AT5G22130,AT5G08560,AT4G14070,AT5G36290,AT3G01040,AT3G54670,AT5G63370,AT3G22210,AT3G46220,AT4G15210,AT1G03310,AT3G43220…
GO:0033692	P	cellular polysaccharide biosynthetic process	235	8221	523	28397	2.4e-08	1.7e-06	AT4G22890,AT1G11720,AT5G36120,AT4G33470,AT4G38250,AT5G51820,AT2G22125,AT5G19220,AT2G31040,AT4G24620,AT2G04560,AT5G66680,AT5G38660,AT5G62790,AT3G60030,AT3G25140,AT1G24030,AT1G23230,AT4G23260,AT1G76400,AT5G66510,AT1G09440,AT5G62220,AT5G22130,AT5G08560,AT4G14070,AT5G36290,AT3G01040,AT3G54670,AT5G63370,AT3G22210,AT3G46220,AT1G03310,AT3G43220,AT4G33010,AT5G64740,AT1G31190,AT4G35760,AT5G11490,AT5G18690…
GO:0010016	P	shoot morphogenesis	237	8221	529	28397	2.6e-08	1.8e-06	AT1G33240,AT3G13300,AT1G80490,AT4G15560,AT2G02480,AT1G35420,AT5G20630,AT3G17040,AT5G46210,AT4G04350,AT1G51450,AT5G43810,AT1G67840,AT1G33811,AT5G55300,AT5G64630,AT5G46580,AT4G17140,AT5G27030,AT3G62030,AT5G38660,AT4G28080,AT5G36120,AT2G17040,AT3G08850,AT5G06970,AT2G04790,AT1G12820,AT1G19220,AT5G16750,AT1G77300,AT3G50660,AT3G50700,AT5G49980,AT4G29360,AT4G20910,AT1G74030,AT5G61240,AT3G44200,AT1G47870…
GO:0009069	P	serine family amino acid metabolic process	141	8221	271	28397	2.8e-08	1.9e-06	AT4G31500,AT5G15230,AT4G15560,AT1G35420,AT2G47450,AT2G22330,AT2G18250,AT3G62030,AT1G23740,AT3G25530,AT5G62790,AT5G28020,AT1G55260,AT2G26080,AT4G38770,AT4G38240,AT2G17630,AT1G72190,AT3G62130,AT3G19030,AT4G35640,AT4G33010,AT4G39950,AT2G15620,AT5G18690,AT4G39030,AT2G35500,AT5G26600,AT2G43710,AT3G10670,AT3G14310,AT5G46110,AT2G22990,AT1G62560,AT5G01090,AT1G12230,AT3G55440,AT1G76100,AT5G64040,AT5G26780…
GO:0019222	P	regulation of metabolic process	1105	8221	3186	28397	3e-08	2e-06	AT1G06190,AT4G12560,AT4G22890,AT3G20780,AT4G15560,AT5G36120,AT4G11660,AT1G76490,AT5G14280,AT4G24500,AT4G19550,AT4G03280,AT1G01260,AT5G16820,AT3G61850,AT2G43010,AT5G66320,AT1G18740,AT4G21670,AT1G23740,AT1G62310,AT2G36480,AT2G02470,AT1G79730,AT3G47480,AT4G02590,AT5G59570,AT1G19220,AT3G21810,AT4G30080,AT2G23430,AT1G21450,AT5G06290,AT3G50700,AT2G14560,AT5G08070,AT5G23280,AT4G20910,AT1G10910,AT4G00940…
GO:0016310	P	phosphorylation	518	8221	1354	28397	3.2e-08	2.2e-06	AT4G15560,AT5G66850,AT1G01540,AT5G08590,AT3G17750,AT5G18525,AT1G67470,AT2G02800,AT4G10390,AT5G08690,AT1G25320,AT1G05630,AT2G23430,AT2G28940,AT5G15730,AT4G04500,AT2G19130,AT3G63120,AT4G22730,AT5G54380,AT1G65250,AT4G23250,AT4G23150,AT4G26540,AT1G12580,AT5G07150,AT5G10930,AT5G01810,AT1G03930,AT2G19680,AT4G04570,AT1G06390,AT3G63340,AT1G06840,AT5G47840,AT5G50330,AT1G74880,AT5G67320,AT5G58150,AT3G51270…
GO:0000302	P	response to reactive oxygen species	166	8221	338	28397	3.6e-08	2.4e-06	AT5G44790,AT5G03630,AT4G11660,AT5G35320,AT5G02790,AT3G25230,AT5G46350,AT1G48420,AT4G16155,AT1G69270,AT1G35580,AT5G62790,AT2G03800,AT1G56560,AT2G36840,AT3G48090,AT3G48360,AT5G39610,AT1G09210,AT5G49555,AT4G23810,AT4G12570,AT1G72660,AT4G00940,AT2G41430,AT2G22240,AT4G32360,AT5G62000,AT2G26150,AT5G59420,AT4G04770,AT2G02810,AT2G05710,AT5G21090,AT1G32230,AT5G60360,AT5G64510,AT2G27140,AT1G17860,AT1G11930…
GO:0009310	P	amine catabolic process	118	8221	214	28397	3.5e-08	2.4e-06	AT4G31500,AT1G64660,AT4G15560,AT5G36940,AT5G24030,AT2G22330,AT4G28030,AT3G62030,AT1G23740,AT5G62790,AT1G77670,AT4G15440,AT5G66040,AT5G54080,AT4G36670,AT2G02010,AT3G62130,AT1G03090,AT4G33010,AT4G39950,AT1G52200,AT2G35500,AT5G26600,AT2G43710,AT3G04110,AT3G14310,AT2G22990,AT2G43400,AT1G24100,AT5G61540,AT3G22200,AT2G29690,AT3G53260,AT1G68890,AT1G79440,AT1G17745,AT4G25130,AT3G15360,AT3G59060,AT4G12060…
GO:0048856	P	anatomical structure development	1169	8221	3396	28397	3.8e-08	2.5e-06	AT1G06190,AT5G15020,AT1G61850,AT5G62410,AT4G15560,AT2G02480,AT3G16270,AT3G13300,AT3G15353,AT3G09070,AT3G20780,AT4G24270,AT1G79560,AT4G17140,AT4G36870,AT1G49040,AT1G34550,AT1G80350,AT5G51660,AT5G08560,AT5G36120,AT1G03160,AT4G14720,AT2G02470,AT1G10130,AT4G16310,AT5G04910,AT5G59570,AT4G35470,AT5G49030,AT1G05630,AT1G63470,AT5G05800,AT3G50700,AT4G33210,AT2G22840,AT4G24670,AT4G01290,AT4G20910,AT5G07020…
GO:0016137	P	glycoside metabolic process	139	8221	268	28397	4e-08	2.6e-06	AT4G31500,AT5G10300,AT3G44320,AT5G57350,AT4G33470,AT5G51820,AT2G22330,AT3G56310,AT1G48420,AT4G37400,AT5G62790,AT1G56560,AT1G21120,AT3G02050,AT3G55800,AT1G03310,AT1G78580,AT3G05730,AT4G39950,AT4G35760,AT2G43000,AT4G24040,AT2G24280,AT5G07700,AT2G29630,AT5G14200,AT3G10670,AT3G20390,AT1G18570,AT1G62560,AT1G24100,AT3G22200,AT5G25980,AT5G44070,AT5G10380,AT1G65230,AT3G27820,AT3G16400,AT1G03630,AT5G39830…
GO:0023033	P	signaling pathway	232	8221	519	28397	4.1e-08	2.7e-06	AT3G08720,AT5G65210,AT1G80840,AT3G49530,AT3G02130,AT2G36970,AT4G11260,AT2G46090,AT1G06160,AT4G35900,AT5G44790,AT1G75820,AT2G43010,AT3G17840,AT5G67340,AT2G16250,AT1G69270,AT1G02170,AT4G12720,AT1G25320,AT5G11210,AT3G48360,AT5G45800,AT5G39610,AT1G48480,AT2G46500,AT4G37250,AT4G08180,AT1G04250,AT4G09570,AT2G45340,AT2G02810,AT4G22730,AT3G51890,AT5G44080,AT3G48760,AT2G28350,AT5G01540,AT4G17230,AT5G05160…
GO:0016143	P	S-glycoside metabolic process	114	8221	205	28397	4.3e-08	2.8e-06	AT4G31500,AT3G44320,AT5G57350,AT4G33470,AT5G51820,AT2G22330,AT1G48420,AT4G37400,AT5G62790,AT1G21120,AT3G02050,AT3G55800,AT1G03310,AT1G65860,AT4G39950,AT4G35760,AT2G24280,AT5G07700,AT2G29630,AT5G14200,AT3G10670,AT3G20390,AT1G18570,AT1G62560,AT1G24100,AT3G05730,AT5G25980,AT5G44070,AT5G10380,AT1G65230,AT3G27820,AT3G16400,AT1G03630,AT5G39830,AT3G59060,AT5G17520,AT5G42270,AT5G49970,AT1G62570,AT5G07690…
GO:0009409	P	response to cold	271	8221	629	28397	4.2e-08	2.8e-06	AT5G15020,AT1G31580,AT3G49530,AT3G16460,AT3G47520,AT1G18890,AT4G24500,AT5G35750,AT2G18790,AT5G42900,AT5G55300,AT3G23050,AT5G42540,AT2G38290,AT3G62030,AT1G64890,AT2G16500,AT1G23740,AT1G69270,AT3G48360,AT5G67320,AT3G12490,AT2G17870,AT1G64610,AT2G20990,AT1G20620,AT3G07630,AT2G47190,AT3G10800,AT4G08180,AT3G57570,AT2G45240,AT5G46210,AT5G61410,AT1G77490,AT3G56400,AT1G61980,AT3G57260,AT5G20250,AT5G25610…
GO:0019760	P	glucosinolate metabolic process	114	8221	205	28397	4.3e-08	2.8e-06	AT4G31500,AT3G44320,AT5G57350,AT4G33470,AT5G51820,AT2G22330,AT1G48420,AT4G37400,AT5G62790,AT1G21120,AT3G02050,AT3G55800,AT1G03310,AT1G65860,AT4G39950,AT4G35760,AT2G24280,AT5G07700,AT2G29630,AT5G14200,AT3G10670,AT3G20390,AT1G18570,AT1G62560,AT1G24100,AT3G05730,AT5G25980,AT5G44070,AT5G10380,AT1G65230,AT3G27820,AT3G16400,AT1G03630,AT5G39830,AT3G59060,AT5G17520,AT5G42270,AT5G49970,AT1G62570,AT5G07690…
GO:0019757	P	glycosinolate metabolic process	114	8221	205	28397	4.3e-08	2.8e-06	AT4G31500,AT3G44320,AT5G57350,AT4G33470,AT5G51820,AT2G22330,AT1G48420,AT4G37400,AT5G62790,AT1G21120,AT3G02050,AT3G55800,AT1G03310,AT1G65860,AT4G39950,AT4G35760,AT2G24280,AT5G07700,AT2G29630,AT5G14200,AT3G10670,AT3G20390,AT1G18570,AT1G62560,AT1G24100,AT3G05730,AT5G25980,AT5G44070,AT5G10380,AT1G65230,AT3G27820,AT3G16400,AT1G03630,AT5G39830,AT3G59060,AT5G17520,AT5G42270,AT5G49970,AT1G62570,AT5G07690…
GO:0009862	P	systemic acquired resistance, salicylic acid mediated signaling pathway	132	8221	251	28397	4.7e-08	3e-06	AT3G48640,AT5G65210,AT1G80840,AT4G26090,AT3G47480,AT4G11260,AT3G45620,AT2G30770,AT3G57700,AT4G11330,AT2G32680,AT2G13810,AT5G24530,AT2G43010,AT5G67340,AT1G69270,AT3G48090,AT3G10800,AT4G08180,AT4G23810,AT5G40170,AT4G03450,AT5G22570,AT3G57260,AT3G55800,AT3G50820,AT5G11920,AT5G01540,AT1G74360,AT3G52400,AT5G10380,AT4G19660,AT1G14790,AT1G32230,AT1G64060,AT5G20990,AT5G52760,AT1G66880,AT1G18570,AT1G28480…
GO:0070647	P	protein modification by small protein conjugation or removal	195	8221	418	28397	4.7e-08	3e-06	AT1G61850,AT5G64660,AT2G02160,AT5G13960,AT5G46210,AT3G61140,AT5G16280,AT5G55300,AT5G27750,AT4G33240,AT2G02480,AT1G66160,AT5G67340,AT5G06460,AT3G49810,AT1G24030,AT4G24940,AT5G57740,AT1G60190,AT1G27910,AT5G16750,AT1G76390,AT5G52470,AT1G65650,AT5G55170,AT5G60170,AT4G12570,AT5G41990,AT2G30110,AT1G66660,AT2G23140,AT1G56290,AT2G19430,AT2G44950,AT3G02680,AT2G06510,AT5G60960,AT2G13540,AT1G08620,AT2G42620…
GO:0006401	P	RNA catabolic process	77	8221	118	28397	6.4e-08	4e-06	AT4G10070,AT1G03280,AT2G14120,AT3G13300,AT4G10930,AT1G16540,AT5G49930,AT3G54230,AT4G24680,AT5G19420,AT5G43930,AT4G31010,AT3G22220,AT5G19400,AT5G42540,AT4G13980,AT3G27530,AT2G03820,AT1G07990,AT5G25060,AT4G34110,AT3G25840,AT5G12400,AT1G01160,AT3G16830,AT2G36840,AT2G40410,AT5G67320,AT5G23080,AT3G12140,AT5G51340,AT3G05210,AT3G06620,AT3G57570,AT1G77180,AT4G31430,AT3G11540,AT1G18950,AT1G02840,AT1G33980…
GO:0000956	P	nuclear-transcribed mRNA catabolic process	73	8221	109	28397	6.5e-08	4.1e-06	AT4G10070,AT1G03280,AT2G14120,AT3G13300,AT4G10930,AT1G16540,AT5G49930,AT3G54230,AT4G24680,AT5G19420,AT5G43930,AT4G31010,AT3G22220,AT5G19400,AT4G18120,AT4G13980,AT3G27530,AT2G03820,AT1G07990,AT5G25060,AT4G34110,AT3G25840,AT5G12400,AT3G16830,AT2G36840,AT5G67320,AT5G23080,AT3G12140,AT5G51340,AT3G05210,AT3G06620,AT3G57570,AT1G77180,AT4G31430,AT3G11540,AT1G18950,AT1G02840,AT1G33980,AT5G55600,AT5G56900…
GO:0006402	P	mRNA catabolic process	73	8221	109	28397	6.5e-08	4.1e-06	AT4G10070,AT1G03280,AT2G14120,AT3G13300,AT4G10930,AT1G16540,AT5G49930,AT3G54230,AT4G24680,AT5G19420,AT5G43930,AT4G31010,AT3G22220,AT5G19400,AT4G18120,AT4G13980,AT3G27530,AT2G03820,AT1G07990,AT5G25060,AT4G34110,AT3G25840,AT5G12400,AT3G16830,AT2G36840,AT5G67320,AT5G23080,AT3G12140,AT5G51340,AT3G05210,AT3G06620,AT3G57570,AT1G77180,AT4G31430,AT3G11540,AT1G18950,AT1G02840,AT1G33980,AT5G55600,AT5G56900…
GO:0005982	P	starch metabolic process	123	8221	230	28397	6.7e-08	4.2e-06	AT4G22890,AT1G11720,AT5G36120,AT4G33470,AT5G51820,AT2G31040,AT4G24620,AT5G38660,AT5G62790,AT4G23260,AT3G28760,AT5G66510,AT4G14070,AT3G22210,AT4G15210,AT1G03310,AT4G33010,AT1G31190,AT4G35760,AT1G56500,AT2G36145,AT2G47590,AT4G20760,AT2G29630,AT5G17520,AT5G28500,AT1G66980,AT2G01870,AT4G18240,AT1G76450,AT1G65230,AT1G03630,AT3G15360,AT3G01510,AT5G39830,AT3G29320,AT1G12800,AT2G36390,AT3G46970,AT1G03680…
GO:0048367	P	shoot development	302	8221	723	28397	7.3e-08	4.5e-06	AT1G33240,AT3G13300,AT1G80490,AT4G15560,AT2G02480,AT1G35420,AT5G20630,AT3G17040,AT5G46210,AT2G35110,AT1G51450,AT5G35750,AT5G43810,AT1G67840,AT1G33811,AT5G55300,AT3G10870,AT5G64630,AT5G46580,AT4G17140,AT5G27030,AT3G62030,AT5G45300,AT5G38660,AT4G28080,AT5G36120,AT4G14720,AT2G17040,AT3G08850,AT4G16310,AT2G04790,AT4G26000,AT1G12820,AT1G19220,AT5G16750,AT1G19050,AT3G50660,AT1G01550,AT3G50700,AT5G49980…
GO:0022621	P	shoot system development	302	8221	723	28397	7.3e-08	4.5e-06	AT1G33240,AT3G13300,AT1G80490,AT4G15560,AT2G02480,AT1G35420,AT5G20630,AT3G17040,AT5G46210,AT2G35110,AT1G51450,AT5G35750,AT5G43810,AT1G67840,AT1G33811,AT5G55300,AT3G10870,AT5G64630,AT5G46580,AT4G17140,AT5G27030,AT3G62030,AT5G45300,AT5G38660,AT4G28080,AT5G36120,AT4G14720,AT2G17040,AT3G08850,AT4G16310,AT2G04790,AT4G26000,AT1G12820,AT1G19220,AT5G16750,AT1G19050,AT3G50660,AT1G01550,AT3G50700,AT5G49980…
GO:0046148	P	pigment biosynthetic process	143	8221	282	28397	7.2e-08	4.5e-06	AT2G25180,AT4G15560,AT4G14690,AT1G31800,AT1G06820,AT5G52570,AT1G06000,AT3G63520,AT1G27450,AT3G62030,AT1G08520,AT1G23740,AT3G26570,AT5G62790,AT5G49030,AT1G63660,AT4G34190,AT4G14070,AT5G17230,AT1G64520,AT3G57260,AT4G33010,AT5G07020,AT2G43000,AT2G28350,AT4G02530,AT2G47590,AT2G35500,AT5G67030,AT3G51240,AT1G30530,AT1G55480,AT4G26150,AT2G40400,AT5G48880,AT5G26030,AT5G46760,AT4G39040,AT1G73110,AT3G21560…
GO:0031323	P	regulation of cellular metabolic process	1018	8221	2928	28397	8e-08	4.9e-06	AT1G06190,AT3G48640,AT4G22890,AT3G20780,AT4G15560,AT5G36120,AT4G11660,AT5G14280,AT4G19550,AT4G03280,AT1G01260,AT5G16820,AT3G61850,AT2G43010,AT5G66320,AT1G18740,AT4G21670,AT1G62310,AT2G36480,AT2G02470,AT1G79730,AT3G47480,AT4G02590,AT5G59570,AT1G19220,AT3G21810,AT2G23430,AT1G21450,AT3G20810,AT3G50700,AT2G14560,AT5G08070,AT5G23280,AT4G20910,AT1G10910,AT4G00940,AT1G64520,AT1G01040,AT2G30470,AT1G01160…
GO:0003006	P	reproductive developmental process	739	8221	2050	28397	9.3e-08	5.7e-06	AT1G06190,AT5G15020,AT1G61850,AT3G20780,AT2G02480,AT3G13300,AT5G41480,AT4G24270,AT3G24560,AT5G51660,AT1G03160,AT3G08850,AT4G16310,AT5G59570,AT4G35470,AT5G49030,AT1G05630,AT1G63470,AT2G22840,AT4G36580,AT1G64520,AT3G29290,AT1G01040,AT1G66400,AT4G04350,AT2G16640,AT4G02020,AT3G02990,AT2G46260,AT5G27030,AT4G31820,AT5G27740,AT1G56290,AT4G24972,AT3G02680,AT4G23250,AT2G39940,AT2G13540,AT5G13300,AT4G37300…
GO:0016311	P	dephosphorylation	128	8221	245	28397	9.8e-08	6e-06	AT4G22890,AT3G46820,AT5G04980,AT3G17040,AT1G05000,AT1G34120,AT4G11330,AT2G32680,AT2G43010,AT3G55050,AT1G03160,AT4G18140,AT3G48090,AT1G05630,AT3G50700,AT5G01290,AT3G63240,AT5G40170,AT5G02760,AT5G22570,AT1G33600,AT3G43220,AT3G19420,AT4G18010,AT3G50820,AT3G52400,AT5G10380,AT3G12620,AT3G10670,AT5G52760,AT2G01890,AT5G46110,AT1G28480,AT1G53230,AT1G01560,AT1G05470,AT1G76100,AT5G64040,AT5G16480,AT1G32060…
GO:0009615	P	response to virus	104	8221	185	28397	1.1e-07	6.7e-06	AT1G80840,AT5G13960,AT5G44870,AT1G33400,AT5G43810,AT5G42810,AT4G13350,AT3G20420,AT5G47190,AT3G43920,AT1G63470,AT3G62970,AT4G08310,AT5G08120,AT4G20910,AT1G01040,AT2G22240,AT3G57300,AT4G02020,AT5G43470,AT5G35930,AT2G42620,AT2G28290,AT1G14790,AT2G43710,AT5G62410,AT1G13220,AT2G22010,AT5G06320,AT1G79950,AT2G31970,AT3G14860,AT4G32551,AT5G08430,AT3G28460,AT1G80790,AT2G45770,AT5G16000,AT1G54440,AT1G60860…
GO:0023034	P	intracellular signaling pathway	198	8221	433	28397	1.1e-07	6.9e-06	AT5G65210,AT1G80840,AT3G49530,AT2G27310,AT2G36970,AT1G06160,AT4G35900,AT5G44790,AT1G75820,AT2G38290,AT3G17840,AT5G67340,AT2G16250,AT1G69270,AT1G02170,AT4G12720,AT1G25320,AT4G37640,AT5G45800,AT5G39610,AT1G48480,AT2G46500,AT4G37250,AT4G08180,AT4G09570,AT2G45340,AT2G02810,AT4G22730,AT3G51890,AT5G44080,AT5G01540,AT4G17230,AT5G05160,AT3G52400,AT2G05710,AT2G22850,AT4G01120,AT1G32230,AT4G34990,AT5G20990…
GO:0006733	P	oxidoreduction coenzyme metabolic process	136	8221	267	28397	1.2e-07	7.4e-06	AT4G31500,AT4G22890,AT4G15560,AT5G36120,AT4G33470,AT1G14150,AT5G51820,AT1G78590,AT3G63520,AT3G63190,AT3G62030,AT1G55090,AT1G23740,AT3G25530,AT5G62790,AT5G66120,AT1G50250,AT5G66510,AT1G64770,AT1G64190,AT4G34190,AT1G17650,AT3G22210,AT2G01290,AT2G36530,AT4G33010,AT4G35760,AT2G30050,AT2G36145,AT2G22330,AT4G39030,AT2G35500,AT1G51980,AT2G29630,AT2G43710,AT5G17520,AT2G22990,AT1G12230,AT5G19220,AT5G61780…
GO:0034660	P	ncRNA metabolic process	215	8221	481	28397	1.3e-07	7.6e-06	AT4G22890,AT3G13490,AT5G16620,AT3G17040,AT1G11430,AT4G04350,AT2G16650,AT5G43810,AT2G20020,AT3G28460,AT5G19220,AT5G42540,AT1G59760,AT1G09620,AT4G03280,AT1G75660,AT2G27760,AT1G03160,AT5G49030,AT3G07750,AT5G20600,AT1G32470,AT5G52470,AT4G34190,AT4G21280,AT1G24490,AT1G16280,AT1G07910,AT1G63680,AT5G07020,AT3G63510,AT5G23120,AT3G44750,AT4G04670,AT3G27180,AT5G55920,AT4G33760,AT2G37660,AT1G31660,AT4G01880…
GO:0019252	P	starch biosynthetic process	106	8221	191	28397	1.3e-07	8e-06	AT4G22890,AT1G11720,AT5G36120,AT4G33470,AT5G51820,AT2G31040,AT4G24620,AT5G38660,AT5G62790,AT4G23260,AT3G28760,AT5G66510,AT4G14070,AT3G22210,AT1G03310,AT4G33010,AT1G31190,AT4G35760,AT1G56500,AT2G36145,AT2G47590,AT4G20760,AT2G29630,AT5G17520,AT5G28500,AT1G66980,AT2G01870,AT4G18240,AT5G13730,AT1G65230,AT1G03630,AT3G15360,AT3G01510,AT5G39830,AT3G29320,AT1G12800,AT2G36390,AT3G46970,AT1G03680,AT3G09650…
GO:0019538	P	protein metabolic process	1721	8221	5220	28397	1.4e-07	8.2e-06	AT4G22890,AT5G44790,AT3G57170,AT1G67470,AT2G43010,AT4G32920,AT1G12290,AT3G49810,AT5G43100,AT4G26310,AT1G09210,AT3G53870,AT3G50700,AT4G04500,AT1G64520,AT5G06000,AT3G02520,AT4G02020,AT5G54380,AT5G60960,AT1G12580,AT4G33090,AT5G07150,AT3G10670,AT5G52760,AT3G15150,AT1G09850,AT5G02450,AT5G22060,AT2G38650,AT4G17510,AT3G57000,AT3G01510,AT5G47840,AT5G45680,AT1G74880,AT5G58150,AT5G16000,AT5G58440,AT5G53140…
GO:0016144	P	S-glycoside biosynthetic process	98	8221	172	28397	1.6e-07	9.2e-06	AT4G31500,AT5G57350,AT5G51820,AT2G22330,AT1G48420,AT5G62790,AT3G02050,AT1G03310,AT1G65860,AT4G39950,AT4G35760,AT2G24280,AT5G07700,AT5G14200,AT3G10670,AT3G20390,AT1G18570,AT1G62560,AT1G24100,AT3G05730,AT5G10380,AT1G65230,AT3G27820,AT1G03630,AT5G39830,AT3G59060,AT5G17520,AT5G42270,AT1G62570,AT5G07690,AT5G57220,AT5G45930,AT2G04160,AT5G23020,AT1G69870,AT1G67830,AT2G43100,AT2G20610,AT1G21270,AT5G58140…
GO:0019761	P	glucosinolate biosynthetic process	98	8221	172	28397	1.6e-07	9.2e-06	AT4G31500,AT5G57350,AT5G51820,AT2G22330,AT1G48420,AT5G62790,AT3G02050,AT1G03310,AT1G65860,AT4G39950,AT4G35760,AT2G24280,AT5G07700,AT5G14200,AT3G10670,AT3G20390,AT1G18570,AT1G62560,AT1G24100,AT3G05730,AT5G10380,AT1G65230,AT3G27820,AT1G03630,AT5G39830,AT3G59060,AT5G17520,AT5G42270,AT1G62570,AT5G07690,AT5G57220,AT5G45930,AT2G04160,AT5G23020,AT1G69870,AT1G67830,AT2G43100,AT2G20610,AT1G21270,AT5G58140…
GO:0019758	P	glycosinolate biosynthetic process	98	8221	172	28397	1.6e-07	9.2e-06	AT4G31500,AT5G57350,AT5G51820,AT2G22330,AT1G48420,AT5G62790,AT3G02050,AT1G03310,AT1G65860,AT4G39950,AT4G35760,AT2G24280,AT5G07700,AT5G14200,AT3G10670,AT3G20390,AT1G18570,AT1G62560,AT1G24100,AT3G05730,AT5G10380,AT1G65230,AT3G27820,AT1G03630,AT5G39830,AT3G59060,AT5G17520,AT5G42270,AT1G62570,AT5G07690,AT5G57220,AT5G45930,AT2G04160,AT5G23020,AT1G69870,AT1G67830,AT2G43100,AT2G20610,AT1G21270,AT5G58140…
GO:0009639	P	response to red or far red light	187	8221	406	28397	1.7e-07	1e-05	AT4G31500,AT4G22890,AT4G14690,AT2G02160,AT5G13960,AT2G47450,AT4G21280,AT5G46210,AT5G11260,AT5G19530,AT2G18790,AT5G55300,AT5G19220,AT5G27750,AT3G61850,AT2G43010,AT3G62030,AT4G15850,AT5G24120,AT1G08540,AT5G06460,AT1G79730,AT1G06040,AT5G35840,AT4G28200,AT5G16750,AT2G32950,AT5G52470,AT4G34190,AT4G14110,AT5G23120,AT2G02950,AT2G46260,AT1G56290,AT2G19430,AT2G44950,AT3G02680,AT2G39940,AT2G06510,AT5G60960…
GO:0009063	P	cellular amino acid catabolic process	100	8221	178	28397	1.9e-07	1.1e-05	AT4G31500,AT1G64660,AT4G15560,AT5G36940,AT2G22330,AT4G28030,AT3G62030,AT1G23740,AT5G62790,AT1G77670,AT2G26080,AT5G66040,AT5G54080,AT4G36670,AT2G02010,AT3G62130,AT1G03090,AT4G33010,AT4G39950,AT1G52200,AT2G35500,AT5G26600,AT2G43710,AT3G10670,AT3G14310,AT2G22990,AT2G43400,AT1G24100,AT5G61540,AT3G22200,AT2G29690,AT3G53260,AT1G68890,AT1G79440,AT1G17745,AT4G25130,AT3G15360,AT3G59060,AT4G12060,AT3G04110…
GO:0008380	P	RNA splicing	148	8221	302	28397	2.1e-07	1.2e-05	AT1G33400,AT4G24500,AT3G66658,AT1G54380,AT1G09760,AT4G17020,AT1G76400,AT1G73720,AT3G11400,AT1G18340,AT2G47580,AT1G64810,AT1G43190,AT1G17070,AT1G07910,AT1G30010,AT3G52250,AT3G02710,AT4G32420,AT2G38560,AT1G35620,AT1G43580,AT2G13540,AT5G27620,AT4G15820,AT1G55310,AT2G20020,AT2G30260,AT1G04950,AT4G02610,AT5G43600,AT5G13480,AT5G60870,AT3G53460,AT2G16940,AT5G24360,AT2G05920,AT3G01610,AT3G23070,AT5G61880…
GO:0016052	P	carbohydrate catabolic process	246	8221	573	28397	2.2e-07	1.3e-05	AT4G22890,AT4G28490,AT5G36120,AT1G17160,AT1G12000,AT4G33470,AT1G14150,AT5G51820,AT3G63520,AT3G56310,AT5G56350,AT5G45300,AT5G55230,AT5G10300,AT3G25530,AT4G32840,AT3G59040,AT1G56560,AT1G18270,AT3G15730,AT5G66510,AT5G05170,AT1G06730,AT1G64190,AT4G31340,AT4G34190,AT2G32810,AT5G67590,AT5G36290,AT3G55800,AT1G74030,AT2G41430,AT3G44320,AT3G22210,AT2G36145,AT4G15210,AT2G01290,AT2G36530,AT2G24200,AT4G33010…
GO:0042542	P	response to hydrogen peroxide	133	8221	263	28397	2.3e-07	1.3e-05	AT5G03630,AT4G11660,AT5G35320,AT5G02790,AT3G25230,AT5G46350,AT1G48420,AT4G16155,AT1G35580,AT5G62790,AT2G03800,AT1G56560,AT2G36840,AT1G09210,AT5G49555,AT4G23810,AT4G12570,AT1G72660,AT4G00940,AT2G41430,AT2G22240,AT4G32360,AT5G62000,AT2G26150,AT5G59420,AT2G02810,AT5G21090,AT5G60360,AT2G27140,AT1G17860,AT1G11930,AT5G67480,AT5G22060,AT4G26980,AT1G53210,AT1G60870,AT3G27820,AT4G34460,AT3G54960,AT4G33060…
GO:0060548	P	negative regulation of cell death	98	8221	174	28397	2.3e-07	1.3e-05	AT3G13870,AT1G80840,AT4G26090,AT3G47480,AT4G11260,AT4G21120,AT1G77140,AT2G38290,AT5G61900,AT5G67340,AT1G69270,AT1G02170,AT4G37640,AT3G48090,AT4G08180,AT5G22570,AT3G57260,AT5G25440,AT4G19700,AT5G01540,AT3G25070,AT3G52400,AT1G32230,AT1G64060,AT5G52760,AT1G28480,AT5G26030,AT1G01560,AT1G07000,AT4G39400,AT4G34460,AT3G13950,AT4G25030,AT1G72900,AT3G53810,AT5G26920,AT5G48380,AT2G46500,AT2G14560,AT3G05360…
GO:0009070	P	serine family amino acid biosynthetic process	117	8221	222	28397	2.4e-07	1.4e-05	AT2G17630,AT5G15230,AT4G15560,AT1G35420,AT2G47450,AT2G22330,AT2G18250,AT3G62030,AT3G25530,AT5G28020,AT1G55260,AT4G38770,AT4G38240,AT1G72190,AT3G19030,AT4G35640,AT4G33010,AT4G39950,AT2G15620,AT5G18690,AT2G35500,AT5G26600,AT3G10670,AT5G46110,AT2G22990,AT1G62560,AT5G01090,AT1G12230,AT3G55440,AT5G64040,AT5G18660,AT1G18640,AT2G42320,AT5G13980,AT5G04590,AT1G55880,AT3G59060,AT1G23310,AT1G01440,AT1G17745…
GO:0051607	P	defense response to virus	90	8221	155	28397	2.7e-07	1.5e-05	AT1G80840,AT5G13960,AT5G44870,AT1G33400,AT5G43810,AT5G42810,AT3G20420,AT5G47190,AT3G43920,AT1G63470,AT3G62970,AT4G08310,AT5G08120,AT4G20910,AT1G01040,AT2G22240,AT3G57300,AT4G02020,AT5G43470,AT5G35930,AT2G42620,AT2G28290,AT2G43710,AT5G62410,AT1G13220,AT5G06320,AT1G79950,AT2G31970,AT3G14860,AT4G32551,AT5G08430,AT3G28460,AT1G80790,AT2G45770,AT5G16000,AT1G54440,AT1G60860,AT5G56940,AT1G10180,AT5G63960…
GO:0016192	P	vesicle-mediated transport	254	8221	598	28397	2.7e-07	1.5e-05	AT1G16560,AT3G13870,AT3G19420,AT3G16270,AT2G16710,AT1G27980,AT4G17730,AT5G27970,AT4G21120,AT1G79830,AT5G56290,AT1G77140,AT4G01810,AT3G56310,AT1G06210,AT2G38290,AT1G51740,AT4G19490,AT5G66680,AT3G13710,AT3G51310,AT1G10130,AT5G15880,AT5G01710,AT5G39500,AT4G13270,AT4G12040,AT3G56640,AT1G57600,AT5G05570,AT5G36290,AT4G02350,AT4G37640,AT5G02280,AT4G11670,AT5G41990,AT2G30110,AT1G61040,AT5G11490,AT5G16830…
GO:0009725	P	response to hormone stimulus	515	8221	1375	28397	2.9e-07	1.6e-05	AT1G06190,AT5G46050,AT3G20780,AT5G44790,AT4G37390,AT2G43010,AT5G13370,AT1G64890,AT4G18020,AT4G35470,AT1G19220,AT1G05630,AT2G47190,AT2G22840,AT5G42950,AT1G64520,AT5G46750,AT5G54380,AT4G19700,AT1G20450,AT3G07390,AT3G52400,AT2G13540,AT5G56290,AT3G15150,AT2G17840,AT5G08130,AT2G24850,AT3G07370,AT3G11050,AT3G57530,AT5G25980,AT1G06390,AT1G52400,AT4G02330,AT2G35760,AT3G59060,AT4G34370,AT1G56220,AT1G17120…
GO:0071359	P	cellular response to dsRNA	85	8221	144	28397	3.4e-07	1.9e-05	AT1G13220,AT1G01040,AT3G61670,AT1G65660,AT2G40030,AT5G13960,AT5G13000,AT1G33400,AT5G56130,AT3G01610,AT4G20910,AT4G24500,AT1G24450,AT3G07610,AT4G17560,AT2G31970,AT1G48410,AT5G04290,AT2G27840,AT3G14980,AT3G53500,AT1G67720,AT2G45770,AT4G32551,AT4G32620,AT5G47190,AT1G52310,AT3G20420,AT2G27170,AT3G28460,AT3G57290,AT1G63640,AT4G28200,AT1G59760,AT3G43920,AT1G69440,AT1G73840,AT4G37510,AT5G02030,AT3G49500…
GO:0043331	P	response to dsRNA	85	8221	144	28397	3.4e-07	1.9e-05	AT1G13220,AT1G01040,AT3G61670,AT1G65660,AT2G40030,AT5G13960,AT5G13000,AT1G33400,AT5G56130,AT3G01610,AT4G20910,AT4G24500,AT1G24450,AT3G07610,AT4G17560,AT2G31970,AT1G48410,AT5G04290,AT2G27840,AT3G14980,AT3G53500,AT1G67720,AT2G45770,AT4G32551,AT4G32620,AT5G47190,AT1G52310,AT3G20420,AT2G27170,AT3G28460,AT3G57290,AT1G63640,AT4G28200,AT1G59760,AT3G43920,AT1G69440,AT1G73840,AT4G37510,AT5G02030,AT3G49500…
GO:0031050	P	dsRNA fragmentation	85	8221	144	28397	3.4e-07	1.9e-05	AT1G13220,AT1G01040,AT3G61670,AT1G65660,AT2G40030,AT5G13960,AT5G13000,AT1G33400,AT5G56130,AT3G01610,AT4G20910,AT4G24500,AT1G24450,AT3G07610,AT4G17560,AT2G31970,AT1G48410,AT5G04290,AT2G27840,AT3G14980,AT3G53500,AT1G67720,AT2G45770,AT4G32551,AT4G32620,AT5G47190,AT1G52310,AT3G20420,AT2G27170,AT3G28460,AT3G57290,AT1G63640,AT4G28200,AT1G59760,AT3G43920,AT1G69440,AT1G73840,AT4G37510,AT5G02030,AT3G49500…
GO:0070918	P	production of small RNA involved in gene silencing by RNA	85	8221	144	28397	3.4e-07	1.9e-05	AT1G13220,AT1G01040,AT3G61670,AT1G65660,AT2G40030,AT5G13960,AT5G13000,AT1G33400,AT5G56130,AT3G01610,AT4G20910,AT4G24500,AT1G24450,AT3G07610,AT4G17560,AT2G31970,AT1G48410,AT5G04290,AT2G27840,AT3G14980,AT3G53500,AT1G67720,AT2G45770,AT4G32551,AT4G32620,AT5G47190,AT1G52310,AT3G20420,AT2G27170,AT3G28460,AT3G57290,AT1G63640,AT4G28200,AT1G59760,AT3G43920,AT1G69440,AT1G73840,AT4G37510,AT5G02030,AT3G49500…
GO:0048193	P	Golgi vesicle transport	156	8221	327	28397	3.5e-07	1.9e-05	AT1G16560,AT3G13870,AT3G19420,AT3G16270,AT2G16710,AT1G27980,AT4G02350,AT5G27970,AT4G21120,AT1G79830,AT5G56290,AT1G77140,AT4G01810,AT3G56310,AT1G06210,AT2G38290,AT5G66680,AT5G39590,AT1G10130,AT5G15880,AT5G01710,AT5G39500,AT4G13270,AT4G12040,AT1G57600,AT5G36290,AT5G02280,AT4G11670,AT5G41990,AT2G30110,AT1G61040,AT5G11490,AT5G16830,AT3G53670,AT1G35620,AT5G56020,AT3G52400,AT3G13410,AT5G39510,AT1G18260…
[truncated: 321 more rows]

## Sheet: San
Supplementary data D1. Significantly enriched GO-terms of all the non-synonymous SNP-containing genes in San. The genes under the GO-terms are mentioned in the form of their AGI codes
GO_acc	term_type	Term	queryitem	querytotal	bgitem	bgtotal	pvalue	FDR	AGI codes
[truncated: 590 more rows]

## Sheet: Chi
Supplementary data D1. Significantly enriched GO-terms of all the non-synonymous SNP-containing genes in Chi. The genes under the GO-terms are mentioned in the form of their AGI codes
[truncated: 525 more rows]
