# Supplementary material for: High light intensity plays a major role in emergence of population level variation in Arabidopsis thaliana along an altitudinal gradient
Source: Sci Rep. 2016 May 23;6:26160. doi: 10.1038/srep26160 (PMC4876511; doi:10.1038/srep26160)
Supplement: Supplementary Data D2 [file srep26160-s3.xls]

## Sheet: Sheet1
Supplementary data D2
Supplementary data D2 : Significantly enriched GO-terms of the local-level population-specific SNP-containing genes containing non-synonymous changes. The genes under the GO-terms are mentioned in the form of their AGI codes
	GO_acc	Term	queryitem	FDR	AGI codes
Deh	-	-	-	-	-
Mun	GO:0009416	response to light stimulus	50	0.0032	AT4G31500,AT3G62090,AT3G22104,AT2G31190,AT2G47450,AT3G61220,AT3G01610,AT2G31240,AT5G44110,AT3G09600,AT4G31120,AT1G17420,AT5G27750,AT5G45340,AT2G23910,AT5G44740,AT3G09350,AT2G35720,AT3G02650,AT4G35770,AT3G61850,AT5G13960,AT4G31010,AT3G48100,AT5G42270,AT5G05170,AT1G37130,AT3G08010,AT2G39795,AT2G39460,AT5G46210,AT3G08640,AT4G25570,AT5G23060,AT5G02480,AT3G02570,AT3G60140,AT2G39940,AT5G48800,AT3G55370…
	GO:0009314	response to radiation	50	0.0078	AT4G31500,AT3G62090,AT3G22104,AT2G31190,AT2G47450,AT3G61220,AT3G01610,AT2G31240,AT5G44110,AT3G09600,AT4G31120,AT1G17420,AT5G27750,AT5G45340,AT2G23910,AT5G44740,AT3G09350,AT2G35720,AT3G02650,AT4G35770,AT3G61850,AT5G13960,AT4G31010,AT3G48100,AT5G42270,AT5G05170,AT1G37130,AT3G08010,AT2G39795,AT2G39460,AT5G46210,AT3G08640,AT4G25570,AT5G23060,AT5G02480,AT3G02570,AT3G60140,AT2G39940,AT5G48800,AT3G55370…
	GO:0009628	response to abiotic stimulus	85	0.0078	AT3G12320,AT2G31190,AT3G22104,AT3G53460,AT3G62090,AT2G47450,AT5G45900,AT3G61220,AT3G47520,AT5G44650,AT5G44110,AT1G08250,AT3G09600,AT3G27430,AT3G03250,AT5G04590,AT1G17420,AT5G27750,AT3G61850,AT1G60010,AT2G23910,AT3G54350,AT3G09350,AT5G13330,AT5G61590,AT3G02650,AT5G46210,AT4G35770,AT5G45340,AT5G13960,AT3G02130,AT4G31160,AT4G31010,AT2G37180,AT1G03230,AT5G66510,AT3G48100,AT5G54810,AT4G31500,AT5G05170…
	GO:0034637	cellular carbohydrate biosynthetic process	39	0.017	AT3G12320,AT4G31500,AT5G49540,AT1G07700,AT1G17890,AT3G27430,AT5G04590,AT5G46340,AT3G09050,AT5G49970,AT5G39830,AT5G50330,AT1G24030,AT3G03250,AT5G66510,AT5G42270,AT5G05170,AT5G58140,AT3G08010,AT3G09650,AT1G69870,AT1G12110,AT5G53340,AT5G23060,AT3G01780,AT3G08580,AT2G35610,AT1G02780,AT3G02750,AT1G78240,AT5G39740,AT5G44520,AT3G47990,AT5G67210,AT3G10670,AT1G55480,AT4G11380,AT5G20890,AT5G16910
	GO:0009790	embryonic development	30	0.017	AT2G31340,AT5G49930,AT3G01610,AT5G43810,AT2G30920,AT3G54350,AT1G63700,AT3G08850,AT3G02130,AT4G31010,AT4G21190,AT5G45800,AT5G40480,AT1G02820,AT5G46210,AT3G08640,AT4G13750,AT1G01550,AT4G00060,AT1G69770,AT2G28880,AT5G49820,AT3G02570,AT1G02780,AT3G02660,AT4G31120,AT4G31160,AT5G46290,AT3G10670,AT3G10220
	GO:0042793	transcription from plastid promoter	9	0.018	AT3G10670,AT2G04270,AT2G34860,AT2G35410,AT2G45770,AT5G58140,AT1G17220,AT3G08010,AT3G04260
	GO:0016051	carbohydrate biosynthetic process	42	0.018	AT3G12320,AT4G31500,AT5G49540,AT1G07700,AT1G17890,AT3G27430,AT5G04590,AT5G46340,AT3G09050,AT1G66350,AT5G49970,AT5G39830,AT5G50330,AT1G24030,AT3G03250,AT5G66510,AT5G42270,AT5G05170,AT5G58140,AT3G08010,AT3G09650,AT1G69870,AT4G25570,AT1G12110,AT5G53340,AT5G23060,AT3G01780,AT3G08580,AT2G35610,AT1G02780,AT3G02750,AT1G78240,AT5G39740,AT5G44520,AT3G47990,AT5G67210,AT3G10670,AT1G55480,AT4G11380,AT3G02350…
	GO:0009639	response to red or far red light	22	0.019	AT4G31500,AT3G62090,AT5G13960,AT2G47450,AT5G46210,AT3G01610,AT5G44110,AT4G38170,AT5G27750,AT5G45340,AT3G61850,AT3G48100,AT3G02650,AT3G08010,AT2G39795,AT5G23060,AT2G39940,AT3G55370,AT4G31120,AT4G31160,AT5G58140,AT4G10340
	GO:0050896	response to stimulus	162	0.039	AT4G31500,AT2G31190,AT1G61850,AT3G22104,AT1G74020,AT5G13960,AT2G47450,AT3G61220,AT3G47520,AT5G44650,AT5G43810,AT3G20780,AT3G18130,AT3G61850,AT5G02480,AT5G64905,AT3G02650,AT4G35770,AT4G38380,AT5G66510,AT1G69440,AT1G18340,AT5G05170,AT2G40340,AT5G49980,AT5G42270,AT5G46210,AT1G04250,AT5G46750,AT3G47730,AT3G19030,AT1G03090,AT4G25570,AT1G20510,AT1G02780,AT3G60140,AT5G43700,AT3G02750,AT5G48800,AT2G22850…
	GO:0044262	cellular carbohydrate metabolic process	59	0.039	AT3G12320,AT4G31500,AT5G49540,AT1G07700,AT3G04830,AT3G47520,AT1G17890,AT3G27430,AT5G04590,AT5G23060,AT3G09050,AT5G44520,AT2G45770,AT5G49970,AT5G39830,AT5G45680,AT5G50330,AT3G08850,AT1G24030,AT5G66510,AT3G03250,AT3G07140,AT3G54130,AT5G58140,AT3G02520,AT3G49140,AT3G48730,AT1G17650,AT5G42270,AT1G55480,AT3G09650,AT5G05170,AT5G44740,AT2G34860,AT1G69870,AT2G35410,AT1G12110,AT5G53340,AT5G46340,AT3G01780…
San	GO:0009056	catabolic process	37	0.011	AT5G60160,AT3G05530,AT3G51840,AT5G41670,AT3G51790,AT1G73500,AT5G41220,AT5G65780,AT4G02460,AT2G33150,AT5G12230,AT5G41150,AT5G40850,AT2G28100,AT1G48790,AT2G37550,AT4G34980,AT4G29040,AT5G13110,AT4G39370,AT1G47570,AT2G22480,AT5G06600,AT5G40760,AT3G22170,AT4G01370,AT5G43940,AT3G52140,AT2G42600,AT1G50030,AT5G41350,AT1G27090,AT1G32310,AT5G66760,AT1G67570,AT5G22000,AT4G02520
	GO:0009057	macromolecule catabolic process	25	0.017	AT3G05530,AT3G51840,AT5G41670,AT2G22480,AT2G33150,AT5G12230,AT5G41150,AT2G28100,AT1G48790,AT2G37550,AT4G34980,AT4G29040,AT5G13110,AT4G39370,AT1G47570,AT5G06600,AT5G40760,AT3G22170,AT4G01370,AT3G52140,AT1G50030,AT1G27090,AT1G32310,AT1G67570,AT5G22000
	GO:0044248	cellular catabolic process	34	0.022	AT5G60160,AT4G02460,AT3G51840,AT5G41670,AT3G51790,AT1G73500,AT5G41220,AT5G65780,AT3G05530,AT2G33150,AT5G12230,AT5G41150,AT5G40850,AT1G48790,AT2G37550,AT4G29040,AT5G13110,AT4G39370,AT1G47570,AT2G22480,AT5G06600,AT5G40760,AT3G22170,AT4G01370,AT5G43940,AT3G52140,AT2G42600,AT1G50030,AT5G41350,AT1G27090,AT5G66760,AT1G67570,AT5G22000,AT4G02520
Chi	GO:0042440	pigment metabolic process	14	0.002	AT1G06570,AT1G36280,AT1G32990,AT1G09830,AT2G36790,AT2G14910,AT2G21330,AT3G29350,AT4G18440,AT1G08450,AT1G10830,AT1G19670,AT1G76730,AT1G09530
	GO:0044249	cellular biosynthetic process	87	0.008	AT4G30550,AT4G05180,AT1G08030,AT3G62120,AT2G25450,AT4G17300,AT1G31180,AT4G24740,AT5G02840,AT3G26744,AT4G34230,AT2G18710,AT1G50000,AT1G10830,AT1G19180,AT1G51550,AT3G46130,AT1G32940,AT4G18440,AT5G15830,AT1G04420,AT4G08770,AT1G79050,AT2G02400,AT1G50490,AT1G76730,AT1G09830,AT5G27330,AT2G21330,AT2G09990,AT1G04410,AT1G08470,AT2G14750,AT1G22770,AT1G19670,AT5G23450,AT1G09530,AT1G06570,AT1G79960,AT2G16950…
	GO:0009058	biosynthetic process	89	0.008	AT4G30550,AT4G05180,AT1G08030,AT3G62120,AT2G25450,AT4G17300,AT1G31180,AT4G24740,AT5G02840,AT3G26744,AT4G34230,AT2G18710,AT1G50000,AT1G10830,AT1G19180,AT1G51550,AT3G46130,AT1G32940,AT4G18440,AT5G15830,AT1G04420,AT4G08770,AT1G79050,AT2G02400,AT1G50490,AT1G76730,AT1G09830,AT5G27330,AT2G21330,AT2G09990,AT1G04410,AT1G08470,AT2G14750,AT1G22770,AT1G19670,AT5G23450,AT1G09530,AT1G06570,AT1G79960,AT2G16950…
	GO:0016143	S-glycoside metabolic process	9	0.012	AT4G30550,AT1G07640,AT5G09650,AT2G37460,AT4G34950,AT2G25450,AT2G14750,AT2G21330,AT3G11630
	GO:0019757	glycosinolate metabolic process	9	0.012	AT4G30550,AT1G07640,AT5G09650,AT2G37460,AT4G34950,AT2G25450,AT2G14750,AT2G21330,AT3G11630
	GO:0019760	glucosinolate metabolic process	9	0.012	AT4G30550,AT1G07640,AT5G09650,AT2G37460,AT4G34950,AT2G25450,AT2G14750,AT2G21330,AT3G11630
	GO:0019761	glucosinolate biosynthetic process	8	0.013	AT1G07640,AT5G09650,AT2G37460,AT4G34950,AT2G25450,AT2G14750,AT2G21330,AT3G11630
	GO:0016144	S-glycoside biosynthetic process	8	0.013	AT1G07640,AT5G09650,AT2G37460,AT4G34950,AT2G25450,AT2G14750,AT2G21330,AT3G11630
	GO:0034641	cellular nitrogen compound metabolic process	25	0.013	AT4G30550,AT1G09830,AT3G62120,AT4G18440,AT4G17300,AT4G20380,AT1G31180,AT1G32990,AT1G78670,AT1G08630,AT2G43560,AT1G19670,AT3G11630,AT1G06570,AT1G36280,AT5G09650,AT2G14910,AT3G16090,AT4G08770,AT4G37670,AT1G80560,AT1G51680,AT2G15760,AT1G08470,AT2G21330
Significantly enriched GO-terms of the all global-level population-specific SNP containing genes containing non-synonymous changes. The genes under the GO-terms are mentioned in the form of their AGI codes
	GO_acc	Term	queryitem	FDR	AGI codes
Deh	GO:0009987	cellular process	97	0.0016	AT3G07720,AT1G69460,AT3G59920,AT5G63490,AT1G13110,AT1G80680,AT1G21610,AT1G04430,AT4G28390,AT5G58640,AT5G62950,AT1G20020,AT5G36230,AT5G13810,AT5G13870,AT5G11790,AT5G24850,AT5G64500,AT1G67280,AT4G00810,AT5G13180,AT4G33250,AT5G12840,AT2G06990,AT1G75440,AT3G05670,AT5G39210,AT4G35270,AT2G44080,AT4G34670,AT3G07270,AT1G36370,AT5G19990,AT2G03090,AT4G16420,AT5G45600,AT1G30400,AT3G52300,AT3G52150,AT4G35800…
	GO:0008104	protein localization	19	0.0051	AT5G55190,AT1G13110,AT3G59920,AT5G63880,AT4G34450,AT1G69460,AT5G63490,AT5G06850,AT1G80680,AT1G20020,AT1G11310,AT1G12360,AT5G64500,AT1G71480,AT3G52150,AT1G21610,AT4G16680,AT5G13180,AT5G45750
	GO:0045184	establishment of protein localization	18	0.0051	AT5G55190,AT1G13110,AT3G59920,AT5G63880,AT4G34450,AT1G69460,AT5G63490,AT1G80680,AT1G20020,AT1G11310,AT1G12360,AT5G64500,AT1G71480,AT3G52150,AT1G21610,AT4G16680,AT5G13180,AT5G45750
	GO:0009056	catabolic process	26	0.0051	AT1G13110,AT2G31260,AT3G48210,AT5G19990,AT3G12560,AT1G20630,AT4G16420,AT1G30400,AT1G71480,AT3G52300,AT1G21610,AT1G31420,AT2G35370,AT2G38860,AT1G20020,AT5G36230,AT1G75440,AT4G09010,AT5G64500,AT5G55190,AT1G67280,AT4G34450,AT3G17930,AT5G60790,AT1G77450,AT5G63990
	GO:0015031	protein transport	18	0.0051	AT5G55190,AT1G13110,AT3G59920,AT5G63880,AT4G34450,AT1G69460,AT5G63490,AT1G80680,AT1G20020,AT1G11310,AT1G12360,AT5G64500,AT1G71480,AT3G52150,AT1G21610,AT4G16680,AT5G13180,AT5G45750
	GO:0044248	cellular catabolic process	25	0.0062	AT1G13110,AT2G31260,AT3G48210,AT5G19990,AT3G12560,AT1G20630,AT4G16420,AT1G30400,AT1G71480,AT3G52300,AT1G21610,AT2G35370,AT2G38860,AT1G20020,AT5G36230,AT1G75440,AT4G09010,AT5G64500,AT5G55190,AT1G67280,AT4G34450,AT3G17930,AT5G60790,AT1G77450,AT5G63990
	GO:0050896	response to stimulus	51	0.0094	AT3G07720,AT1G36370,AT5G11170,AT3G48210,AT3G12560,AT1G20630,AT4G16420,AT1G13110,AT1G80680,AT1G30400,AT4G32320,AT2G31260,AT1G77280,AT5G22540,AT3G52300,AT3G54620,AT1G21610,AT1G04430,AT5G03780,AT4G28390,AT4G16370,AT1G31420,AT2G21060,AT4G08685,AT2G35370,AT3G55280,AT5G15410,AT1G20020,AT2G41630,AT4G08230,AT2G06990,AT1G75440,AT4G09010,AT5G60980,AT5G24850,AT5G63880,AT5G63490,AT5G18130,AT5G06850,AT1G12360…
	GO:0034613	cellular protein localization	16	0.011	AT5G55190,AT1G13110,AT5G64500,AT4G34450,AT1G11310,AT1G69460,AT5G63490,AT5G06850,AT1G80680,AT1G20020,AT1G12360,AT1G71480,AT3G52150,AT1G21610,AT4G16680,AT5G13180
	GO:0033036	macromolecule localization	20	0.011	AT5G55190,AT1G13110,AT3G59920,AT5G63880,AT4G34450,AT1G69460,AT5G63490,AT5G06850,AT1G80680,AT1G20020,AT1G11310,AT1G12360,AT5G64500,AT1G71480,AT3G52150,AT1G21610,AT2G06990,AT4G16680,AT5G13180,AT5G45750
Mun	GO:0009628	response to abiotic stimulus	47	0.0075	AT4G31500,AT2G31190,AT5G54810,AT3G09600,AT3G53460,AT5G13960,AT5G46210,AT5G44110,AT3G55370,AT3G27430,AT4G31010,AT5G04590,AT3G61850,AT1G60010,AT2G23910,AT3G54350,AT5G13330,AT5G61590,AT4G35770,AT3G03250,AT2G37180,AT5G66510,AT2G39460,AT5G05170,AT3G08010,AT2G39795,AT5G45710,AT3G08640,AT2G47510,AT2G35720,AT4G25570,AT1G12110,AT3G04720,AT1G02780,AT1G37130,AT1G66350,AT3G12320,AT5G39740,AT3G50840,AT1G17840…
San	GO:0009056	catabolic process	23	0.0067	AT4G02460,AT3G51840,AT3G51790,AT1G73500,AT3G05530,AT2G33150,AT5G12230,AT4G34980,AT4G29040,AT5G13110,AT4G39370,AT1G48790,AT2G22480,AT5G06600,AT3G22170,AT2G42600,AT1G50030,AT5G41350,AT1G27090,AT1G32310,AT1G67570,AT5G22000,AT4G02520
	GO:0009057	macromolecule catabolic process	17	0.0067	AT1G50030,AT3G05530,AT1G48790,AT2G33150,AT5G12230,AT1G27090,AT1G32310,AT3G51840,AT1G67570,AT5G22000,AT5G13110,AT4G39370,AT4G29040,AT5G06600,AT4G34980,AT3G22170,AT2G22480
	GO:0044248	cellular catabolic process	21	0.024	AT5G41350,AT2G42600,AT1G50030,AT4G02460,AT5G06600,AT2G33150,AT5G12230,AT1G27090,AT3G05530,AT3G51790,AT1G48790,AT1G73500,AT3G51840,AT1G67570,AT5G22000,AT5G13110,AT4G39370,AT4G29040,AT4G02520,AT3G22170,AT2G22480
	GO:0044265	cellular macromolecule catabolic process	15	0.025	AT1G50030,AT3G05530,AT2G33150,AT5G12230,AT1G27090,AT1G48790,AT3G51840,AT1G67570,AT5G22000,AT5G13110,AT4G39370,AT4G29040,AT5G06600,AT3G22170,AT2G22480
	GO:0048609	reproductive process in a multicellular organism	8	0.035	AT1G50030,AT3G05530,AT4G02820,AT1G32310,AT2G02560,AT4G29040,AT1G07430,AT4G02460
	GO:0032504	multicellular organism reproduction	8	0.047	AT1G50030,AT3G05530,AT4G02820,AT1G32310,AT2G02560,AT4G29040,AT1G07430,AT4G02460
Chi	GO:0044249	cellular biosynthetic process	38	0.00096	AT4G30550,AT4G05180,AT3G62120,AT4G34950,AT2G21330,AT1G31180,AT3G52590,AT2G09990,AT1G32990,AT4G24740,AT4G34230,AT4G28590,AT2G43560,AT2G40510,AT1G22770,AT1G08450,AT1G10830,AT1G19670,AT3G11630,AT5G23450,AT1G76730,AT1G79960,AT5G15490,AT2G16950,AT3G48750,AT3G12280,AT5G09650,AT4G18440,AT3G01660,AT4G08770,AT2G01250,AT1G21600,AT1G79050,AT3G07110,AT1G43860,AT4G02480,AT3G42660,AT4G14320
	GO:0009058	biosynthetic process	39	0.00096	AT4G30550,AT4G05180,AT3G62120,AT4G34950,AT2G21330,AT1G31180,AT3G52590,AT2G09990,AT1G32990,AT4G24740,AT4G34230,AT4G28590,AT2G43560,AT2G40510,AT1G22770,AT1G08450,AT1G10830,AT1G19670,AT3G11630,AT5G23450,AT1G76730,AT1G79960,AT5G15490,AT2G16950,AT3G48750,AT3G12280,AT5G09650,AT4G18440,AT3G01660,AT4G08770,AT2G01250,AT1G21600,AT1G79050,AT3G07110,AT1G43860,AT5G16590,AT4G02480,AT3G42660,AT4G14320
	GO:0042440	pigment metabolic process	7	0.013	AT4G18440,AT2G21330,AT1G08450,AT1G10830,AT1G19670,AT1G32990,AT1G76730
	GO:0044262	cellular carbohydrate metabolic process	14	0.022	AT4G30550,AT3G11630,AT5G15490,AT2G16950,AT4G34950,AT2G43560,AT5G09650,AT2G21330,AT1G22770,AT4G02480,AT3G01660,AT1G32990,AT5G23450,AT1G76730
	GO:0044238	primary metabolic process	45	0.022	AT4G30550,AT4G05180,AT5G18500,AT3G62120,AT4G34950,AT2G21330,AT1G31180,AT3G52590,AT2G09990,AT1G32990,AT5G15490,AT4G24740,AT5G15920,AT4G34230,AT4G28590,AT2G43560,AT2G36800,AT1G45191,AT2G40510,AT1G22770,AT1G14200,AT1G10830,AT1G19670,AT3G11630,AT5G23450,AT3G48750,AT1G76730,AT1G79960,AT1G08450,AT2G16950,AT2G46890,AT3G12280,AT5G09650,AT4G18440,AT1G11400,AT3G01660,AT2G01250,AT1G21600,AT1G79050,AT3G07110…
	GO:0016143	S-glycoside metabolic process	5	0.022	AT4G30550,AT4G34950,AT5G09650,AT3G11630,AT2G21330
	GO:0019757	glycosinolate metabolic process	5	0.022	AT4G30550,AT4G34950,AT5G09650,AT3G11630,AT2G21330
	GO:0019760	glucosinolate metabolic process	5	0.022	AT4G30550,AT4G34950,AT5G09650,AT3G11630,AT2G21330
	GO:0044237	cellular metabolic process	44	0.022	AT4G30550,AT4G05180,AT4G38540,AT5G18500,AT3G62120,AT4G34950,AT2G21330,AT1G31180,AT3G52590,AT2G09990,AT1G32990,AT5G15490,AT4G24740,AT5G15920,AT2G43560,AT4G28590,AT4G34230,AT2G40510,AT1G22770,AT1G14200,AT1G10830,AT1G19670,AT3G11630,AT5G23450,AT1G76730,AT1G79960,AT1G08450,AT2G16950,AT3G48750,AT3G12280,AT5G09650,AT4G18440,AT1G11400,AT3G01660,AT4G08770,AT2G01250,AT1G21600,AT1G79050,AT3G07110,AT1G43860…
	GO:0033554	cellular response to stress	12	0.023	AT1G18880,AT1G79050,AT3G13320,AT3G48750,AT1G14200,AT4G34230,AT5G09650,AT2G21330,AT1G08450,AT1G19670,AT1G01140,AT3G11630
