# Supplementary material for: High light intensity plays a major role in emergence of population level variation in Arabidopsis thaliana along an altitudinal gradient
Source: Sci Rep. 2016 May 23;6:26160. doi: 10.1038/srep26160 (PMC4876511; doi:10.1038/srep26160)
Supplement: Supplementary Data D3 [file srep26160-s4.xls]

## Sheet: TS
Supplementary data D3. Significantly enriched GO-terms of the aboitic stress realted genes under the bio-climatic variable 'temperature seasonality' (TS) in field populations. The genes under the GO-terms are mentioned in the form of their AGI codes
GO_acc	term_type	Term	queryitem	querytotal	bgitem	bgtotal	pvalue	FDR	entries
GO:0009628	P	response to abiotic stimulus	14	14	2635	28397	3.6e-15	6.8e-13	AT1G52320,AT2G20270,AT5G58410,AT2G19560,AT5G13750,AT1G19380,AT2G35620,AT1G49300,AT5G54660,AT1G52340,AT1G49240,AT3G63520,AT1G17680,AT1G07630
GO:0050896	P	response to stimulus	14	14	6292	28397	7e-10	6.5e-08	AT1G52320,AT2G20270,AT5G58410,AT2G19560,AT5G13750,AT1G19380,AT2G35620,AT1G49300,AT5G54660,AT1G52340,AT1G49240,AT3G63520,AT1G17680,AT1G07630
GO:0042221	P	response to chemical stimulus	12	14	3978	28397	4e-09	2.5e-07	AT2G20270,AT5G58410,AT2G19560,AT5G13750,AT1G19380,AT1G49300,AT5G54660,AT1G52340,AT1G49240,AT3G63520,AT1G17680,AT1G07630
GO:0006950	P	response to stress	11	14	4089	28397	1.3e-07	6.2e-06	AT2G20270,AT5G58410,AT2G19560,AT5G13750,AT1G19380,AT1G49300,AT5G54660,AT1G52340,AT1G49240,AT3G63520,AT1G07630
GO:0022622	P	root system development	5	14	595	28397	7.1e-06	0.00022	AT5G13750,AT1G07630,AT1G49240,AT2G19560,AT2G35620
GO:0048364	P	root development	5	14	594	28397	7e-06	0.00022	AT5G13750,AT1G07630,AT1G49240,AT2G19560,AT2G35620
GO:0065007	P	biological regulation	11	14	6222	28397	1e-05	0.00028	AT1G52320,AT2G20270,AT5G58410,AT2G35620,AT5G13750,AT1G49300,AT1G52340,AT1G49240,AT2G19560,AT1G17680,AT1G07630
GO:0009743	P	response to carbohydrate stimulus	5	14	812	28397	3.1e-05	0.00073	AT1G19380,AT1G52340,AT5G58410,AT2G20270,AT2G19560
GO:0009266	P	response to temperature stimulus	5	14	962	28397	7e-05	0.0015	AT1G07630,AT5G54660,AT1G52340,AT5G58410,AT2G20270
GO:0007275	P	multicellular organismal development	8	14	3864	28397	0.00016	0.0031	AT1G52320,AT5G58410,AT2G19560,AT2G35620,AT5G13750,AT1G49240,AT1G17680,AT1G07630
GO:0009314	P	response to radiation	5	14	1263	28397	0.00025	0.0031	AT5G54660,AT1G52320,AT1G17680,AT5G58410,AT2G35620
GO:0009416	P	response to light stimulus	5	14	1188	28397	0.00019	0.0031	AT5G54660,AT1G52320,AT1G17680,AT5G58410,AT2G35620
GO:0048513	P	organ development	6	14	2083	28397	0.00028	0.0031	AT5G58410,AT2G19560,AT2G35620,AT5G13750,AT1G49240,AT1G07630
GO:0032502	P	developmental process	8	14	4094	28397	0.00025	0.0031	AT1G52320,AT5G58410,AT2G19560,AT2G35620,AT5G13750,AT1G49240,AT1G17680,AT1G07630
GO:0032501	P	multicellular organismal process	8	14	4020	28397	0.00022	0.0031	AT1G52320,AT5G58410,AT2G19560,AT2G35620,AT5G13750,AT1G49240,AT1G17680,AT1G07630
GO:0007242	P	intracellular signaling cascade	5	14	1252	28397	0.00024	0.0031	AT1G49300,AT1G07630,AT1G52340,AT2G19560,AT5G58410
GO:0048731	P	system development	6	14	2083	28397	0.00028	0.0031	AT5G58410,AT2G19560,AT2G35620,AT5G13750,AT1G49240,AT1G07630
GO:0050794	P	regulation of cellular process	8	14	4595	28397	0.00056	0.0055	AT1G52320,AT2G20270,AT5G58410,AT2G19560,AT1G49300,AT1G52340,AT1G17680,AT1G07630
GO:0048856	P	anatomical structure development	7	14	3396	28397	0.00056	0.0055	AT5G58410,AT2G19560,AT2G35620,AT5G13750,AT1G49240,AT1G17680,AT1G07630
GO:0007165	P	signal transduction	5	14	1670	28397	0.0009	0.0085	AT1G49300,AT1G07630,AT1G52340,AT2G19560,AT5G58410
GO:0051179	P	localization	7	14	3819	28397	0.0011	0.0094	AT5G58410,AT2G19560,AT5G13750,AT1G49300,AT1G49240,AT1G17680,AT1G07630
GO:0044262	P	cellular carbohydrate metabolic process	5	14	1778	28397	0.0012	0.0094	AT3G63520,AT1G52320,AT1G49240,AT5G58410,AT2G35620
GO:0023046	P	signaling process	5	14	1768	28397	0.0012	0.0094	AT1G49300,AT1G07630,AT1G52340,AT2G19560,AT5G58410
GO:0023060	P	signal transmission	5	14	1767	28397	0.0012	0.0094	AT1G49300,AT1G07630,AT1G52340,AT2G19560,AT5G58410
GO:0010033	P	response to organic substance	6	14	2754	28397	0.0013	0.0094	AT2G20270,AT5G58410,AT2G19560,AT1G19380,AT1G52340,AT1G07630
GO:0050789	P	regulation of biological process	8	14	5235	28397	0.0014	0.01	AT1G52320,AT2G20270,AT5G58410,AT2G19560,AT1G49300,AT1G52340,AT1G17680,AT1G07630
GO:0009056	P	catabolic process	5	14	2182	28397	0.003	0.021	AT3G63520,AT1G17680,AT1G49240,AT2G20270,AT2G35620
GO:0005975	P	carbohydrate metabolic process	5	14	2249	28397	0.0034	0.023	AT3G63520,AT1G52320,AT1G49240,AT5G58410,AT2G35620
GO:0023052	P	signaling	5	14	2376	28397	0.0043	0.028	AT1G49300,AT1G07630,AT1G52340,AT2G19560,AT5G58410
GO:0006810	P	transport	6	14	3577	28397	0.0049	0.03	AT2G19560,AT5G13750,AT1G49300,AT1G49240,AT1G17680,AT1G07630
GO:0051234	P	establishment of localization	6	14	3652	28397	0.0054	0.033	AT2G19560,AT5G13750,AT1G49300,AT1G49240,AT1G17680,AT1G07630

## Sheet: TAR
Supplementary data D3. Significantly enriched GO-terms of the aboitic stress realted genes under the bio-climatic variable 'temperature annual range' (TAR) in field populations. The genes under the GO-terms are mentioned in the form of their AGI codes
GO_acc	term_type	Term	queryitem	querytotal	bgitem	bgtotal	pvalue	FDR	entries
GO:0009628	P	response to abiotic stimulus	10	10	2635	28397	4.8e-11	2.8e-09	AT5G50950,AT5G58410,AT2G20270,AT2G19560,AT5G13750,AT2G35620,AT1G49300,AT5G54660,AT5G61380,AT1G52340
GO:0050896	P	response to stimulus	10	10	6292	28397	2.9e-07	8.4e-06	AT5G50950,AT5G58410,AT2G20270,AT2G19560,AT5G13750,AT2G35620,AT1G49300,AT5G54660,AT5G61380,AT1G52340
GO:0006950	P	response to stress	8	10	4089	28397	6.4e-06	0.00012	AT5G50950,AT2G19560,AT5G58410,AT5G13750,AT2G20270,AT1G49300,AT5G54660,AT1G52340
GO:0042221	P	response to chemical stimulus	7	10	3978	28397	8.6e-05	0.0013	AT2G19560,AT5G58410,AT5G13750,AT2G20270,AT1G49300,AT5G54660,AT1G52340
GO:0023046	P	signaling process	5	10	1768	28397	0.00018	0.0015	AT1G49300,AT5G61380,AT1G52340,AT5G58410,AT2G19560
GO:0065007	P	biological regulation	8	10	6222	28397	0.00016	0.0015	AT5G58410,AT2G20270,AT2G19560,AT5G13750,AT2G35620,AT1G49300,AT5G61380,AT1G52340
GO:0023060	P	signal transmission	5	10	1767	28397	0.00018	0.0015	AT1G49300,AT5G61380,AT1G52340,AT5G58410,AT2G19560
GO:0023052	P	signaling	5	10	2376	28397	0.00072	0.0053	AT1G49300,AT5G61380,AT1G52340,AT5G58410,AT2G19560
GO:0050794	P	regulation of cellular process	6	10	4595	28397	0.0021	0.014	AT2G19560,AT5G58410,AT2G20270,AT1G49300,AT5G61380,AT1G52340
GO:0048856	P	anatomical structure development	5	10	3396	28397	0.0037	0.021	AT5G13750,AT5G61380,AT5G58410,AT2G19560,AT2G35620
GO:0050789	P	regulation of biological process	6	10	5235	28397	0.0042	0.022	AT2G19560,AT5G58410,AT2G20270,AT1G49300,AT5G61380,AT1G52340
GO:0007275	P	multicellular organismal development	5	10	3864	28397	0.0065	0.032	AT5G13750,AT5G61380,AT5G58410,AT2G19560,AT2G35620
GO:0032501	P	multicellular organismal process	5	10	4020	28397	0.0077	0.035	AT5G13750,AT5G61380,AT5G58410,AT2G19560,AT2G35620
GO:0032502	P	developmental process	5	10	4094	28397	0.0083	0.035	AT5G13750,AT5G61380,AT5G58410,AT2G19560,AT2G35620

## Sheet: MPGS
Supplementary data D3. Significantly enriched GO-terms of the aboitic stress realted genes under the bio-climatic variable 'mean precipitation in growing season' (MPGS) in field populations. The genes under the GO-terms are mentioned in the form of their AGI codes
GO_acc	term_type	Term	queryitem	querytotal	bgitem	bgtotal	pvalue	FDR	entries
GO:0009628	P	response to abiotic stimulus	10	10	2635	28397	4.8e-11	2.4e-09	AT5G43940,AT2G17730,AT2G03800,AT1G78150,AT1G78900,AT1G78680,AT1G28520,AT2G18040,AT2G18050,AT2G46270
GO:0050896	P	response to stimulus	10	10	6292	28397	2.9e-07	7.1e-06	AT5G43940,AT2G17730,AT2G03800,AT1G78150,AT1G78900,AT1G78680,AT1G28520,AT2G18040,AT2G18050,AT2G46270
GO:0006950	P	response to stress	8	10	4089	28397	6.4e-06	0.00011	AT5G43940,AT2G03800,AT1G78150,AT1G78900,AT2G18050,AT1G78680,AT2G18040,AT2G46270
GO:0010035	P	response to inorganic substance	5	10	1086	28397	1.8e-05	0.00022	AT1G78680,AT2G03800,AT2G18040,AT1G78900,AT2G46270
GO:0042221	P	response to chemical stimulus	6	10	3978	28397	0.00096	0.0095	AT2G03800,AT1G78900,AT2G18050,AT1G78680,AT2G46270,AT2G18040
GO:0009058	P	biosynthetic process	7	10	7962	28397	0.0071	0.044	AT5G43940,AT2G17730,AT1G78900,AT1G28520,AT1G78680,AT2G18040,AT2G46270
GO:0044249	P	cellular biosynthetic process	7	10	7737	28397	0.0059	0.044	AT5G43940,AT2G17730,AT1G78900,AT1G28520,AT1G78680,AT2G18040,AT2G46270
GO:0006807	P	nitrogen compound metabolic process	6	10	5675	28397	0.0064	0.044	AT5G43940,AT2G17730,AT1G78900,AT1G28520,AT1G78680,AT2G46270
GO:0065007	P	biological regulation	5	10	6222	28397	0.047	0.26	AT1G28520,AT2G18040,AT5G43940,AT2G46270,AT1G78900

## Sheet: MRGS
Supplementary data D3. Significantly enriched GO-terms of the aboitic stress realted genes under the bio-climatic variable 'mean radiation in growing season' (MRGS) in field populations. The genes under the GO-terms are mentioned in the form of their AGI codes
GO_acc	term_type	Term	queryitem	querytotal	bgitem	bgtotal	pvalue	FDR	entries
GO:0009628	P	response to abiotic stimulus	20	20	2635	28397	2.4e-21	6.6e-19	AT5G05520,AT5G05730,AT2G26930,AT4G16780,AT2G37678,AT4G23470,AT5G06460,AT5G35320,AT1G27650,AT3G23990,AT5G23010,AT4G39260,AT2G46970,AT5G35530,AT3G03050,AT3G26720,AT5G02380,AT5G05690,AT5G27670,AT1G78420
GO:0050896	P	response to stimulus	20	20	6292	28397	8.3e-14	1.1e-11	AT5G05520,AT5G05730,AT2G26930,AT4G16780,AT2G37678,AT4G23470,AT5G06460,AT5G35320,AT1G27650,AT3G23990,AT5G23010,AT4G39260,AT2G46970,AT5G35530,AT3G03050,AT3G26720,AT5G02380,AT5G05690,AT5G27670,AT1G78420
GO:0009416	P	response to light stimulus	11	20	1188	28397	8.5e-11	7.8e-09	AT5G05520,AT2G26930,AT4G16780,AT2G37678,AT5G06460,AT5G35320,AT1G27650,AT3G23990,AT2G46970,AT5G05690,AT1G78420
GO:0009314	P	response to radiation	11	20	1263	28397	1.6e-10	1.1e-08	AT5G05520,AT2G26930,AT4G16780,AT2G37678,AT5G06460,AT5G35320,AT1G27650,AT3G23990,AT2G46970,AT5G05690,AT1G78420
GO:0006950	P	response to stress	14	20	4089	28397	2.7e-08	1.5e-06	AT5G05520,AT5G05730,AT4G23470,AT5G06460,AT5G35320,AT3G23990,AT5G23010,AT4G39260,AT5G35530,AT3G03050,AT3G26720,AT5G02380,AT5G27670,AT1G78420
GO:0009639	P	response to red or far red light	6	20	406	28397	2.9e-07	1.3e-05	AT5G05520,AT4G16780,AT2G37678,AT5G06460,AT2G26930,AT2G46970
GO:0009987	P	cellular process	20	20	14419	28397	1.3e-06	5.1e-05	AT5G05520,AT5G05730,AT2G26930,AT4G16780,AT2G37678,AT4G23470,AT5G06460,AT5G35320,AT1G27650,AT3G23990,AT5G23010,AT4G39260,AT2G46970,AT5G35530,AT3G03050,AT3G26720,AT5G02380,AT5G05690,AT5G27670,AT1G78420
GO:0042221	P	response to chemical stimulus	12	20	3978	28397	2.4e-06	8.3e-05	AT5G05520,AT5G05730,AT2G26930,AT4G16780,AT4G23470,AT3G03050,AT5G35320,AT3G23990,AT5G23010,AT4G39260,AT5G02380,AT1G78420
GO:0009266	P	response to temperature stimulus	7	20	962	28397	2.8e-06	8.4e-05	AT5G05520,AT5G05730,AT3G03050,AT5G35320,AT3G23990,AT4G39260,AT3G26720
GO:0006970	P	response to osmotic stress	6	20	842	28397	1.9e-05	0.00052	AT5G05730,AT4G23470,AT4G39260,AT5G35530,AT5G02380,AT5G27670
GO:0022622	P	root system development	5	20	595	28397	4.9e-05	0.0011	AT5G05730,AT5G05690,AT3G26720,AT4G16780,AT4G23470
GO:0048364	P	root development	5	20	594	28397	4.9e-05	0.0011	AT5G05730,AT5G05690,AT3G26720,AT4G16780,AT4G23470
GO:0044237	P	cellular metabolic process	17	20	11509	28397	5.8e-05	0.0012	AT5G05520,AT5G05730,AT2G26930,AT4G16780,AT2G37678,AT4G23470,AT5G06460,AT5G35320,AT3G23990,AT5G23010,AT4G39260,AT2G46970,AT5G35530,AT3G03050,AT3G26720,AT5G02380,AT1G78420
GO:0009409	P	response to cold	5	20	629	28397	6.4e-05	0.0013	AT5G05520,AT5G05730,AT3G26720,AT4G39260,AT3G03050
GO:0044238	P	primary metabolic process	17	20	11717	28397	7.6e-05	0.0013	AT5G05520,AT5G05730,AT2G26930,AT4G16780,AT2G37678,AT5G06460,AT5G35320,AT3G23990,AT5G23010,AT4G39260,AT2G46970,AT5G35530,AT3G03050,AT3G26720,AT5G02380,AT5G05690,AT1G78420
GO:0010035	P	response to inorganic substance	6	20	1086	28397	7.7e-05	0.0013	AT4G23470,AT5G35320,AT3G23990,AT4G39260,AT5G02380,AT1G78420
GO:0005975	P	carbohydrate metabolic process	8	20	2249	28397	8.3e-05	0.0013	AT5G05520,AT5G05730,AT3G03050,AT2G26930,AT5G23010,AT3G26720,AT5G02380,AT5G05690
GO:0065008	P	regulation of biological quality	7	20	1654	28397	9.1e-05	0.0014	AT5G05730,AT4G16780,AT2G37678,AT4G23470,AT5G06460,AT5G23010,AT5G05690
GO:0008152	P	metabolic process	18	20	13633	28397	0.0001	0.0015	AT5G05520,AT5G05730,AT2G26930,AT4G16780,AT2G37678,AT4G23470,AT5G06460,AT5G35320,AT3G23990,AT5G23010,AT4G39260,AT2G46970,AT5G35530,AT3G03050,AT3G26720,AT5G02380,AT5G05690,AT1G78420
GO:0044262	P	cellular carbohydrate metabolic process	7	20	1778	28397	0.00014	0.002	AT5G05520,AT5G05730,AT3G03050,AT2G26930,AT5G23010,AT3G26720,AT5G02380
GO:0007275	P	multicellular organismal development	9	20	3864	28397	0.00065	0.0081	AT5G05520,AT5G05730,AT4G16780,AT2G37678,AT4G23470,AT5G06460,AT1G27650,AT3G26720,AT5G05690
GO:0009058	P	biosynthetic process	13	20	7962	28397	0.00063	0.0081	AT5G05520,AT5G05730,AT4G16780,AT2G37678,AT4G23470,AT5G06460,AT2G26930,AT5G23010,AT2G46970,AT5G35530,AT3G03050,AT5G05690,AT1G78420
GO:0051716	P	cellular response to stimulus	7	20	2355	28397	0.0008	0.0095	AT5G05520,AT5G05730,AT4G16780,AT4G23470,AT5G06460,AT3G23990,AT2G46970
GO:0032501	P	multicellular organismal process	9	20	4020	28397	0.00087	0.01	AT5G05520,AT5G05730,AT4G16780,AT2G37678,AT4G23470,AT5G06460,AT1G27650,AT3G26720,AT5G05690
GO:0032502	P	developmental process	9	20	4094	28397	0.001	0.011	AT5G05520,AT5G05730,AT4G16780,AT2G37678,AT4G23470,AT5G06460,AT1G27650,AT3G26720,AT5G05690
GO:0009653	P	anatomical structure morphogenesis	6	20	1783	28397	0.0011	0.012	AT5G05520,AT5G05730,AT4G16780,AT4G23470,AT3G26720,AT5G05690
GO:0007242	P	intracellular signaling cascade	5	20	1252	28397	0.0015	0.015	AT5G05520,AT5G05730,AT2G46970,AT4G16780,AT4G23470
GO:0010033	P	response to organic substance	7	20	2754	28397	0.002	0.02	AT5G05520,AT5G05730,AT4G16780,AT4G23470,AT3G03050,AT2G26930,AT4G39260
GO:0044249	P	cellular biosynthetic process	12	20	7737	28397	0.0021	0.02	AT5G05520,AT5G05730,AT4G16780,AT2G37678,AT4G23470,AT5G06460,AT2G26930,AT5G23010,AT2G46970,AT5G35530,AT3G03050,AT1G78420
GO:0048513	P	organ development	6	20	2083	28397	0.0025	0.022	AT5G05520,AT5G05730,AT4G16780,AT4G23470,AT3G26720,AT5G05690
GO:0048731	P	system development	6	20	2083	28397	0.0025	0.022	AT5G05520,AT5G05730,AT4G16780,AT4G23470,AT3G26720,AT5G05690
GO:0048869	P	cellular developmental process	5	20	1453	28397	0.0029	0.025	AT5G06460,AT5G05690,AT3G26720,AT4G16780,AT4G23470
GO:0043170	P	macromolecule metabolic process	13	20	9246	28397	0.003	0.025	AT5G05520,AT4G16780,AT2G37678,AT5G06460,AT5G35320,AT3G23990,AT4G39260,AT2G46970,AT5G35530,AT3G03050,AT5G02380,AT5G05690,AT1G78420
GO:0009791	P	post-embryonic development	6	20	2188	28397	0.0032	0.026	AT5G05520,AT5G05730,AT2G37678,AT5G06460,AT1G27650,AT5G05690
GO:0016043	P	cellular component organization	7	20	3141	28397	0.0043	0.034	AT4G16780,AT5G06460,AT1G27650,AT3G23990,AT3G26720,AT5G05690,AT5G27670
GO:0044281	P	small molecule metabolic process	8	20	4065	28397	0.0044	0.034	AT5G05730,AT4G23470,AT5G06460,AT2G26930,AT5G23010,AT5G35530,AT3G26720,AT5G02380
GO:0065007	P	biological regulation	10	20	6222	28397	0.0053	0.038	AT5G05520,AT5G05730,AT4G16780,AT2G37678,AT4G23470,AT5G06460,AT2G26930,AT5G23010,AT2G46970,AT5G05690
GO:0007165	P	signal transduction	5	20	1670	28397	0.0052	0.038	AT5G05520,AT5G05730,AT2G46970,AT4G16780,AT4G23470
GO:0044260	P	cellular macromolecule metabolic process	12	20	8616	28397	0.0057	0.04	AT5G05520,AT4G16780,AT2G37678,AT5G06460,AT5G35320,AT3G23990,AT4G39260,AT2G46970,AT5G35530,AT3G03050,AT5G02380,AT1G78420
GO:0050789	P	regulation of biological process	9	20	5235	28397	0.0058	0.04	AT5G05520,AT5G05730,AT4G16780,AT2G37678,AT4G23470,AT5G06460,AT2G26930,AT2G46970,AT5G05690
GO:0023046	P	signaling process	5	20	1768	28397	0.0066	0.041	AT5G05520,AT5G05730,AT2G46970,AT4G16780,AT4G23470
GO:0048856	P	anatomical structure development	7	20	3396	28397	0.0066	0.041	AT5G05520,AT5G05730,AT4G16780,AT4G23470,AT1G27650,AT3G26720,AT5G05690
GO:0009059	P	macromolecule biosynthetic process	9	20	5312	28397	0.0064	0.041	AT5G05520,AT4G16780,AT2G37678,AT5G06460,AT2G46970,AT5G35530,AT3G03050,AT5G05690,AT1G78420
GO:0023060	P	signal transmission	5	20	1767	28397	0.0066	0.041	AT5G05520,AT5G05730,AT2G46970,AT4G16780,AT4G23470
