# Supplementary material for: High light intensity plays a major role in emergence of population level variation in Arabidopsis thaliana along an altitudinal gradient
Source: Sci Rep. 2016 May 23;6:26160. doi: 10.1038/srep26160 (PMC4876511; doi:10.1038/srep26160)
Supplement: Supplementary Data D4 [file srep26160-s5.xls]

## Sheet: TS
Supplementary data D4. Significantly enriched GO-terms of the aboitic stress realted genes under the bio-climatic variable 'temperature seasonality' (TS) in controlled condition grown populations. The genes under the GO-terms are mentioned in the form of their AGI codes
GO_acc	term_type	Term	queryitem	querytotal	bgitem	bgtotal	pvalue	FDR	entries
GO:0009628	P	response to abiotic stimulus	46	46	2635	28397	4.6e-48	4.8e-45	AT5G56860,AT1G05690,AT5G07340,AT1G66840,AT1G25420,AT5G51820,AT3G50260,AT3G63520,AT1G52400,AT5G62290,AT3G23050,AT5G67385,AT1G64890,AT5G59880,AT5G63110,AT3G03250,AT5G19690,AT1G65930,AT1G23860,AT5G62520,AT5G67590,AT1G05840,AT5G62440,AT4G02530,AT5G63980,AT1G66080,AT5G64340,AT5G07350,AT1G24560,AT5G63960,AT5G64680,AT5G47390,AT5G11530,AT5G64813,AT3G04680,AT5G25220,AT1G66070,AT5G39510,AT1G59890,AT5G61380…
GO:0050896	P	response to stimulus	46	46	6292	28397	8.9e-31	4.7e-28	AT5G56860,AT1G05690,AT5G07340,AT1G66840,AT1G25420,AT5G51820,AT3G50260,AT3G63520,AT1G52400,AT5G62290,AT3G23050,AT5G67385,AT1G64890,AT5G59880,AT5G63110,AT3G03250,AT5G19690,AT1G65930,AT1G23860,AT5G62520,AT5G67590,AT1G05840,AT5G62440,AT4G02530,AT5G63980,AT1G66080,AT5G64340,AT5G07350,AT1G24560,AT5G63960,AT5G64680,AT5G47390,AT5G11530,AT5G64813,AT3G04680,AT5G25220,AT1G66070,AT5G39510,AT1G59890,AT5G61380…
GO:0009314	P	response to radiation	24	46	1263	28397	1.3e-20	4.7e-18	AT5G56860,AT5G07340,AT1G66840,AT1G25420,AT5G62290,AT3G23050,AT1G23860,AT5G63110,AT1G05840,AT5G64680,AT5G63980,AT1G66080,AT5G64340,AT5G67385,AT5G63960,AT5G62440,AT1G05690,AT5G64813,AT3G04680,AT5G25220,AT1G66070,AT5G61380,AT5G64330,AT1G25540
GO:0009416	P	response to light stimulus	23	46	1188	28397	7.8e-20	2e-17	AT5G56860,AT5G07340,AT1G66840,AT1G25420,AT5G62290,AT3G23050,AT1G23860,AT5G63110,AT1G05840,AT5G64680,AT5G63980,AT1G66080,AT5G64340,AT5G67385,AT5G62440,AT1G05690,AT5G64813,AT3G04680,AT5G25220,AT1G66070,AT5G61380,AT5G64330,AT1G25540
GO:0009651	P	response to salt stress	18	46	788	28397	1.5e-16	3.2e-14	AT1G05690,AT5G07350,AT3G03610,AT5G59880,AT3G11250,AT5G63110,AT3G03250,AT5G19690,AT1G65930,AT5G62520,AT5G67590,AT5G11530,AT1G52400,AT3G50260,AT3G23050,AT5G39510,AT5G63980,AT5G47390
GO:0006950	P	response to stress	31	46	4089	28397	4.8e-16	7.1e-14	AT5G11530,AT5G07340,AT5G51820,AT3G50260,AT3G63520,AT1G52400,AT3G23050,AT5G64010,AT1G64890,AT5G59880,AT5G63110,AT3G03250,AT5G19690,AT1G65930,AT5G62520,AT5G67590,AT1G05840,AT4G02530,AT5G63980,AT1G66080,AT5G07350,AT5G63960,AT5G47390,AT1G05690,AT3G04680,AT1G66070,AT5G39510,AT5G61150,AT3G03610,AT1G25540,AT3G11250
GO:0006970	P	response to osmotic stress	18	46	842	28397	4.8e-16	7.1e-14	AT1G05690,AT5G07350,AT3G03610,AT5G59880,AT3G11250,AT5G63110,AT3G03250,AT5G19690,AT1G65930,AT5G62520,AT5G67590,AT5G11530,AT1G52400,AT3G50260,AT3G23050,AT5G39510,AT5G63980,AT5G47390
GO:0042221	P	response to chemical stimulus	26	46	3978	28397	2.1e-11	2.8e-09	AT5G56860,AT5G07340,AT3G63520,AT1G52400,AT3G23050,AT1G23860,AT1G64890,AT5G59880,AT5G63110,AT1G65930,AT5G62520,AT5G67590,AT1G05840,AT5G63980,AT1G66080,AT5G07350,AT5G63960,AT5G47390,AT1G05690,AT3G04680,AT5G25220,AT1G66070,AT3G50260,AT3G03610,AT5G64010,AT1G25540
GO:0044260	P	cellular macromolecule metabolic process	36	46	8616	28397	2.9e-11	3.4e-09	AT5G56860,AT1G05690,AT5G07340,AT5G51820,AT3G63520,AT5G62290,AT3G23050,AT5G07350,AT5G59880,AT5G63110,AT3G03250,AT5G19690,AT1G65930,AT5G67590,AT1G05840,AT5G62440,AT4G02530,AT5G63980,AT1G66080,AT5G64340,AT1G23860,AT1G24560,AT5G63960,AT5G64680,AT5G47390,AT5G11530,AT5G64813,AT3G04680,AT5G25220,AT1G66070,AT1G59890,AT5G61380,AT3G50260,AT5G64330,AT1G25540,AT3G11250
GO:0065007	P	biological regulation	31	46	6222	28397	5.5e-11	5.7e-09	AT5G56860,AT5G11530,AT5G51820,AT1G52400,AT5G62290,AT3G23050,AT1G23860,AT5G63110,AT3G03250,AT5G19690,AT1G65930,AT3G50260,AT1G05840,AT5G62440,AT4G02530,AT5G63980,AT5G64340,AT5G07350,AT5G63960,AT5G47390,AT1G05690,AT5G64813,AT3G04680,AT5G25220,AT5G39510,AT5G61380,AT5G61150,AT5G64330,AT3G03610,AT1G25540,AT1G59890
GO:0032501	P	multicellular organismal process	25	46	4020	28397	2e-10	1.9e-08	AT5G56860,AT5G11530,AT1G25420,AT5G62290,AT3G23050,AT5G63110,AT3G03250,AT1G05840,AT5G64680,AT5G63980,AT5G64340,AT1G23860,AT1G24560,AT5G63960,AT5G62440,AT1G05690,AT5G64813,AT3G04680,AT5G25220,AT5G39510,AT5G61380,AT5G61150,AT5G64330,AT1G25540,AT1G59890
GO:0009266	P	response to temperature stimulus	14	46	962	28397	2.5e-10	2.2e-08	AT1G66080,AT1G64890,AT3G04680,AT5G07340,AT1G66070,AT5G51820,AT1G65930,AT5G61150,AT5G67590,AT1G05690,AT3G50260,AT3G23050,AT4G02530,AT5G63980
GO:0043170	P	macromolecule metabolic process	36	46	9246	28397	2.7e-10	2.2e-08	AT5G56860,AT1G05690,AT5G07340,AT5G51820,AT3G63520,AT5G62290,AT3G23050,AT5G07350,AT5G59880,AT5G63110,AT3G03250,AT5G19690,AT1G65930,AT5G67590,AT1G05840,AT5G62440,AT4G02530,AT5G63980,AT1G66080,AT5G64340,AT1G23860,AT1G24560,AT5G63960,AT5G64680,AT5G47390,AT5G11530,AT5G64813,AT3G04680,AT5G25220,AT1G66070,AT1G59890,AT5G61380,AT3G50260,AT5G64330,AT1G25540,AT3G11250
GO:0009791	P	post-embryonic development	18	46	2188	28397	3.3e-09	2.5e-07	AT3G04680,AT5G56860,AT1G05690,AT1G23860,AT5G64340,AT5G63110,AT1G25420,AT5G63960,AT5G64680,AT5G61380,AT5G61150,AT5G64813,AT5G11530,AT1G05840,AT5G62440,AT5G62290,AT1G25540,AT5G63980
GO:0044237	P	cellular metabolic process	38	46	11509	28397	6.1e-09	4.2e-07	AT5G56860,AT1G05690,AT5G07340,AT5G51820,AT3G63520,AT1G52400,AT5G62290,AT3G23050,AT5G07350,AT5G59880,AT5G63110,AT3G03250,AT5G19690,AT1G65930,AT5G67590,AT1G05840,AT5G62440,AT4G02530,AT5G63980,AT1G66080,AT5G64340,AT1G23860,AT1G24560,AT5G63960,AT5G64680,AT5G47390,AT5G11530,AT5G64813,AT3G04680,AT5G25220,AT1G66070,AT1G59890,AT5G61380,AT3G50260,AT5G64330,AT3G03610,AT1G25540,AT3G11250
GO:0050789	P	regulation of biological process	26	46	5235	28397	9.6e-09	6.2e-07	AT5G56860,AT5G11530,AT1G52400,AT3G23050,AT1G23860,AT5G63110,AT5G19690,AT1G65930,AT5G61150,AT1G05840,AT5G62440,AT5G63980,AT5G64340,AT5G07350,AT5G63960,AT5G47390,AT1G05690,AT5G64813,AT3G04680,AT5G25220,AT5G61380,AT3G50260,AT5G64330,AT3G03610,AT1G25540,AT1G59890
GO:0044238	P	primary metabolic process	38	46	11717	28397	1.1e-08	6.7e-07	AT5G56860,AT1G05690,AT5G07340,AT5G51820,AT3G63520,AT1G52400,AT5G62290,AT3G23050,AT5G07350,AT5G59880,AT5G63110,AT3G03250,AT5G19690,AT1G65930,AT5G67590,AT1G05840,AT5G62440,AT4G02530,AT5G63980,AT1G66080,AT5G64340,AT1G23860,AT1G24560,AT5G63960,AT5G64680,AT5G47390,AT5G11530,AT5G64813,AT3G04680,AT5G25220,AT1G66070,AT1G59890,AT5G61380,AT3G50260,AT5G64330,AT3G03610,AT1G25540,AT3G11250
GO:0032502	P	developmental process	23	46	4094	28397	1.3e-08	7.4e-07	AT5G56860,AT5G11530,AT1G25420,AT5G62290,AT3G23050,AT5G63110,AT3G03250,AT1G05840,AT5G64680,AT5G63980,AT5G64340,AT1G23860,AT5G63960,AT5G62440,AT1G05690,AT5G64813,AT3G04680,AT5G25220,AT5G39510,AT5G61380,AT5G61150,AT5G64330,AT1G25540
GO:0010033	P	response to organic substance	19	46	2754	28397	1.8e-08	9.9e-07	AT5G56860,AT3G04680,AT1G23860,AT1G64890,AT3G03610,AT1G05840,AT5G63110,AT5G63960,AT1G65930,AT5G62520,AT5G67590,AT1G05690,AT1G52400,AT3G50260,AT3G23050,AT5G25220,AT1G25540,AT5G63980,AT5G47390
GO:0007275	P	multicellular organismal development	22	46	3864	28397	2.6e-08	1.3e-06	AT5G56860,AT5G11530,AT1G25420,AT5G62290,AT3G23050,AT5G63110,AT3G03250,AT1G05840,AT5G64680,AT5G63980,AT5G64340,AT1G23860,AT5G63960,AT5G62440,AT1G05690,AT5G64813,AT3G04680,AT5G25220,AT5G61380,AT5G61150,AT5G64330,AT1G25540
GO:0009987	P	cellular process	41	46	14419	28397	3.9e-08	2e-06	AT5G56860,AT1G05690,AT5G07340,AT1G66840,AT5G51820,AT3G63520,AT1G52400,AT5G62290,AT3G23050,AT1G23860,AT5G59880,AT5G63110,AT3G03250,AT5G19690,AT1G65930,AT3G50260,AT5G67590,AT1G05840,AT5G62440,AT4G02530,AT5G63980,AT1G66080,AT5G64340,AT5G07350,AT1G24560,AT5G63960,AT5G64680,AT5G47390,AT5G11530,AT5G64813,AT3G04680,AT5G25220,AT1G66070,AT5G39510,AT1G59890,AT5G61380,AT5G61150,AT5G64330,AT3G03610,AT1G25540…
GO:0006139	P	nucleobase, nucleoside, nucleotide and nucleic acid metabolic process	24	46	4798	28397	5e-08	2.3e-06	AT5G56860,AT5G11530,AT5G51820,AT3G63520,AT5G62290,AT3G23050,AT5G19690,AT1G65930,AT1G05840,AT5G64680,AT4G02530,AT5G63980,AT5G64340,AT1G23860,AT5G63960,AT5G47390,AT1G05690,AT5G64813,AT3G04680,AT5G25220,AT5G61380,AT3G50260,AT1G25540,AT1G59890
GO:0048608	P	reproductive structure development	15	46	1722	28397	4.9e-08	2.3e-06	AT5G56860,AT1G05690,AT1G23860,AT5G64340,AT5G63110,AT1G25420,AT5G63960,AT5G61380,AT5G61150,AT5G11530,AT1G05840,AT5G62440,AT3G04680,AT1G25540,AT5G63980
GO:0009409	P	response to cold	10	46	629	28397	6e-08	2.6e-06	AT1G64890,AT3G04680,AT5G51820,AT5G61150,AT5G67590,AT1G05690,AT3G50260,AT3G23050,AT4G02530,AT5G63980
GO:0006996	P	organelle organization	16	46	2044	28397	6.6e-08	2.8e-06	AT5G64340,AT1G05840,AT1G66840,AT5G63110,AT5G39510,AT5G64680,AT5G63960,AT1G65930,AT5G61150,AT5G67590,AT5G11530,AT1G52400,AT5G62440,AT5G62290,AT4G02530,AT5G63980
GO:0003006	P	reproductive developmental process	16	46	2050	28397	6.9e-08	2.8e-06	AT5G56860,AT1G05690,AT1G23860,AT5G64340,AT5G63110,AT1G25420,AT5G63960,AT5G64680,AT5G61380,AT5G61150,AT5G11530,AT1G05840,AT5G62440,AT3G04680,AT1G25540,AT5G63980
GO:0051716	P	cellular response to stimulus	17	46	2355	28397	7.2e-08	2.8e-06	AT1G66080,AT5G56860,AT3G04680,AT1G23860,AT5G07340,AT1G52400,AT1G66070,AT3G03250,AT5G19690,AT5G63960,AT3G50260,AT5G64330,AT3G03610,AT1G05840,AT1G25540,AT5G63980,AT5G25220
GO:0010468	P	regulation of gene expression	18	46	2695	28397	8.3e-08	3.1e-06	AT5G56860,AT1G05690,AT5G07350,AT5G64340,AT5G64813,AT5G63110,AT5G63960,AT5G61380,AT3G50260,AT5G47390,AT5G11530,AT3G04680,AT3G23050,AT5G25220,AT1G25540,AT1G59890,AT5G63980,AT1G23860
GO:0016043	P	cellular component organization	19	46	3141	28397	1.5e-07	5.3e-06	AT5G64340,AT3G03610,AT1G05840,AT1G66840,AT5G63110,AT5G39510,AT5G64680,AT5G63960,AT1G65930,AT5G61150,AT5G64330,AT5G67590,AT5G11530,AT1G52400,AT5G62440,AT5G62290,AT3G23050,AT4G02530,AT5G63980
GO:0060255	P	regulation of macromolecule metabolic process	18	46	2829	28397	1.7e-07	6e-06	AT5G56860,AT1G05690,AT5G07350,AT5G64340,AT5G64813,AT5G63110,AT5G63960,AT5G61380,AT3G50260,AT5G47390,AT5G11530,AT3G04680,AT3G23050,AT5G25220,AT1G25540,AT1G59890,AT5G63980,AT1G23860
GO:0022414	P	reproductive process	16	46	2224	28397	2.1e-07	7.1e-06	AT5G56860,AT1G05690,AT1G23860,AT5G64340,AT5G63110,AT1G25420,AT5G63960,AT5G64680,AT5G61380,AT5G61150,AT5G11530,AT1G05840,AT5G62440,AT3G04680,AT1G25540,AT5G63980
GO:0010467	P	gene expression	23	46	4766	28397	2.3e-07	7.4e-06	AT5G56860,AT5G11530,AT5G62290,AT3G23050,AT1G23860,AT5G63110,AT5G19690,AT5G64680,AT4G02530,AT5G63980,AT5G64340,AT5G07350,AT5G63960,AT5G47390,AT1G05690,AT5G64813,AT3G04680,AT5G25220,AT1G59890,AT5G61380,AT3G50260,AT1G25540,AT3G11250
GO:0000003	P	reproduction	16	46	2272	28397	2.8e-07	8.9e-06	AT5G56860,AT1G05690,AT1G23860,AT5G64340,AT5G63110,AT1G25420,AT5G63960,AT5G64680,AT5G61380,AT5G61150,AT5G11530,AT1G05840,AT5G62440,AT3G04680,AT1G25540,AT5G63980
GO:0009639	P	response to red or far red light	8	46	406	28397	3e-07	9.3e-06	AT3G04680,AT5G63110,AT5G64680,AT5G61380,AT5G62440,AT5G62290,AT1G25540,AT5G64813
GO:0048573	P	photoperiodism, flowering	6	46	165	28397	3.3e-07	9.9e-06	AT1G23860,AT1G25420,AT5G61380,AT1G05690,AT1G05840,AT5G63980
GO:0009414	P	response to water deprivation	8	46	416	28397	3.6e-07	1.1e-05	AT1G64890,AT3G03610,AT3G50260,AT3G63520,AT1G52400,AT3G23050,AT5G63980,AT5G64010
GO:0009415	P	response to water	8	46	424	28397	4.2e-07	1.2e-05	AT1G64890,AT3G03610,AT3G50260,AT3G63520,AT1G52400,AT3G23050,AT5G63980,AT5G64010
GO:0009648	P	photoperiodism	6	46	172	28397	4.2e-07	1.2e-05	AT1G23860,AT1G25420,AT5G61380,AT1G05690,AT1G05840,AT5G63980
GO:0016070	P	RNA metabolic process	20	46	3734	28397	4.3e-07	1.2e-05	AT5G56860,AT1G05690,AT1G23860,AT5G64340,AT5G64813,AT5G19690,AT5G63960,AT3G04680,AT5G61380,AT3G50260,AT5G47390,AT5G11530,AT5G64680,AT5G62290,AT3G23050,AT4G02530,AT1G25540,AT1G59890,AT5G63980,AT5G25220
GO:0006355	P	regulation of transcription, DNA-dependent	16	46	2372	28397	5e-07	1.3e-05	AT5G56860,AT1G05690,AT1G23860,AT5G64340,AT5G64813,AT5G63960,AT5G61380,AT3G50260,AT5G47390,AT5G11530,AT3G04680,AT3G23050,AT1G25540,AT1G59890,AT5G63980,AT5G25220
GO:0045449	P	regulation of transcription	16	46	2376	28397	5.1e-07	1.3e-05	AT5G56860,AT1G05690,AT1G23860,AT5G64340,AT5G64813,AT5G63960,AT5G61380,AT3G50260,AT5G47390,AT5G11530,AT3G04680,AT3G23050,AT1G25540,AT1G59890,AT5G63980,AT5G25220
GO:0048856	P	anatomical structure development	19	46	3396	28397	5e-07	1.3e-05	AT5G56860,AT1G05690,AT1G23860,AT5G64340,AT5G63110,AT5G39510,AT1G25420,AT5G63960,AT5G61380,AT5G61150,AT5G64330,AT5G11530,AT1G05840,AT5G62440,AT3G04680,AT3G23050,AT1G25540,AT5G63980,AT5G25220
GO:0051252	P	regulation of RNA metabolic process	16	46	2388	28397	5.5e-07	1.3e-05	AT5G56860,AT1G05690,AT1G23860,AT5G64340,AT5G64813,AT5G63960,AT5G61380,AT3G50260,AT5G47390,AT5G11530,AT3G04680,AT3G23050,AT1G25540,AT1G59890,AT5G63980,AT5G25220
GO:0050794	P	regulation of cellular process	22	46	4595	28397	5.8e-07	1.4e-05	AT5G56860,AT5G11530,AT1G52400,AT3G23050,AT5G61150,AT1G05840,AT5G62440,AT5G63980,AT5G64340,AT1G23860,AT5G63960,AT5G47390,AT1G05690,AT5G64813,AT3G04680,AT5G25220,AT5G61380,AT3G50260,AT5G64330,AT3G03610,AT1G25540,AT1G59890
GO:0010228	P	vegetative to reproductive phase transition of meristem	8	46	451	28397	6.6e-07	1.5e-05	AT3G04680,AT1G23860,AT5G63110,AT1G25420,AT5G61380,AT1G05690,AT1G05840,AT5G63980
GO:0009058	P	biosynthetic process	29	46	7962	28397	8.2e-07	1.9e-05	AT5G56860,AT5G11530,AT5G51820,AT3G63520,AT3G23050,AT5G07350,AT5G59880,AT3G03250,AT1G65930,AT5G67590,AT1G05840,AT4G02530,AT5G63980,AT5G64340,AT1G23860,AT1G24560,AT5G63960,AT5G47390,AT1G05690,AT5G64813,AT3G04680,AT5G25220,AT1G59890,AT5G61380,AT3G50260,AT5G64330,AT3G03610,AT1G25540,AT3G11250
GO:0010556	P	regulation of macromolecule biosynthetic process	16	46	2491	28397	9.6e-07	2.1e-05	AT5G56860,AT1G05690,AT1G23860,AT5G64340,AT5G64813,AT5G63960,AT5G61380,AT3G50260,AT5G47390,AT5G11530,AT3G04680,AT3G23050,AT1G25540,AT1G59890,AT5G63980,AT5G25220
GO:0019222	P	regulation of metabolic process	18	46	3186	28397	1e-06	2.2e-05	AT5G56860,AT1G05690,AT5G07350,AT5G64340,AT5G64813,AT5G63110,AT5G63960,AT5G61380,AT3G50260,AT5G47390,AT5G11530,AT3G04680,AT3G23050,AT5G25220,AT1G25540,AT1G59890,AT5G63980,AT1G23860
GO:0019219	P	regulation of nucleobase, nucleoside, nucleotide and nucleic acid metabolic process	16	46	2496	28397	9.9e-07	2.2e-05	AT5G56860,AT1G05690,AT1G23860,AT5G64340,AT5G64813,AT5G63960,AT5G61380,AT3G50260,AT5G47390,AT5G11530,AT3G04680,AT3G23050,AT1G25540,AT1G59890,AT5G63980,AT5G25220
GO:0009605	P	response to external stimulus	11	46	1087	28397	1e-06	2.2e-05	AT5G64340,AT1G24560,AT5G39510,AT5G51820,AT3G50260,AT5G64330,AT3G03250,AT3G03610,AT3G23050,AT1G25540,AT1G59890
GO:0051171	P	regulation of nitrogen compound metabolic process	16	46	2517	28397	1.1e-06	2.3e-05	AT5G56860,AT1G05690,AT1G23860,AT5G64340,AT5G64813,AT5G63960,AT5G61380,AT3G50260,AT5G47390,AT5G11530,AT3G04680,AT3G23050,AT1G25540,AT1G59890,AT5G63980,AT5G25220
GO:0009719	P	response to endogenous stimulus	13	46	1615	28397	1.2e-06	2.3e-05	AT5G56860,AT5G25220,AT1G64890,AT3G03610,AT1G52400,AT5G63110,AT3G50260,AT5G47390,AT1G05690,AT1G05840,AT3G23050,AT1G25540,AT5G63980
GO:0006807	P	nitrogen compound metabolic process	24	46	5675	28397	1.3e-06	2.5e-05	AT5G56860,AT5G11530,AT5G51820,AT3G63520,AT5G62290,AT3G23050,AT5G19690,AT1G65930,AT1G05840,AT5G64680,AT4G02530,AT5G63980,AT5G64340,AT1G23860,AT5G63960,AT5G47390,AT1G05690,AT5G64813,AT3G04680,AT5G25220,AT5G61380,AT3G50260,AT1G25540,AT1G59890
GO:0008152	P	metabolic process	38	46	13633	28397	1.3e-06	2.6e-05	AT5G56860,AT1G05690,AT5G07340,AT5G51820,AT3G63520,AT1G52400,AT5G62290,AT3G23050,AT5G07350,AT5G59880,AT5G63110,AT3G03250,AT5G19690,AT1G65930,AT5G67590,AT1G05840,AT5G62440,AT4G02530,AT5G63980,AT1G66080,AT5G64340,AT1G23860,AT1G24560,AT5G63960,AT5G64680,AT5G47390,AT5G11530,AT5G64813,AT3G04680,AT5G25220,AT1G66070,AT1G59890,AT5G61380,AT3G50260,AT5G64330,AT3G03610,AT1G25540,AT3G11250
GO:0009725	P	response to hormone stimulus	12	46	1375	28397	1.4e-06	2.7e-05	AT5G56860,AT5G25220,AT1G64890,AT3G03610,AT1G52400,AT5G63110,AT3G50260,AT5G47390,AT1G05690,AT1G05840,AT3G23050,AT5G63980
GO:0009059	P	macromolecule biosynthetic process	23	46	5312	28397	1.7e-06	3.1e-05	AT5G56860,AT5G11530,AT5G51820,AT3G23050,AT1G23860,AT3G03250,AT1G05840,AT5G63980,AT5G64340,AT5G07350,AT1G24560,AT5G63960,AT5G47390,AT1G05690,AT5G64813,AT3G04680,AT5G25220,AT1G59890,AT5G61380,AT3G50260,AT5G64330,AT1G25540,AT3G11250
GO:0006350	P	transcription	16	46	2620	28397	1.9e-06	3.3e-05	AT5G56860,AT1G05690,AT1G23860,AT5G64340,AT5G64813,AT5G63960,AT5G61380,AT3G50260,AT5G47390,AT5G11530,AT3G04680,AT3G23050,AT1G25540,AT1G59890,AT5G63980,AT5G25220
GO:0006351	P	transcription, DNA-dependent	16	46	2618	28397	1.9e-06	3.3e-05	AT5G56860,AT1G05690,AT1G23860,AT5G64340,AT5G64813,AT5G63960,AT5G61380,AT3G50260,AT5G47390,AT5G11530,AT3G04680,AT3G23050,AT1G25540,AT1G59890,AT5G63980,AT5G25220
GO:0032774	P	RNA biosynthetic process	16	46	2621	28397	1.9e-06	3.3e-05	AT5G56860,AT1G05690,AT1G23860,AT5G64340,AT5G64813,AT5G63960,AT5G61380,AT3G50260,AT5G47390,AT5G11530,AT3G04680,AT3G23050,AT1G25540,AT1G59890,AT5G63980,AT5G25220
GO:0044249	P	cellular biosynthetic process	28	46	7737	28397	1.9e-06	3.3e-05	AT5G56860,AT5G11530,AT5G51820,AT3G63520,AT3G23050,AT5G07350,AT5G59880,AT3G03250,AT1G65930,AT5G67590,AT1G05840,AT4G02530,AT5G63980,AT5G64340,AT1G23860,AT1G24560,AT5G63960,AT5G47390,AT1G05690,AT5G64813,AT3G04680,AT5G25220,AT1G59890,AT5G61380,AT3G50260,AT3G03610,AT1G25540,AT3G11250
GO:0009889	P	regulation of biosynthetic process	16	46	2634	28397	2e-06	3.4e-05	AT5G56860,AT1G05690,AT1G23860,AT5G64340,AT5G64813,AT5G63960,AT5G61380,AT3G50260,AT5G47390,AT5G11530,AT3G04680,AT3G23050,AT1G25540,AT1G59890,AT5G63980,AT5G25220
GO:0031326	P	regulation of cellular biosynthetic process	16	46	2631	28397	2e-06	3.4e-05	AT5G56860,AT1G05690,AT1G23860,AT5G64340,AT5G64813,AT5G63960,AT5G61380,AT3G50260,AT5G47390,AT5G11530,AT3G04680,AT3G23050,AT1G25540,AT1G59890,AT5G63980,AT5G25220
GO:0009640	P	photomorphogenesis	6	46	233	28397	2.3e-06	3.9e-05	AT3G04680,AT5G63110,AT5G64680,AT5G62440,AT5G62290,AT5G64813
GO:0071310	P	cellular response to organic substance	11	46	1234	28397	3.5e-06	5.7e-05	AT5G56860,AT3G04680,AT1G23860,AT1G52400,AT5G63960,AT3G50260,AT3G03610,AT1G05840,AT1G25540,AT5G63980,AT5G25220
GO:0080090	P	regulation of primary metabolic process	16	46	2761	28397	3.7e-06	6e-05	AT5G56860,AT1G05690,AT1G23860,AT5G64340,AT5G64813,AT5G63960,AT5G61380,AT3G50260,AT5G47390,AT5G11530,AT3G04680,AT3G23050,AT1G25540,AT1G59890,AT5G63980,AT5G25220
GO:0048519	P	negative regulation of biological process	11	46	1243	28397	3.8e-06	6e-05	AT5G56860,AT3G04680,AT5G07350,AT5G64340,AT5G63110,AT5G63960,AT5G61380,AT5G61150,AT5G11530,AT5G63980,AT1G23860
GO:0034645	P	cellular macromolecule biosynthetic process	22	46	5243	28397	5.7e-06	8.8e-05	AT5G56860,AT5G11530,AT5G51820,AT3G23050,AT1G23860,AT3G03250,AT1G05840,AT5G63980,AT5G64340,AT5G07350,AT1G24560,AT5G63960,AT5G47390,AT1G05690,AT5G64813,AT3G04680,AT5G25220,AT3G11250,AT5G61380,AT3G50260,AT1G25540,AT1G59890
GO:0010629	P	negative regulation of gene expression	8	46	611	28397	6.1e-06	9.3e-05	AT3G04680,AT1G23860,AT5G63110,AT5G63960,AT5G61380,AT5G11530,AT5G63980,AT5G07350
GO:0009737	P	response to abscisic acid stimulus	8	46	621	28397	6.8e-06	0.0001	AT1G64890,AT5G63110,AT3G50260,AT5G47390,AT3G03610,AT1G52400,AT3G23050,AT5G63980
GO:0009629	P	response to gravity	5	46	162	28397	7.4e-06	0.00011	AT5G51820,AT1G24560,AT3G23050,AT1G59890,AT5G39510
GO:0010605	P	negative regulation of macromolecule metabolic process	8	46	636	28397	8.1e-06	0.00012	AT3G04680,AT1G23860,AT5G63110,AT5G63960,AT5G61380,AT5G11530,AT5G63980,AT5G07350
GO:0010035	P	response to inorganic substance	10	46	1086	28397	8e-06	0.00012	AT1G66080,AT5G07350,AT5G07340,AT5G59880,AT1G66070,AT1G65930,AT5G67590,AT1G05690,AT1G05840,AT5G47390
GO:0031323	P	regulation of cellular metabolic process	16	46	2928	28397	7.9e-06	0.00012	AT5G56860,AT1G05690,AT1G23860,AT5G64340,AT5G64813,AT5G63960,AT5G61380,AT3G50260,AT5G47390,AT5G11530,AT3G04680,AT3G23050,AT1G25540,AT1G59890,AT5G63980,AT5G25220
GO:0009606	P	tropism	5	46	166	28397	8.3e-06	0.00012	AT1G24560,AT3G23050,AT5G64330,AT1G59890,AT5G39510
GO:0009892	P	negative regulation of metabolic process	8	46	659	28397	1e-05	0.00015	AT3G04680,AT1G23860,AT5G63110,AT5G63960,AT5G61380,AT5G11530,AT5G63980,AT5G07350
GO:0070887	P	cellular response to chemical stimulus	11	46	1417	28397	1.3e-05	0.00018	AT5G56860,AT3G04680,AT1G23860,AT1G52400,AT5G63960,AT3G50260,AT3G03610,AT1G05840,AT1G25540,AT5G63980,AT5G25220
GO:0023046	P	signaling process	12	46	1768	28397	1.8e-05	0.00025	AT5G56860,AT3G04680,AT1G52400,AT5G63960,AT5G61380,AT3G50260,AT5G64330,AT5G63980,AT3G03610,AT1G05840,AT1G25540,AT5G64813
GO:0023060	P	signal transmission	12	46	1767	28397	1.8e-05	0.00025	AT5G56860,AT3G04680,AT1G52400,AT5G63960,AT5G61380,AT3G50260,AT5G64330,AT5G63980,AT3G03610,AT1G05840,AT1G25540,AT5G64813
GO:0009908	P	flower development	9	46	948	28397	1.9e-05	0.00025	AT5G56860,AT3G04680,AT5G11530,AT5G64340,AT5G63960,AT5G61150,AT1G05690,AT1G25540,AT5G63980
GO:0009909	P	regulation of flower development	6	46	359	28397	2.6e-05	0.00034	AT5G56860,AT3G04680,AT5G63960,AT5G61150,AT5G11530,AT1G25540
GO:0007242	P	intracellular signaling cascade	10	46	1252	28397	2.7e-05	0.00035	AT5G56860,AT3G04680,AT1G52400,AT3G50260,AT5G64330,AT5G63980,AT3G03610,AT1G05840,AT1G25540,AT5G64813
GO:0005975	P	carbohydrate metabolic process	13	46	2249	28397	4.1e-05	0.00053	AT5G64340,AT5G11530,AT1G24560,AT5G59880,AT3G03250,AT5G51820,AT1G65930,AT5G64330,AT5G67590,AT3G63520,AT3G23050,AT4G02530,AT5G07350
GO:0006972	P	hyperosmotic response	5	46	251	28397	5.8e-05	0.00073	AT1G65930,AT3G50260,AT5G67590,AT5G11530,AT3G03610
GO:0070647	P	protein modification by small protein conjugation or removal	6	46	418	28397	6e-05	0.00074	AT3G04680,AT5G63110,AT5G64680,AT5G64330,AT5G62440,AT5G62290
GO:0050793	P	regulation of developmental process	8	46	844	28397	6e-05	0.00074	AT5G56860,AT3G04680,AT5G64340,AT5G63960,AT5G61150,AT5G11530,AT1G25540,AT5G63980
GO:0023052	P	signaling	13	46	2376	28397	7.3e-05	0.00088	AT5G56860,AT3G04680,AT1G52400,AT3G03250,AT5G63960,AT5G61380,AT3G50260,AT5G64330,AT5G64813,AT3G03610,AT1G05840,AT1G25540,AT5G63980
GO:0048580	P	regulation of post-embryonic development	6	46	459	28397	0.0001	0.0012	AT5G56860,AT3G04680,AT5G63960,AT5G61150,AT5G11530,AT1G25540
GO:0044262	P	cellular carbohydrate metabolic process	11	46	1778	28397	0.0001	0.0012	AT5G64340,AT5G11530,AT1G24560,AT5G59880,AT3G03250,AT5G51820,AT1G65930,AT5G67590,AT3G63520,AT4G02530,AT5G07350
GO:0006007	P	glucose catabolic process	6	46	474	28397	0.00012	0.0014	AT5G59880,AT5G51820,AT1G65930,AT5G67590,AT3G63520,AT4G02530
GO:0019320	P	hexose catabolic process	6	46	476	28397	0.00012	0.0014	AT5G59880,AT5G51820,AT1G65930,AT5G67590,AT3G63520,AT4G02530
GO:0044265	P	cellular macromolecule catabolic process	9	46	1208	28397	0.00012	0.0014	AT5G63960,AT5G59880,AT5G51820,AT1G65930,AT5G67590,AT3G63520,AT1G05840,AT4G02530,AT5G63980
GO:0051239	P	regulation of multicellular organismal process	7	46	694	28397	0.00012	0.0014	AT5G56860,AT3G04680,AT5G64340,AT5G63960,AT5G61150,AT5G11530,AT1G25540
GO:0046365	P	monosaccharide catabolic process	6	46	480	28397	0.00013	0.0014	AT5G59880,AT5G51820,AT1G65930,AT5G67590,AT3G63520,AT4G02530
GO:0046164	P	alcohol catabolic process	6	46	491	28397	0.00014	0.0016	AT5G59880,AT5G51820,AT1G65930,AT5G67590,AT3G63520,AT4G02530
GO:0009057	P	macromolecule catabolic process	9	46	1255	28397	0.00016	0.0018	AT5G63960,AT5G59880,AT5G51820,AT1G65930,AT5G67590,AT3G63520,AT1G05840,AT4G02530,AT5G63980
GO:0051186	P	cofactor metabolic process	7	46	753	28397	0.0002	0.0022	AT5G56860,AT3G04680,AT5G51820,AT1G65930,AT3G63520,AT4G02530,AT5G63980
GO:0051179	P	localization	16	46	3819	28397	0.00021	0.0022	AT1G64890,AT3G04680,AT5G07350,AT1G24560,AT1G66840,AT3G03250,AT5G64680,AT1G65930,AT5G64330,AT5G67590,AT3G03610,AT1G05840,AT5G62440,AT5G62290,AT3G23050,AT5G39510
GO:0000302	P	response to reactive oxygen species	5	46	338	28397	0.00023	0.0024	AT1G66080,AT1G66070,AT1G05690,AT5G07340,AT1G05840
GO:0044275	P	cellular carbohydrate catabolic process	6	46	545	28397	0.00025	0.0026	AT5G59880,AT5G51820,AT1G65930,AT5G67590,AT3G63520,AT4G02530
GO:0044267	P	cellular protein metabolic process	18	46	4775	28397	0.00027	0.0028	AT1G66080,AT1G66070,AT3G04680,AT5G11530,AT5G07340,AT1G24560,AT5G63110,AT5G64680,AT5G63960,AT1G65930,AT5G64330,AT5G67590,AT3G63520,AT1G05840,AT5G62440,AT5G62290,AT3G11250,AT1G23860
GO:0006006	P	glucose metabolic process	6	46	554	28397	0.00027	0.0028	AT5G59880,AT5G51820,AT1G65930,AT5G67590,AT3G63520,AT4G02530
GO:0048522	P	positive regulation of cellular process	7	46	793	28397	0.00028	0.0029	AT5G56860,AT3G04680,AT1G23860,AT5G61150,AT1G52400,AT1G25540,AT5G63980
GO:0007165	P	signal transduction	10	46	1670	28397	0.00029	0.0029	AT5G56860,AT3G04680,AT1G52400,AT3G50260,AT5G64330,AT5G63980,AT3G03610,AT1G05840,AT1G25540,AT5G64813
GO:0016051	P	carbohydrate biosynthetic process	8	46	1070	28397	0.0003	0.003	AT5G64340,AT5G07350,AT5G59880,AT3G03250,AT5G51820,AT1G65930,AT5G64330,AT3G23050
GO:0016052	P	carbohydrate catabolic process	6	46	573	28397	0.00033	0.0032	AT5G59880,AT5G51820,AT1G65930,AT5G67590,AT3G63520,AT4G02530
GO:0071495	P	cellular response to endogenous stimulus	7	46	815	28397	0.00033	0.0032	AT5G56860,AT1G52400,AT3G50260,AT3G03610,AT1G05840,AT1G25540,AT5G63980
GO:0006979	P	response to oxidative stress	6	46	582	28397	0.00035	0.0035	AT1G66080,AT5G07340,AT5G59880,AT1G66070,AT1G05690,AT1G05840
GO:0000271	P	polysaccharide biosynthetic process	6	46	590	28397	0.00038	0.0037	AT5G64340,AT5G07350,AT3G03250,AT5G51820,AT5G64330,AT3G23050
GO:0048513	P	organ development	11	46	2083	28397	0.0004	0.0038	AT5G56860,AT3G04680,AT1G05690,AT5G64340,AT5G63960,AT5G64330,AT5G11530,AT5G62440,AT3G23050,AT5G63980,AT5G25220
GO:0048731	P	system development	11	46	2083	28397	0.0004	0.0038	AT5G56860,AT3G04680,AT1G05690,AT5G64340,AT5G63960,AT5G64330,AT5G11530,AT5G62440,AT3G23050,AT5G63980,AT5G25220
GO:0009755	P	hormone-mediated signaling pathway	6	46	600	28397	0.00041	0.0039	AT5G56860,AT1G52400,AT3G50260,AT3G03610,AT1G05840,AT5G63980
GO:0051188	P	cofactor biosynthetic process	5	46	388	28397	0.00042	0.0039	AT5G56860,AT4G02530,AT3G04680,AT5G63980,AT3G63520
GO:0019318	P	hexose metabolic process	6	46	602	28397	0.00042	0.0039	AT5G59880,AT5G51820,AT1G65930,AT5G67590,AT3G63520,AT4G02530
GO:0006090	P	pyruvate metabolic process	5	46	398	28397	0.00047	0.0043	AT5G51820,AT1G65930,AT5G59880,AT4G02530,AT3G63520
GO:0044085	P	cellular component biogenesis	9	46	1480	28397	0.00055	0.005	AT5G64340,AT5G19690,AT1G65930,AT5G64330,AT5G67590,AT1G52400,AT5G62440,AT4G02530,AT3G11250
GO:0048518	P	positive regulation of biological process	7	46	896	28397	0.00058	0.0052	AT5G56860,AT3G04680,AT1G23860,AT5G61150,AT1G52400,AT1G25540,AT5G63980
GO:0032870	P	cellular response to hormone stimulus	6	46	641	28397	0.00058	0.0052	AT5G56860,AT1G52400,AT3G50260,AT3G03610,AT1G05840,AT5G63980
GO:0044282	P	small molecule catabolic process	7	46	932	28397	0.00073	0.0064	AT5G59880,AT5G51820,AT1G65930,AT5G67590,AT3G63520,AT1G05840,AT4G02530
GO:0016458	P	gene silencing	5	46	450	28397	0.00082	0.0071	AT5G63960,AT1G23860,AT3G04680,AT5G07350,AT5G63110
GO:0019538	P	protein metabolic process	18	46	5220	28397	0.00082	0.0071	AT1G66080,AT1G66070,AT3G04680,AT5G11530,AT5G07340,AT1G24560,AT5G63110,AT5G64680,AT5G63960,AT1G65930,AT5G64330,AT5G67590,AT3G63520,AT1G05840,AT5G62440,AT5G62290,AT3G11250,AT1G23860
GO:0006396	P	RNA processing	7	46	967	28397	0.0009	0.0078	AT3G04680,AT1G23860,AT5G19690,AT5G63960,AT5G64680,AT5G62290,AT4G02530
GO:0046686	P	response to cadmium ion	5	46	470	28397	0.00099	0.0085	AT1G65930,AT5G59880,AT5G47390,AT5G07350,AT5G67590
GO:0005976	P	polysaccharide metabolic process	6	46	712	28397	0.001	0.0085	AT5G64340,AT5G07350,AT3G03250,AT5G51820,AT5G64330,AT3G23050
GO:0065008	P	regulation of biological quality	9	46	1654	28397	0.0012	0.01	AT5G64340,AT5G63960,AT5G39510,AT5G51820,AT5G64330,AT1G52400,AT5G62290,AT3G23050,AT5G63980
GO:0009607	P	response to biotic stimulus	9	46	1687	28397	0.0014	0.012	AT5G63960,AT5G19690,AT5G51820,AT1G65930,AT3G50260,AT5G67590,AT1G52400,AT4G02530,AT1G25540
GO:0006732	P	coenzyme metabolic process	5	46	508	28397	0.0014	0.012	AT5G51820,AT1G65930,AT4G02530,AT3G04680,AT3G63520
GO:0051234	P	establishment of localization	14	46	3652	28397	0.0014	0.012	AT1G64890,AT5G07350,AT1G24560,AT1G66840,AT5G39510,AT5G64680,AT1G65930,AT5G64330,AT5G67590,AT3G03610,AT1G05840,AT5G62440,AT5G62290,AT3G23050
GO:0044248	P	cellular catabolic process	10	46	2095	28397	0.0017	0.014	AT5G63960,AT3G03610,AT5G59880,AT5G51820,AT1G65930,AT5G67590,AT3G63520,AT1G05840,AT4G02530,AT5G63980
GO:0005996	P	monosaccharide metabolic process	6	46	804	28397	0.0019	0.015	AT5G59880,AT5G51820,AT1G65930,AT5G67590,AT3G63520,AT4G02530
GO:0051707	P	response to other organism	8	46	1421	28397	0.0019	0.015	AT5G63960,AT5G19690,AT5G51820,AT1G65930,AT3G50260,AT1G52400,AT4G02530,AT1G25540
GO:0009653	P	anatomical structure morphogenesis	9	46	1783	28397	0.002	0.016	AT5G56860,AT3G04680,AT5G64340,AT5G39510,AT5G63960,AT5G64330,AT1G05690,AT3G23050,AT5G63980
GO:0048869	P	cellular developmental process	8	46	1453	28397	0.0022	0.017	AT5G56860,AT5G64340,AT5G39510,AT5G64680,AT5G64330,AT5G62440,AT3G23050,AT5G63980
GO:0009056	P	catabolic process	10	46	2182	28397	0.0023	0.018	AT5G63960,AT3G03610,AT5G59880,AT5G51820,AT1G65930,AT5G67590,AT3G63520,AT1G05840,AT4G02530,AT5G63980
GO:0033554	P	cellular response to stress	8	46	1473	28397	0.0024	0.018	AT1G66080,AT5G07340,AT1G66070,AT3G03250,AT5G19690,AT5G63960,AT3G03610,AT1G05840
GO:0032787	P	monocarboxylic acid metabolic process	8	46	1481	28397	0.0024	0.019	AT5G59880,AT1G52400,AT5G51820,AT1G65930,AT3G63520,AT1G05840,AT4G02530,AT5G63980
GO:0010038	P	response to metal ion	5	46	610	28397	0.0031	0.024	AT1G65930,AT5G59880,AT5G47390,AT5G07350,AT5G67590
GO:0033036	P	macromolecule localization	8	46	1541	28397	0.0031	0.024	AT3G04680,AT5G07350,AT3G03250,AT5G64680,AT5G39510,AT1G05840,AT5G62440,AT5G62290
GO:0071555	P	cell wall organization	5	46	613	28397	0.0031	0.024	AT5G51820,AT5G64340,AT3G23050,AT5G64330,AT3G03250
GO:0006810	P	transport	13	46	3577	28397	0.0036	0.027	AT1G64890,AT5G07350,AT1G24560,AT5G39510,AT5G64680,AT1G65930,AT5G64330,AT5G67590,AT3G03610,AT1G05840,AT5G62440,AT5G62290,AT3G23050
GO:0034637	P	cellular carbohydrate biosynthetic process	6	46	941	28397	0.004	0.03	AT5G64340,AT5G07350,AT5G59880,AT3G03250,AT5G51820,AT1G65930
GO:0051641	P	cellular localization	8	46	1613	28397	0.0041	0.03	AT5G07350,AT1G66840,AT3G03250,AT5G64680,AT5G39510,AT1G05840,AT5G62440,AT5G62290
GO:0006464	P	protein modification process	11	46	2773	28397	0.0041	0.03	AT3G04680,AT1G23860,AT1G24560,AT5G63110,AT5G63960,AT5G64680,AT5G64330,AT5G11530,AT1G05840,AT5G62440,AT5G62290
GO:0006952	P	defense response	8	46	1653	28397	0.0048	0.035	AT5G63960,AT5G19690,AT5G51820,AT1G65930,AT3G50260,AT1G52400,AT4G02530,AT1G25540
GO:0000902	P	cell morphogenesis	5	46	691	28397	0.0052	0.038	AT5G64340,AT3G23050,AT5G64330,AT5G39510,AT5G63980
GO:0043687	P	post-translational protein modification	9	46	2075	28397	0.0055	0.04	AT3G04680,AT1G23860,AT5G63110,AT5G63960,AT5G64680,AT5G64330,AT5G11530,AT5G62440,AT5G62290
GO:0016049	P	cell growth	5	46	715	28397	0.006	0.043	AT5G64340,AT3G23050,AT5G64330,AT5G39510,AT5G63980
GO:0022621	P	shoot system development	5	46	723	28397	0.0062	0.044	AT5G62440,AT5G56860,AT3G04680,AT5G11530,AT5G64340
GO:0048367	P	shoot development	5	46	723	28397	0.0062	0.044	AT5G62440,AT5G56860,AT3G04680,AT5G11530,AT5G64340
GO:0008361	P	regulation of cell size	5	46	739	28397	0.0068	0.048	AT5G64340,AT3G23050,AT5G64330,AT5G39510,AT5G63980
GO:0044255	P	cellular lipid metabolic process	7	46	1395	28397	0.0069	0.048	AT3G03610,AT1G52400,AT5G51820,AT3G63520,AT1G05840,AT4G02530,AT5G63980
GO:0032989	P	cellular component morphogenesis	5	46	748	28397	0.0072	0.05	AT5G64340,AT3G23050,AT5G64330,AT5G39510,AT5G63980
GO:0032535	P	regulation of cellular component size	5	46	752	28397	0.0073	0.05	AT5G64340,AT3G23050,AT5G64330,AT5G39510,AT5G63980
GO:0090066	P	regulation of anatomical structure size	5	46	752	28397	0.0073	0.05	AT5G64340,AT3G23050,AT5G64330,AT5G39510,AT5G63980

## Sheet: TAR
Supplementary data D4. Significantly enriched GO-terms of the aboitic stress realted genes under the bio-climatic variable 'temperature annual range' (TAR) in controlled condition grown populations. The genes under the GO-terms are mentioned in the form of their AGI codes
GO_acc	term_type	Term	queryitem	querytotal	bgitem	bgtotal	pvalue	FDR	entries
GO:0009628	P	response to abiotic stimulus	33	33	2635	28397	1e-34	5.6e-32	AT1G66080,AT5G03160,AT5G53170,AT1G05690,AT5G07340,AT5G19320,AT1G66840,AT1G25420,AT1G05680,AT5G62290,AT5G64010,AT1G64890,AT5G63110,AT5G67320,AT5G62520,AT5G67590,AT1G05840,AT5G62440,AT5G67380,AT5G64340,AT5G67385,AT1G24560,AT5G16910,AT5G11530,AT5G64813,AT1G23860,AT5G14800,AT1G66070,AT5G61380,AT5G67580,AT5G20730,AT1G25540,AT1G59890
GO:0050896	P	response to stimulus	33	33	6292	28397	2.7e-22	7.4e-20	AT1G66080,AT5G03160,AT5G53170,AT1G05690,AT5G07340,AT5G19320,AT1G66840,AT1G25420,AT1G05680,AT5G62290,AT5G64010,AT1G64890,AT5G63110,AT5G67320,AT5G62520,AT5G67590,AT1G05840,AT5G62440,AT5G67380,AT5G64340,AT5G67385,AT1G24560,AT5G16910,AT5G11530,AT5G64813,AT1G23860,AT5G14800,AT1G66070,AT5G61380,AT5G67580,AT5G20730,AT1G25540,AT1G59890
GO:0009416	P	response to light stimulus	21	33	1188	28397	2.9e-21	5.3e-19	AT5G67380,AT1G66080,AT5G03160,AT5G67385,AT5G07340,AT5G64340,AT5G61380,AT5G19320,AT1G66840,AT5G63110,AT1G66070,AT1G25420,AT5G20730,AT5G67320,AT1G05690,AT1G05840,AT5G62440,AT5G62290,AT1G25540,AT5G64813,AT1G23860
GO:0009314	P	response to radiation	21	33	1263	28397	1e-20	1.4e-18	AT5G67380,AT1G66080,AT5G03160,AT5G67385,AT5G07340,AT5G64340,AT5G61380,AT5G19320,AT1G66840,AT5G63110,AT1G66070,AT1G25420,AT5G20730,AT5G67320,AT1G05690,AT1G05840,AT5G62440,AT5G62290,AT1G25540,AT5G64813,AT1G23860
GO:0006950	P	response to stress	21	33	4089	28397	1.3e-10	1.4e-08	AT5G67380,AT1G64890,AT5G03160,AT5G53170,AT5G64010,AT5G07340,AT5G14800,AT5G67580,AT5G19320,AT1G05690,AT5G63110,AT1G66070,AT5G67320,AT5G62520,AT1G05680,AT5G11530,AT1G05840,AT1G66080,AT5G16910,AT1G25540,AT5G67590
GO:0009791	P	post-embryonic development	16	33	2188	28397	5.3e-10	4.8e-08	AT5G67380,AT5G64340,AT1G05690,AT1G23860,AT5G61380,AT5G19320,AT5G63110,AT1G25420,AT5G20730,AT5G67320,AT5G11530,AT1G05840,AT5G62440,AT5G62290,AT1G25540,AT5G64813
GO:0032501	P	multicellular organismal process	20	33	4020	28397	9.5e-10	7.4e-08	AT5G67380,AT5G64340,AT5G61380,AT1G05690,AT1G23860,AT1G24560,AT5G19320,AT5G63110,AT1G25420,AT5G20730,AT5G67320,AT1G05680,AT5G11530,AT1G05840,AT5G62440,AT5G62290,AT1G25540,AT1G59890,AT5G64813,AT5G16910
GO:0009266	P	response to temperature stimulus	11	33	962	28397	6.9e-09	4.7e-07	AT1G66080,AT1G64890,AT5G03160,AT5G53170,AT5G07340,AT5G14800,AT1G66070,AT5G67320,AT5G67590,AT1G05690,AT5G16910
GO:0009639	P	response to red or far red light	8	33	406	28397	1.9e-08	1.2e-06	AT5G61380,AT5G19320,AT5G63110,AT5G67320,AT5G62440,AT5G62290,AT1G25540,AT5G64813
GO:0007275	P	multicellular organismal development	18	33	3864	28397	3.5e-08	1.9e-06	AT5G67380,AT5G64340,AT1G05690,AT1G23860,AT5G61380,AT5G19320,AT5G63110,AT1G25420,AT5G20730,AT5G67320,AT1G05680,AT5G11530,AT1G05840,AT5G62440,AT5G62290,AT1G25540,AT5G64813,AT5G16910
GO:0048573	P	photoperiodism, flowering	6	33	165	28397	4.2e-08	2.1e-06	AT5G67380,AT1G23860,AT1G25420,AT5G61380,AT1G05690,AT1G05840
GO:0009648	P	photoperiodism	6	33	172	28397	5.3e-08	2.4e-06	AT5G67380,AT1G23860,AT1G25420,AT5G61380,AT1G05690,AT1G05840
GO:0032502	P	developmental process	18	33	4094	28397	8.6e-08	3.6e-06	AT5G67380,AT5G64340,AT1G05690,AT1G23860,AT5G61380,AT5G19320,AT5G63110,AT1G25420,AT5G20730,AT5G67320,AT1G05680,AT5G11530,AT1G05840,AT5G62440,AT5G62290,AT1G25540,AT5G64813,AT5G16910
GO:0000302	P	response to reactive oxygen species	7	33	338	28397	1.2e-07	4.6e-06	AT1G66080,AT5G03160,AT5G07340,AT1G66070,AT1G05680,AT1G05690,AT1G05840
GO:0000338	P	protein deneddylation	5	33	101	28397	1.4e-07	4.9e-06	AT5G62440,AT5G62290,AT5G67320,AT5G19320,AT5G63110
GO:0010388	P	cullin deneddylation	5	33	101	28397	1.4e-07	4.9e-06	AT5G62440,AT5G62290,AT5G67320,AT5G19320,AT5G63110
GO:0009651	P	response to salt stress	9	33	788	28397	2.2e-07	6.9e-06	AT1G05690,AT5G14800,AT5G19320,AT5G63110,AT5G62520,AT5G67590,AT5G11530,AT5G67580,AT1G05680
GO:0009640	P	photomorphogenesis	6	33	233	28397	3e-07	9.2e-06	AT5G19320,AT5G63110,AT5G67320,AT5G62440,AT5G62290,AT5G64813
GO:0006970	P	response to osmotic stress	9	33	842	28397	3.7e-07	1.1e-05	AT1G05690,AT5G14800,AT5G19320,AT5G63110,AT5G62520,AT5G67590,AT5G11530,AT5G67580,AT1G05680
GO:0042542	P	response to hydrogen peroxide	6	33	263	28397	6.1e-07	1.6e-05	AT1G66080,AT5G03160,AT5G07340,AT1G66070,AT1G05680,AT1G05690
GO:0044260	P	cellular macromolecule metabolic process	24	33	8616	28397	6.6e-07	1.7e-05	AT1G66080,AT5G03160,AT5G53170,AT5G11530,AT5G07340,AT5G19320,AT5G62290,AT5G63110,AT5G67320,AT5G67590,AT1G05840,AT5G62440,AT5G67380,AT5G64340,AT1G23860,AT1G24560,AT5G16910,AT1G05690,AT5G64813,AT1G66070,AT5G61380,AT5G20730,AT1G25540,AT1G59890
GO:0010228	P	vegetative to reproductive phase transition of meristem	7	33	451	28397	8e-07	2e-05	AT5G67380,AT1G23860,AT5G63110,AT1G25420,AT5G61380,AT1G05690,AT1G05840
GO:0009408	P	response to heat	6	33	303	28397	1.4e-06	3.2e-05	AT1G66080,AT5G03160,AT5G53170,AT5G07340,AT5G14800,AT1G66070
GO:0048856	P	anatomical structure development	15	33	3396	28397	1.8e-06	4.2e-05	AT5G67380,AT5G64340,AT1G05690,AT1G23860,AT5G19320,AT5G63110,AT1G25420,AT5G20730,AT5G61380,AT1G05680,AT5G11530,AT1G05840,AT5G62440,AT1G25540,AT5G16910
GO:0048608	P	reproductive structure development	11	33	1722	28397	2.3e-06	5e-05	AT5G67380,AT5G64340,AT1G05690,AT1G23860,AT5G63110,AT1G25420,AT5G61380,AT5G11530,AT1G05840,AT5G62440,AT1G25540
GO:0042221	P	response to chemical stimulus	16	33	3978	28397	2.4e-06	5e-05	AT1G66080,AT1G64890,AT5G03160,AT5G64010,AT5G07340,AT5G63110,AT1G66070,AT1G23860,AT5G62520,AT1G05680,AT1G05690,AT1G05840,AT5G20730,AT5G67580,AT1G25540,AT5G67590
GO:0070646	P	protein modification by small protein removal	5	33	184	28397	2.5e-06	5.1e-05	AT5G62440,AT5G62290,AT5G67320,AT5G19320,AT5G63110
GO:0043170	P	macromolecule metabolic process	24	33	9246	28397	2.7e-06	5.3e-05	AT1G66080,AT5G03160,AT5G53170,AT5G11530,AT5G07340,AT5G19320,AT5G62290,AT5G63110,AT5G67320,AT5G67590,AT1G05840,AT5G62440,AT5G67380,AT5G64340,AT1G23860,AT1G24560,AT5G16910,AT1G05690,AT5G64813,AT1G66070,AT5G61380,AT5G20730,AT1G25540,AT1G59890
GO:0010035	P	response to inorganic substance	9	33	1086	28397	3e-06	5.7e-05	AT1G66080,AT5G03160,AT5G67580,AT5G07340,AT1G66070,AT1G05680,AT1G05690,AT1G05840,AT5G67590
GO:0006979	P	response to oxidative stress	7	33	582	28397	4.2e-06	7.7e-05	AT1G66080,AT5G03160,AT5G07340,AT1G66070,AT1G05680,AT1G05690,AT1G05840
GO:0044237	P	cellular metabolic process	26	33	11509	28397	8.7e-06	0.00015	AT1G66080,AT5G03160,AT5G53170,AT5G11530,AT5G07340,AT5G19320,AT1G05680,AT5G62290,AT5G63110,AT5G67320,AT5G67590,AT1G05840,AT5G62440,AT5G67380,AT5G64340,AT1G23860,AT1G24560,AT5G16910,AT1G05690,AT5G64813,AT5G14800,AT1G66070,AT5G61380,AT5G20730,AT1G25540,AT1G59890
GO:0003006	P	reproductive developmental process	11	33	2050	28397	1.2e-05	0.0002	AT5G67380,AT5G64340,AT1G05690,AT1G23860,AT5G63110,AT1G25420,AT5G61380,AT5G11530,AT1G05840,AT5G62440,AT1G25540
GO:0006996	P	organelle organization	11	33	2044	28397	1.2e-05	0.0002	AT5G67380,AT5G64340,AT5G67580,AT1G66840,AT5G63110,AT5G67320,AT5G67590,AT5G11530,AT1G05840,AT5G62440,AT5G62290
GO:0044267	P	cellular protein metabolic process	16	33	4775	28397	2.6e-05	0.00041	AT5G67380,AT1G66080,AT5G03160,AT5G53170,AT1G23860,AT5G07340,AT1G24560,AT5G19320,AT5G63110,AT1G66070,AT5G67320,AT5G67590,AT5G11530,AT1G05840,AT5G62440,AT5G62290
GO:0022414	P	reproductive process	11	33	2224	28397	2.6e-05	0.00041	AT5G67380,AT5G64340,AT1G05690,AT1G23860,AT5G63110,AT1G25420,AT5G61380,AT5G11530,AT1G05840,AT5G62440,AT1G25540
GO:0000003	P	reproduction	11	33	2272	28397	3.2e-05	0.00048	AT5G67380,AT5G64340,AT1G05690,AT1G23860,AT5G63110,AT1G25420,AT5G61380,AT5G11530,AT1G05840,AT5G62440,AT1G25540
GO:0065007	P	biological regulation	18	33	6222	28397	4.4e-05	0.00065	AT5G67380,AT5G64340,AT5G53170,AT1G23860,AT5G61380,AT1G05690,AT5G63110,AT5G20730,AT5G67320,AT1G05680,AT5G11530,AT1G05840,AT5G62440,AT5G62290,AT1G25540,AT1G59890,AT5G64813,AT5G16910
GO:0009987	P	cellular process	28	33	14419	28397	4.8e-05	0.00068	AT1G66080,AT5G03160,AT5G53170,AT1G05690,AT5G07340,AT5G19320,AT1G66840,AT1G05680,AT5G62290,AT5G63110,AT5G67320,AT5G67590,AT1G05840,AT5G62440,AT5G67380,AT5G64340,AT1G23860,AT1G24560,AT5G16910,AT5G11530,AT5G64813,AT5G14800,AT1G66070,AT5G61380,AT5G67580,AT5G20730,AT1G25540,AT1G59890
GO:0044238	P	primary metabolic process	25	33	11717	28397	6.1e-05	0.00086	AT1G66080,AT5G03160,AT5G53170,AT5G11530,AT5G07340,AT5G19320,AT5G62290,AT5G63110,AT5G67320,AT5G67590,AT1G05840,AT5G62440,AT5G67380,AT5G64340,AT1G23860,AT1G24560,AT5G16910,AT1G05690,AT5G64813,AT5G14800,AT1G66070,AT5G61380,AT5G20730,AT1G25540,AT1G59890
GO:0019538	P	protein metabolic process	16	33	5220	28397	8.1e-05	0.0011	AT5G67380,AT1G66080,AT5G03160,AT5G53170,AT1G23860,AT5G07340,AT1G24560,AT5G19320,AT5G63110,AT1G66070,AT5G67320,AT5G67590,AT5G11530,AT1G05840,AT5G62440,AT5G62290
GO:0070647	P	protein modification by small protein conjugation or removal	5	33	418	28397	0.00012	0.0016	AT5G62440,AT5G62290,AT5G67320,AT5G19320,AT5G63110
GO:0010468	P	regulation of gene expression	11	33	2695	28397	0.00015	0.002	AT5G64340,AT5G11530,AT5G61380,AT5G63110,AT5G67320,AT1G05690,AT5G20730,AT1G25540,AT1G59890,AT5G64813,AT1G23860
GO:0010033	P	response to organic substance	11	33	2754	28397	0.00018	0.0023	AT1G64890,AT1G23860,AT5G63110,AT5G62520,AT5G67590,AT1G05690,AT1G05840,AT5G20730,AT5G67580,AT1G25540,AT1G05680
GO:0060255	P	regulation of macromolecule metabolic process	11	33	2829	28397	0.00023	0.0029	AT5G64340,AT5G11530,AT5G61380,AT5G63110,AT5G67320,AT1G05690,AT5G20730,AT1G25540,AT1G59890,AT5G64813,AT1G23860
GO:0051716	P	cellular response to stimulus	10	33	2355	28397	0.00024	0.0029	AT5G67380,AT1G66080,AT5G03160,AT1G23860,AT5G07340,AT1G66070,AT1G05680,AT1G05840,AT5G20730,AT1G25540
GO:0006355	P	regulation of transcription, DNA-dependent	10	33	2372	28397	0.00026	0.003	AT5G11530,AT5G64340,AT1G23860,AT5G61380,AT5G67320,AT1G05690,AT5G20730,AT1G25540,AT1G59890,AT5G64813
GO:0045449	P	regulation of transcription	10	33	2376	28397	0.00026	0.003	AT5G11530,AT5G64340,AT1G23860,AT5G61380,AT5G67320,AT1G05690,AT5G20730,AT1G25540,AT1G59890,AT5G64813
GO:0051252	P	regulation of RNA metabolic process	10	33	2388	28397	0.00027	0.0031	AT5G11530,AT5G64340,AT1G23860,AT5G61380,AT5G67320,AT1G05690,AT5G20730,AT1G25540,AT1G59890,AT5G64813
GO:0008152	P	metabolic process	26	33	13633	28397	0.0003	0.0033	AT1G66080,AT5G03160,AT5G53170,AT5G11530,AT5G07340,AT5G19320,AT1G05680,AT5G62290,AT5G63110,AT5G67320,AT5G67590,AT1G05840,AT5G62440,AT5G67380,AT5G64340,AT1G23860,AT1G24560,AT5G16910,AT1G05690,AT5G64813,AT5G14800,AT1G66070,AT5G61380,AT5G20730,AT1G25540,AT1G59890
GO:0050789	P	regulation of biological process	15	33	5235	28397	0.00034	0.0037	AT5G67380,AT5G64340,AT5G53170,AT1G23860,AT5G61380,AT1G05690,AT5G63110,AT5G20730,AT5G67320,AT5G11530,AT1G05840,AT5G62440,AT1G25540,AT1G59890,AT5G64813
GO:0010556	P	regulation of macromolecule biosynthetic process	10	33	2491	28397	0.00038	0.004	AT5G11530,AT5G64340,AT1G23860,AT5G61380,AT5G67320,AT1G05690,AT5G20730,AT1G25540,AT1G59890,AT5G64813
GO:0019219	P	regulation of nucleobase, nucleoside, nucleotide and nucleic acid metabolic process	10	33	2496	28397	0.00039	0.004	AT5G11530,AT5G64340,AT1G23860,AT5G61380,AT5G67320,AT1G05690,AT5G20730,AT1G25540,AT1G59890,AT5G64813
GO:0051171	P	regulation of nitrogen compound metabolic process	10	33	2517	28397	0.00041	0.0042	AT5G11530,AT5G64340,AT1G23860,AT5G61380,AT5G67320,AT1G05690,AT5G20730,AT1G25540,AT1G59890,AT5G64813
GO:0009719	P	response to endogenous stimulus	8	33	1615	28397	0.00043	0.0043	AT1G64890,AT1G05690,AT5G63110,AT1G05680,AT5G67580,AT1G05840,AT5G20730,AT1G25540
GO:0006325	P	chromatin organization	5	33	566	28397	0.00048	0.0047	AT5G67380,AT5G67580,AT5G67320,AT5G63110,AT5G11530
GO:0016043	P	cellular component organization	11	33	3141	28397	0.00058	0.0053	AT5G67380,AT5G64340,AT5G67580,AT1G66840,AT5G63110,AT5G67320,AT5G67590,AT5G11530,AT1G05840,AT5G62440,AT5G62290
GO:0009889	P	regulation of biosynthetic process	10	33	2634	28397	0.00059	0.0053	AT5G11530,AT5G64340,AT1G23860,AT5G61380,AT5G67320,AT1G05690,AT5G20730,AT1G25540,AT1G59890,AT5G64813
GO:0006350	P	transcription	10	33	2620	28397	0.00057	0.0053	AT5G11530,AT5G64340,AT1G23860,AT5G61380,AT5G67320,AT1G05690,AT5G20730,AT1G25540,AT1G59890,AT5G64813
GO:0006351	P	transcription, DNA-dependent	10	33	2618	28397	0.00057	0.0053	AT5G11530,AT5G64340,AT1G23860,AT5G61380,AT5G67320,AT1G05690,AT5G20730,AT1G25540,AT1G59890,AT5G64813
GO:0032774	P	RNA biosynthetic process	10	33	2621	28397	0.00057	0.0053	AT5G11530,AT5G64340,AT1G23860,AT5G61380,AT5G67320,AT1G05690,AT5G20730,AT1G25540,AT1G59890,AT5G64813
GO:0031326	P	regulation of cellular biosynthetic process	10	33	2631	28397	0.00059	0.0053	AT5G11530,AT5G64340,AT1G23860,AT5G61380,AT5G67320,AT1G05690,AT5G20730,AT1G25540,AT1G59890,AT5G64813
GO:0019222	P	regulation of metabolic process	11	33	3186	28397	0.00065	0.0057	AT5G64340,AT5G11530,AT5G61380,AT5G63110,AT5G67320,AT1G05690,AT5G20730,AT1G25540,AT1G59890,AT5G64813,AT1G23860
GO:0010629	P	negative regulation of gene expression	5	33	611	28397	0.00067	0.0058	AT5G61380,AT5G67320,AT5G63110,AT5G11530,AT1G23860
GO:0009409	P	response to cold	5	33	629	28397	0.00077	0.0065	AT1G64890,AT5G67320,AT5G67590,AT1G05690,AT5G16910
GO:0010605	P	negative regulation of macromolecule metabolic process	5	33	636	28397	0.00081	0.0067	AT5G61380,AT5G67320,AT5G63110,AT5G11530,AT1G23860
GO:0080090	P	regulation of primary metabolic process	10	33	2761	28397	0.00086	0.0071	AT5G11530,AT5G64340,AT1G23860,AT5G61380,AT5G67320,AT1G05690,AT5G20730,AT1G25540,AT1G59890,AT5G64813
GO:0009725	P	response to hormone stimulus	7	33	1375	28397	0.00089	0.0071	AT1G64890,AT1G05690,AT5G63110,AT1G05680,AT5G67580,AT1G05840,AT5G20730
GO:0006464	P	protein modification process	10	33	2773	28397	0.00089	0.0071	AT5G67380,AT1G23860,AT1G24560,AT5G19320,AT5G63110,AT5G67320,AT5G11530,AT1G05840,AT5G62440,AT5G62290
GO:0009892	P	negative regulation of metabolic process	5	33	659	28397	0.00095	0.0074	AT5G61380,AT5G67320,AT5G63110,AT5G11530,AT1G23860
GO:0050794	P	regulation of cellular process	13	33	4595	28397	0.0012	0.0093	AT5G67380,AT5G64340,AT1G05690,AT1G23860,AT5G61380,AT5G20730,AT5G67320,AT5G11530,AT1G05840,AT5G62440,AT1G25540,AT1G59890,AT5G64813
GO:0033554	P	cellular response to stress	7	33	1473	28397	0.0013	0.01	AT5G67380,AT1G66080,AT5G03160,AT5G07340,AT1G66070,AT1G05680,AT1G05840
GO:0031323	P	regulation of cellular metabolic process	10	33	2928	28397	0.0014	0.01	AT5G11530,AT5G64340,AT1G23860,AT5G61380,AT5G67320,AT1G05690,AT5G20730,AT1G25540,AT1G59890,AT5G64813
GO:0022621	P	shoot system development	5	33	723	28397	0.0014	0.01	AT5G62440,AT5G64340,AT5G20730,AT1G05680,AT5G11530
GO:0048367	P	shoot development	5	33	723	28397	0.0014	0.01	AT5G62440,AT5G64340,AT5G20730,AT1G05680,AT5G11530
GO:0009605	P	response to external stimulus	6	33	1087	28397	0.0014	0.01	AT5G64340,AT1G24560,AT1G05680,AT5G20730,AT1G25540,AT1G59890
GO:0051276	P	chromosome organization	5	33	752	28397	0.0017	0.012	AT5G67380,AT5G67580,AT5G67320,AT5G63110,AT5G11530
GO:0006139	P	nucleobase, nucleoside, nucleotide and nucleic acid metabolic process	13	33	4798	28397	0.0018	0.013	AT5G67380,AT5G64340,AT1G05690,AT1G23860,AT5G61380,AT5G67320,AT5G11530,AT1G05840,AT5G20730,AT5G62290,AT1G25540,AT1G59890,AT5G64813
GO:0048513	P	organ development	8	33	2083	28397	0.0022	0.015	AT5G64340,AT1G05690,AT5G19320,AT5G20730,AT1G05680,AT5G11530,AT5G62440,AT5G16910
GO:0043687	P	post-translational protein modification	8	33	2075	28397	0.0022	0.015	AT5G67380,AT1G23860,AT5G19320,AT5G63110,AT5G67320,AT5G11530,AT5G62440,AT5G62290
GO:0048731	P	system development	8	33	2083	28397	0.0022	0.015	AT5G64340,AT1G05690,AT5G19320,AT5G20730,AT1G05680,AT5G11530,AT5G62440,AT5G16910
GO:0016070	P	RNA metabolic process	11	33	3734	28397	0.0024	0.016	AT5G11530,AT5G64340,AT1G23860,AT5G61380,AT5G67320,AT1G05690,AT5G20730,AT5G62290,AT1G25540,AT1G59890,AT5G64813
GO:0043412	P	macromolecule modification	10	33	3199	28397	0.0026	0.017	AT5G67380,AT1G23860,AT1G24560,AT5G19320,AT5G63110,AT5G67320,AT5G11530,AT1G05840,AT5G62440,AT5G62290
GO:0006807	P	nitrogen compound metabolic process	14	33	5675	28397	0.0028	0.018	AT5G67380,AT5G64340,AT1G05690,AT1G23860,AT5G14800,AT5G61380,AT5G67320,AT5G11530,AT1G05840,AT5G20730,AT5G62290,AT1G25540,AT1G59890,AT5G64813
GO:0048519	P	negative regulation of biological process	6	33	1243	28397	0.0028	0.018	AT5G64340,AT1G23860,AT5G61380,AT5G63110,AT5G67320,AT5G11530
GO:0034645	P	cellular macromolecule biosynthetic process	13	33	5243	28397	0.0041	0.026	AT5G64340,AT1G05690,AT1G23860,AT1G24560,AT5G61380,AT5G67320,AT5G16910,AT5G11530,AT1G05840,AT5G20730,AT1G25540,AT1G59890,AT5G64813
GO:0009059	P	macromolecule biosynthetic process	13	33	5312	28397	0.0046	0.029	AT5G64340,AT1G05690,AT1G23860,AT1G24560,AT5G61380,AT5G67320,AT5G16910,AT5G11530,AT1G05840,AT5G20730,AT1G25540,AT1G59890,AT5G64813
GO:0010467	P	gene expression	12	33	4766	28397	0.0055	0.034	AT5G64340,AT1G05690,AT1G23860,AT5G61380,AT5G63110,AT5G67320,AT5G11530,AT5G20730,AT5G62290,AT1G25540,AT1G59890,AT5G64813
GO:0044249	P	cellular biosynthetic process	16	33	7737	28397	0.0075	0.046	AT5G64340,AT5G53170,AT1G23860,AT1G24560,AT1G05690,AT5G61380,AT5G14800,AT5G67320,AT5G67590,AT5G11530,AT1G05840,AT5G20730,AT1G25540,AT1G59890,AT5G64813,AT5G16910

## Sheet: MPGS
Supplementary data D4. Significantly enriched GO-terms of the aboitic stress realted genes under the bio-climatic variable 'mean precipitation in growing season' (MPGS) in controlled condition grown populations. The genes under the GO-terms are mentioned in the form of their AGI codes
GO_acc	term_type	Term	queryitem	querytotal	bgitem	bgtotal	pvalue	FDR	entries
GO:0009628	P	response to abiotic stimulus	28	28	2635	28397	1.4e-29	6.9e-27	AT3G60530,AT2G17730,AT5G18420,AT4G24500,AT2G05620,AT4G24540,AT2G37770,AT4G24230,AT2G18040,AT2G38120,AT2G17980,AT1G23310,AT2G42690,AT4G23650,AT4G16845,AT3G54890,AT5G18570,AT2G17870,AT1G28380,AT3G07950,AT2G29120,AT2G45640,AT4G17490,AT2G05710,AT5G60410,AT1G26630,AT4G25960,AT2G42680
GO:0050896	P	response to stimulus	28	28	6292	28397	5e-19	1.2e-16	AT3G60530,AT2G17730,AT5G18420,AT4G24500,AT2G05620,AT4G24540,AT2G37770,AT4G24230,AT2G18040,AT2G38120,AT2G17980,AT1G23310,AT2G42690,AT4G23650,AT4G16845,AT3G54890,AT5G18570,AT2G17870,AT1G28380,AT3G07950,AT2G29120,AT2G45640,AT4G17490,AT2G05710,AT5G60410,AT1G26630,AT4G25960,AT2G42680
GO:0006950	P	response to stress	22	28	4089	28397	5e-14	8.1e-12	AT2G37770,AT4G24500,AT2G05620,AT4G24540,AT5G18420,AT4G24230,AT2G18040,AT1G23310,AT2G42690,AT4G23650,AT4G16845,AT2G17870,AT1G28380,AT3G07950,AT2G29120,AT2G45640,AT4G17490,AT2G05710,AT5G60410,AT1G26630,AT4G25960,AT2G42680
GO:0009416	P	response to light stimulus	13	28	1188	28397	2.7e-11	3.2e-09	AT2G29120,AT2G38120,AT3G60530,AT4G17490,AT3G54890,AT2G17730,AT4G25960,AT5G18570,AT4G24230,AT5G18420,AT2G05620,AT2G42680,AT2G42690
GO:0009314	P	response to radiation	13	28	1263	28397	5.6e-11	5.5e-09	AT2G29120,AT2G38120,AT3G60530,AT4G17490,AT3G54890,AT2G17730,AT4G25960,AT5G18570,AT4G24230,AT5G18420,AT2G05620,AT2G42680,AT2G42690
GO:0009651	P	response to salt stress	11	28	788	28397	1.1e-10	8.4e-09	AT2G45640,AT1G23310,AT2G05710,AT4G24500,AT1G26630,AT1G28380,AT2G37770,AT3G07950,AT2G18040,AT2G42690,AT4G23650
GO:0042221	P	response to chemical stimulus	19	28	3978	28397	1.2e-10	8.4e-09	AT2G45640,AT2G38120,AT1G23310,AT4G17490,AT3G54890,AT5G18420,AT2G05710,AT5G60410,AT4G24500,AT1G26630,AT1G28380,AT4G24540,AT4G25960,AT2G37770,AT2G05620,AT2G18040,AT2G42680,AT2G42690,AT4G23650
GO:0006970	P	response to osmotic stress	11	28	842	28397	2.2e-10	1.4e-08	AT2G45640,AT1G23310,AT2G05710,AT4G24500,AT1G26630,AT1G28380,AT2G37770,AT3G07950,AT2G18040,AT2G42690,AT4G23650
GO:0010033	P	response to organic substance	16	28	2754	28397	6.2e-10	3.3e-08	AT2G45640,AT2G38120,AT4G17490,AT3G54890,AT1G23310,AT2G05710,AT5G60410,AT4G24500,AT1G28380,AT4G24540,AT4G25960,AT2G05620,AT2G18040,AT2G42680,AT2G42690,AT4G23650
GO:0006810	P	transport	15	28	3577	28397	2.4e-07	1.1e-05	AT2G29120,AT2G38120,AT2G17980,AT1G28380,AT3G54890,AT1G23310,AT2G05710,AT4G24230,AT4G24540,AT4G25960,AT2G05620,AT3G07950,AT2G18040,AT2G42690,AT4G23650
GO:0009266	P	response to temperature stimulus	9	28	962	28397	2.3e-07	1.1e-05	AT4G16845,AT4G25960,AT2G05710,AT5G60410,AT2G17870,AT4G24540,AT4G24500,AT2G37770,AT2G18040
GO:0051234	P	establishment of localization	15	28	3652	28397	3.2e-07	1.2e-05	AT2G29120,AT2G38120,AT2G17980,AT1G28380,AT3G54890,AT1G23310,AT2G05710,AT4G24230,AT4G24540,AT4G25960,AT2G05620,AT3G07950,AT2G18040,AT2G42690,AT4G23650
GO:0009642	P	response to light intensity	6	28	282	28397	3.2e-07	1.2e-05	AT4G17490,AT3G54890,AT4G24230,AT5G18420,AT2G05620,AT2G42680
GO:0051179	P	localization	15	28	3819	28397	5.7e-07	2e-05	AT2G29120,AT2G38120,AT2G17980,AT1G28380,AT3G54890,AT1G23310,AT2G05710,AT4G24230,AT4G24540,AT4G25960,AT2G05620,AT3G07950,AT2G18040,AT2G42690,AT4G23650
GO:0009719	P	response to endogenous stimulus	10	28	1615	28397	1.8e-06	6e-05	AT2G45640,AT2G38120,AT4G17490,AT2G05710,AT5G60410,AT1G28380,AT4G24540,AT4G25960,AT2G42680,AT4G23650
GO:0009987	P	cellular process	26	28	14419	28397	2.2e-06	6.4e-05	AT3G60530,AT2G17730,AT4G24500,AT4G24540,AT5G18420,AT2G05620,AT2G18040,AT2G38120,AT2G17980,AT1G23310,AT2G42690,AT4G23650,AT4G16845,AT3G54890,AT5G18570,AT2G17870,AT1G28380,AT3G07950,AT2G29120,AT2G45640,AT4G17490,AT2G05710,AT5G60410,AT1G26630,AT4G25960,AT2G42680
GO:0009409	P	response to cold	7	28	629	28397	2.1e-06	6.4e-05	AT4G16845,AT4G25960,AT5G60410,AT2G17870,AT4G24540,AT4G24500,AT2G37770
GO:0009644	P	response to high light intensity	5	28	224	28397	2.7e-06	7.4e-05	AT2G05620,AT3G54890,AT2G42680,AT4G17490,AT5G18420
GO:0009725	P	response to hormone stimulus	9	28	1375	28397	4.5e-06	0.00011	AT2G45640,AT2G38120,AT4G17490,AT2G05710,AT5G60410,AT4G24540,AT4G25960,AT2G42680,AT4G23650
GO:0051716	P	cellular response to stimulus	11	28	2355	28397	7.3e-06	0.00017	AT2G29120,AT4G17490,AT1G23310,AT2G05710,AT5G60410,AT4G24500,AT1G28380,AT4G25960,AT2G05620,AT2G42690,AT4G23650
GO:0010035	P	response to inorganic substance	8	28	1086	28397	7.3e-06	0.00017	AT4G17490,AT1G23310,AT2G05710,AT1G26630,AT5G18420,AT2G18040,AT2G42680,AT4G23650
GO:0065007	P	biological regulation	17	28	6222	28397	1.1e-05	0.00024	AT2G29120,AT2G38120,AT3G60530,AT4G17490,AT3G54890,AT2G05710,AT5G60410,AT4G24500,AT1G26630,AT1G28380,AT4G24540,AT4G16845,AT4G25960,AT2G05620,AT2G18040,AT2G42680,AT4G23650
GO:0009743	P	response to carbohydrate stimulus	7	28	812	28397	1.1e-05	0.00024	AT4G17490,AT3G54890,AT1G23310,AT2G05710,AT1G28380,AT2G05620,AT2G42690
GO:0000302	P	response to reactive oxygen species	5	28	338	28397	1.9e-05	0.0004	AT2G42680,AT1G23310,AT2G05710,AT4G17490,AT5G18420
GO:0050789	P	regulation of biological process	15	28	5235	28397	3.2e-05	0.00062	AT4G16845,AT3G60530,AT4G17490,AT3G54890,AT2G05710,AT5G60410,AT4G24500,AT1G26630,AT1G28380,AT4G24540,AT4G25960,AT2G05620,AT2G18040,AT2G42680,AT4G23650
GO:0070887	P	cellular response to chemical stimulus	8	28	1417	28397	4.9e-05	0.00093	AT4G17490,AT1G23310,AT2G05710,AT5G60410,AT4G24500,AT1G28380,AT4G25960,AT4G23650
GO:0009605	P	response to external stimulus	7	28	1087	28397	7.1e-05	0.0013	AT2G38120,AT2G17980,AT4G25960,AT5G60410,AT1G26630,AT5G18420,AT2G42690
GO:0071495	P	cellular response to endogenous stimulus	6	28	815	28397	0.00012	0.0022	AT4G17490,AT2G05710,AT5G60410,AT1G28380,AT4G25960,AT4G23650
GO:0071310	P	cellular response to organic substance	7	28	1234	28397	0.00016	0.0026	AT4G17490,AT2G05710,AT5G60410,AT4G24500,AT1G28380,AT4G25960,AT4G23650
GO:0009607	P	response to biotic stimulus	8	28	1687	28397	0.00017	0.0027	AT2G29120,AT2G38120,AT2G05710,AT5G60410,AT1G26630,AT1G28380,AT4G24230,AT2G18040
GO:0008152	P	metabolic process	23	28	13633	28397	0.00022	0.0034	AT3G60530,AT2G17730,AT5G18420,AT4G24500,AT4G24540,AT2G37770,AT2G05620,AT2G18040,AT2G38120,AT1G23310,AT2G42690,AT4G23650,AT4G16845,AT3G54890,AT5G18570,AT1G28380,AT2G45640,AT4G17490,AT2G05710,AT5G60410,AT1G26630,AT4G25960,AT2G42680
GO:0044237	P	cellular metabolic process	21	28	11509	28397	0.00023	0.0035	AT2G42680,AT2G45640,AT4G16845,AT3G60530,AT4G17490,AT3G54890,AT2G17730,AT1G23310,AT2G05710,AT5G18570,AT4G24500,AT5G60410,AT1G28380,AT4G24540,AT4G25960,AT5G18420,AT2G05620,AT2G18040,AT1G26630,AT2G42690,AT4G23650
GO:0006979	P	response to oxidative stress	5	28	582	28397	0.00024	0.0036	AT2G42680,AT1G23310,AT2G05710,AT4G17490,AT5G18420
GO:0009755	P	hormone-mediated signaling pathway	5	28	600	28397	0.00028	0.004	AT4G25960,AT2G05710,AT5G60410,AT4G17490,AT4G23650
GO:0032870	P	cellular response to hormone stimulus	5	28	641	28397	0.00038	0.0053	AT4G25960,AT2G05710,AT5G60410,AT4G17490,AT4G23650
GO:0032787	P	monocarboxylic acid metabolic process	7	28	1481	28397	0.00048	0.0065	AT2G45640,AT1G23310,AT2G05710,AT5G60410,AT1G26630,AT1G28380,AT2G18040
GO:0006091	P	generation of precursor metabolites and energy	5	28	730	28397	0.00068	0.009	AT2G05620,AT3G54890,AT2G18040,AT2G05710,AT1G26630
GO:0043436	P	oxoacid metabolic process	8	28	2103	28397	0.00074	0.0091	AT2G45640,AT1G23310,AT2G05710,AT5G60410,AT1G26630,AT1G28380,AT2G18040,AT2G42690
GO:0006082	P	organic acid metabolic process	8	28	2105	28397	0.00074	0.0091	AT2G45640,AT1G23310,AT2G05710,AT5G60410,AT1G26630,AT1G28380,AT2G18040,AT2G42690
GO:0019752	P	carboxylic acid metabolic process	8	28	2103	28397	0.00074	0.0091	AT2G45640,AT1G23310,AT2G05710,AT5G60410,AT1G26630,AT1G28380,AT2G18040,AT2G42690
GO:0042180	P	cellular ketone metabolic process	8	28	2123	28397	0.00078	0.0093	AT2G45640,AT1G23310,AT2G05710,AT5G60410,AT1G26630,AT1G28380,AT2G18040,AT2G42690
GO:0007242	P	intracellular signaling cascade	6	28	1252	28397	0.0012	0.014	AT4G17490,AT2G05710,AT5G60410,AT1G28380,AT4G25960,AT4G23650
GO:0044238	P	primary metabolic process	20	28	11717	28397	0.0012	0.014	AT2G42680,AT2G45640,AT2G38120,AT3G60530,AT4G17490,AT3G54890,AT2G17730,AT1G23310,AT2G05710,AT5G18570,AT4G24500,AT5G60410,AT4G24540,AT4G16845,AT4G25960,AT5G18420,AT2G18040,AT1G26630,AT2G42690,AT4G23650
GO:0006807	P	nitrogen compound metabolic process	13	28	5675	28397	0.0015	0.016	AT4G16845,AT3G60530,AT4G17490,AT3G54890,AT2G17730,AT1G23310,AT5G18570,AT4G24500,AT1G26630,AT4G24540,AT4G25960,AT2G42680,AT2G42690
GO:0048518	P	positive regulation of biological process	5	28	896	28397	0.0017	0.018	AT4G24540,AT2G42680,AT3G60530,AT5G60410,AT1G26630
GO:0051707	P	response to other organism	6	28	1421	28397	0.0023	0.024	AT2G29120,AT2G38120,AT5G60410,AT1G26630,AT1G28380,AT4G24230
GO:0019222	P	regulation of metabolic process	9	28	3186	28397	0.0027	0.028	AT4G16845,AT3G60530,AT4G17490,AT5G60410,AT4G24500,AT1G26630,AT1G28380,AT4G24540,AT2G42680
GO:0006811	P	ion transport	5	28	1019	28397	0.003	0.029	AT2G05620,AT3G54890,AT1G28380,AT3G07950,AT4G23650
GO:0050794	P	regulation of cellular process	11	28	4595	28397	0.0029	0.029	AT3G60530,AT4G17490,AT2G05710,AT5G60410,AT1G26630,AT1G28380,AT4G24540,AT4G25960,AT2G18040,AT2G42680,AT4G23650
GO:0016051	P	carbohydrate biosynthetic process	5	28	1070	28397	0.0036	0.036	AT2G05710,AT2G18040,AT2G38120,AT2G42690,AT1G26630
GO:0044281	P	small molecule metabolic process	10	28	4065	28397	0.004	0.038	AT2G45640,AT4G16845,AT1G23310,AT2G05710,AT5G60410,AT1G26630,AT1G28380,AT4G25960,AT2G18040,AT2G42690
GO:0006139	P	nucleobase, nucleoside, nucleotide and nucleic acid metabolic process	11	28	4798	28397	0.0041	0.039	AT4G16845,AT3G60530,AT4G17490,AT3G54890,AT2G17730,AT5G18570,AT4G24500,AT1G26630,AT4G24540,AT4G25960,AT2G42680
GO:0006952	P	defense response	6	28	1653	28397	0.0049	0.045	AT2G29120,AT4G17490,AT5G60410,AT1G26630,AT1G28380,AT4G24230
GO:0007165	P	signal transduction	6	28	1670	28397	0.0051	0.046	AT4G17490,AT2G05710,AT5G60410,AT1G28380,AT4G25960,AT4G23650

## Sheet: MRGS
Supplementary data D4. Significantly enriched GO-terms of the aboitic stress realted genes under the bio-climatic variable 'mean radiation in growing season' (MRGS) in controlled condition grown populations. The genes under the GO-terms are mentioned in the form of their AGI codes
GO_acc	term_type	Term	queryitem	querytotal	bgitem	bgtotal	pvalue	FDR	entries
GO:0009628	P	response to abiotic stimulus	13	13	2635	28397	3.9e-14	3e-12	AT2G36720,AT4G36220,AT3G04740,AT4G33650,AT3G54220,AT1G74520,AT1G78420,AT2G39770,AT5G23010,AT4G25570,AT1G60940,AT5G27670,AT5G20520
GO:0050896	P	response to stimulus	13	13	6292	28397	3.1e-09	1.2e-07	AT2G36720,AT4G36220,AT3G04740,AT4G33650,AT3G54220,AT1G74520,AT1G78420,AT2G39770,AT5G23010,AT4G25570,AT1G60940,AT5G27670,AT5G20520
GO:0006950	P	response to stress	8	13	4089	28397	0.00012	0.0024	AT1G74520,AT3G04740,AT4G33650,AT5G23010,AT2G39770,AT1G60940,AT5G27670,AT1G78420
GO:0009416	P	response to light stimulus	5	13	1188	28397	0.00013	0.0024	AT4G36220,AT4G33650,AT4G25570,AT5G20520,AT1G78420
GO:0009314	P	response to radiation	5	13	1263	28397	0.00017	0.0026	AT4G36220,AT4G33650,AT4G25570,AT5G20520,AT1G78420
GO:0032501	P	multicellular organismal process	7	13	4020	28397	0.00089	0.011	AT2G36720,AT3G04740,AT4G33650,AT3G54220,AT4G25570,AT1G60940,AT5G20520
GO:0044238	P	primary metabolic process	10	13	11717	28397	0.01	0.11	AT2G36720,AT4G36220,AT3G04740,AT4G33650,AT5G23010,AT1G78420,AT2G39770,AT4G25570,AT1G60940,AT5G20520
GO:0009987	P	cellular process	11	13	14419	28397	0.013	0.12	AT2G36720,AT4G36220,AT3G04740,AT4G33650,AT3G54220,AT5G23010,AT2G39770,AT4G25570,AT1G60940,AT5G27670,AT1G78420
GO:0019538	P	protein metabolic process	6	13	5220	28397	0.02	0.17	AT3G04740,AT4G33650,AT5G20520,AT2G39770,AT1G60940,AT1G78420
GO:0032502	P	developmental process	5	13	4094	28397	0.029	0.18	AT4G33650,AT1G60940,AT4G25570,AT5G20520,AT3G54220
GO:0043170	P	macromolecule metabolic process	8	13	9246	28397	0.03	0.18	AT2G36720,AT3G04740,AT4G33650,AT1G78420,AT2G39770,AT4G25570,AT1G60940,AT5G20520
GO:0042221	P	response to chemical stimulus	5	13	3978	28397	0.026	0.18	AT2G39770,AT4G33650,AT5G23010,AT1G74520,AT1G78420
GO:0007275	P	multicellular organismal development	5	13	3864	28397	0.023	0.18	AT4G33650,AT1G60940,AT4G25570,AT5G20520,AT3G54220
GO:0044237	P	cellular metabolic process	9	13	11509	28397	0.035	0.18	AT2G36720,AT4G36220,AT3G04740,AT4G33650,AT5G23010,AT2G39770,AT4G25570,AT1G60940,AT1G78420
GO:0008152	P	metabolic process	10	13	13633	28397	0.034	0.18	AT2G36720,AT4G36220,AT3G04740,AT4G33650,AT5G23010,AT1G78420,AT2G39770,AT4G25570,AT1G60940,AT5G20520
GO:0044249	P	cellular biosynthetic process	7	13	7737	28397	0.038	0.18	AT4G36220,AT3G04740,AT5G23010,AT2G39770,AT4G25570,AT2G36720,AT1G78420
GO:0009058	P	biosynthetic process	7	13	7962	28397	0.044	0.19	AT4G36220,AT3G04740,AT5G23010,AT2G39770,AT4G25570,AT2G36720,AT1G78420
GO:0065007	P	biological regulation	6	13	6222	28397	0.045	0.19	AT3G04740,AT4G33650,AT3G54220,AT5G23010,AT4G25570,AT2G36720
GO:0044267	P	cellular protein metabolic process	5	13	4775	28397	0.053	0.21	AT3G04740,AT4G33650,AT1G60940,AT1G78420,AT2G39770
GO:0009059	P	macromolecule biosynthetic process	5	13	5312	28397	0.078	0.3	AT3G04740,AT2G36720,AT4G25570,AT1G78420,AT2G39770
GO:0044260	P	cellular macromolecule metabolic process	6	13	8616	28397	0.17	0.63	AT1G60940,AT3G04740,AT4G33650,AT2G39770,AT2G36720,AT1G78420
GO:0005488	F	binding	10	13	11247	28397	0.0072	0.02	AT2G36720,AT4G36220,AT3G04740,AT4G33650,AT3G54220,AT2G39770,AT4G25570,AT1G60940,AT5G27670,AT1G78420
GO:0005515	F	protein binding	5	13	2709	28397	0.0053	0.02	AT3G04740,AT4G33650,AT3G54220,AT4G25570,AT2G39770
GO:0003824	F	catalytic activity	7	13	8787	28397	0.073	0.13	AT4G36220,AT4G33650,AT5G23010,AT2G39770,AT4G25570,AT1G60940,AT5G20520
GO:0005622	C	intracellular	13	13	20042	28397	0.011	0.2	AT2G36720,AT4G36220,AT3G04740,AT4G33650,AT3G54220,AT1G74520,AT1G78420,AT2G39770,AT5G23010,AT4G25570,AT1G60940,AT5G27670,AT5G20520
GO:0044424	C	intracellular part	13	13	19957	28397	0.01	0.2	AT2G36720,AT4G36220,AT3G04740,AT4G33650,AT3G54220,AT1G74520,AT1G78420,AT2G39770,AT5G23010,AT4G25570,AT1G60940,AT5G27670,AT5G20520
GO:0043229	C	intracellular organelle	11	13	17570	28397	0.075	0.35	AT4G36220,AT3G04740,AT4G33650,AT3G54220,AT1G74520,AT2G39770,AT5G23010,AT4G25570,AT2G36720,AT5G27670,AT5G20520
GO:0043227	C	membrane-bounded organelle	11	13	17349	28397	0.068	0.35	AT4G36220,AT3G04740,AT4G33650,AT3G54220,AT1G74520,AT2G39770,AT5G23010,AT4G25570,AT2G36720,AT5G27670,AT5G20520
GO:0005623	C	cell	13	13	22455	28397	0.047	0.35	AT2G36720,AT4G36220,AT3G04740,AT4G33650,AT3G54220,AT1G74520,AT1G78420,AT2G39770,AT5G23010,AT4G25570,AT1G60940,AT5G27670,AT5G20520
GO:0043226	C	organelle	11	13	17578	28397	0.076	0.35	AT4G36220,AT3G04740,AT4G33650,AT3G54220,AT1G74520,AT2G39770,AT5G23010,AT4G25570,AT2G36720,AT5G27670,AT5G20520
GO:0043231	C	intracellular membrane-bounded organelle	11	13	17343	28397	0.067	0.35	AT4G36220,AT3G04740,AT4G33650,AT3G54220,AT1G74520,AT2G39770,AT5G23010,AT4G25570,AT2G36720,AT5G27670,AT5G20520
GO:0044464	C	cell part	13	13	22455	28397	0.047	0.35	AT2G36720,AT4G36220,AT3G04740,AT4G33650,AT3G54220,AT1G74520,AT1G78420,AT2G39770,AT5G23010,AT4G25570,AT1G60940,AT5G27670,AT5G20520
GO:0005737	C	cytoplasm	8	13	12233	28397	0.14	0.49	AT4G36220,AT4G33650,AT5G23010,AT1G78420,AT2G39770,AT4G25570,AT1G60940,AT5G20520
GO:0016020	C	membrane	5	13	6122	28397	0.13	0.49	AT3G04740,AT4G33650,AT1G60940,AT4G25570,AT5G20520
GO:0044444	C	cytoplasmic part	7	13	9995	28397	0.13	0.49	AT4G36220,AT4G33650,AT5G23010,AT2G39770,AT4G25570,AT1G60940,AT5G20520
GO:0005634	C	nucleus	6	13	9514	28397	0.25	0.76	AT3G04740,AT3G54220,AT1G74520,AT2G39770,AT2G36720,AT5G27670
