# Supplementary material for: High light intensity plays a major role in emergence of population level variation in Arabidopsis thaliana along an altitudinal gradient
Source: Sci Rep. 2016 May 23;6:26160. doi: 10.1038/srep26160 (PMC4876511; doi:10.1038/srep26160)
Supplement: Supplementary Data D5 [file srep26160-s6.xls]

## Sheet: TS
Supplementary data D5. Significantly enriched GO-terms of the aboitic stress realted genes under the bio-climatic variable 'temperature seasonality' (TS) in combined dataset. The genes under the GO-terms are mentioned in the form of their AGI codes
GO_acc	term_type	Term	queryitem	querytotal	bgitem	bgtotal	pvalue	FDR	entries
GO:0009628	P	response to abiotic stimulus	29	29	2635	28397	1.3e-30	6.3e-28	AT5G03160,AT5G07340,AT1G52400,AT4G02330,AT5G07350,AT5G14640,AT5G63110,AT5G35840,AT5G67320,AT3G49600,AT5G64680,AT5G35790,AT5G64220,AT5G67380,AT5G64340,AT5G67385,AT5G14565,AT5G47910,AT5G47390,AT5G58040,AT5G64813,AT1G05850,AT3G03610,AT3G11250,AT5G61380,AT5G64330,AT5G35910,AT5G67580,AT1G59890
GO:0050896	P	response to stimulus	29	29	6292	28397	1.1e-19	2.6e-17	AT5G03160,AT5G07340,AT1G52400,AT4G02330,AT5G07350,AT5G14640,AT5G63110,AT5G35840,AT5G67320,AT3G49600,AT5G64680,AT5G35790,AT5G64220,AT5G67380,AT5G64340,AT5G67385,AT5G14565,AT5G47910,AT5G47390,AT5G58040,AT5G64813,AT1G05850,AT3G03610,AT3G11250,AT5G61380,AT5G64330,AT5G35910,AT5G67580,AT1G59890
GO:0009416	P	response to light stimulus	16	29	1188	28397	3.9e-15	6.2e-13	AT5G67380,AT5G64340,AT5G03160,AT5G67385,AT5G07340,AT1G05850,AT5G61380,AT5G63110,AT5G35840,AT5G67320,AT5G64330,AT5G35910,AT3G49600,AT5G64680,AT5G35790,AT5G64813
GO:0009314	P	response to radiation	16	29	1263	28397	1e-14	1.2e-12	AT5G67380,AT5G64340,AT5G03160,AT5G67385,AT5G07340,AT1G05850,AT5G61380,AT5G63110,AT5G35840,AT5G67320,AT5G64330,AT5G35910,AT3G49600,AT5G64680,AT5G35790,AT5G64813
GO:0006970	P	response to osmotic stress	11	29	842	28397	3.5e-10	3.3e-08	AT5G14640,AT5G07350,AT1G05850,AT5G63110,AT5G14565,AT5G47910,AT5G47390,AT3G03610,AT1G52400,AT5G67580,AT3G11250
GO:0009651	P	response to salt stress	10	29	788	28397	3.6e-09	2.8e-07	AT5G14640,AT5G07350,AT1G05850,AT5G63110,AT5G14565,AT5G47390,AT3G03610,AT1G52400,AT5G67580,AT3G11250
GO:0006950	P	response to stress	18	29	4089	28397	5e-09	3.4e-07	AT5G67380,AT5G03160,AT5G14640,AT5G07350,AT5G07340,AT1G05850,AT5G67580,AT3G49600,AT5G63110,AT5G14565,AT5G67320,AT5G47910,AT5G47390,AT3G03610,AT1G52400,AT4G02330,AT3G11250,AT5G64220
GO:0009639	P	response to red or far red light	8	29	406	28397	6.2e-09	3.7e-07	AT5G61380,AT5G63110,AT5G35840,AT5G67320,AT5G35910,AT3G49600,AT5G64680,AT5G64813
GO:0050789	P	regulation of biological process	19	29	5235	28397	3.4e-08	1.8e-06	AT5G67380,AT5G64340,AT5G64813,AT5G07350,AT1G05850,AT5G61380,AT1G52400,AT5G63110,AT5G58040,AT5G35840,AT5G67320,AT5G47910,AT5G64330,AT5G47390,AT3G03610,AT3G49600,AT5G35790,AT1G59890,AT5G64220
GO:0009640	P	photomorphogenesis	6	29	233	28397	1.3e-07	6.4e-06	AT5G63110,AT5G67320,AT5G35910,AT3G49600,AT5G64680,AT5G64813
GO:0044260	P	cellular macromolecule metabolic process	22	29	8616	28397	5.8e-07	2.2e-05	AT5G03160,AT5G07340,AT5G14640,AT1G59890,AT5G63110,AT5G35840,AT5G67320,AT3G49600,AT5G64680,AT5G35790,AT5G64220,AT5G67380,AT5G64340,AT5G07350,AT5G47390,AT5G64813,AT1G05850,AT3G11250,AT5G61380,AT5G64330,AT5G35910,AT5G58040
GO:0065007	P	biological regulation	19	29	6222	28397	5.9e-07	2.2e-05	AT5G67380,AT5G64340,AT5G64813,AT5G07350,AT1G05850,AT5G61380,AT1G52400,AT5G63110,AT5G58040,AT5G35840,AT5G67320,AT5G47910,AT5G64330,AT5G47390,AT3G03610,AT3G49600,AT5G35790,AT1G59890,AT5G64220
GO:0044237	P	cellular metabolic process	25	29	11509	28397	5.2e-07	2.2e-05	AT5G03160,AT5G07340,AT1G52400,AT5G14640,AT5G63110,AT5G35840,AT5G67320,AT3G49600,AT5G64680,AT5G35790,AT5G64220,AT5G67380,AT5G64340,AT5G07350,AT5G47910,AT5G47390,AT5G58040,AT5G64813,AT1G05850,AT3G03610,AT1G59890,AT5G61380,AT5G64330,AT5G35910,AT3G11250
GO:0009605	P	response to external stimulus	9	29	1087	28397	9.1e-07	3.1e-05	AT5G64340,AT1G05850,AT5G14565,AT5G35840,AT5G47910,AT5G64330,AT3G03610,AT5G58040,AT1G59890
GO:0009987	P	cellular process	27	29	14419	28397	1.2e-06	3.8e-05	AT5G03160,AT5G07340,AT1G52400,AT5G14640,AT5G63110,AT5G35840,AT5G67320,AT3G49600,AT5G64680,AT5G35790,AT5G64220,AT5G67380,AT5G64340,AT5G07350,AT5G14565,AT5G47910,AT5G47390,AT5G58040,AT5G64813,AT1G05850,AT3G03610,AT1G59890,AT5G61380,AT5G64330,AT5G35910,AT5G67580,AT3G11250
GO:0050794	P	regulation of cellular process	16	29	4595	28397	1.8e-06	5.3e-05	AT5G67380,AT5G64340,AT5G64813,AT1G05850,AT1G52400,AT5G61380,AT5G58040,AT5G35840,AT5G67320,AT5G47910,AT5G64330,AT5G47390,AT3G03610,AT3G49600,AT1G59890,AT5G64220
GO:0043170	P	macromolecule metabolic process	22	29	9246	28397	2.2e-06	6.2e-05	AT5G03160,AT5G07340,AT5G14640,AT1G59890,AT5G63110,AT5G35840,AT5G67320,AT3G49600,AT5G64680,AT5G35790,AT5G64220,AT5G67380,AT5G64340,AT5G07350,AT5G47390,AT5G64813,AT1G05850,AT3G11250,AT5G61380,AT5G64330,AT5G35910,AT5G58040
GO:0070647	P	protein modification by small protein conjugation or removal	6	29	418	28397	3.8e-06	0.0001	AT5G63110,AT5G67320,AT5G64330,AT5G35910,AT3G49600,AT5G64680
GO:0009266	P	response to temperature stimulus	8	29	962	28397	4e-06	0.0001	AT5G03160,AT5G07340,AT1G05850,AT5G67320,AT5G47910,AT3G49600,AT4G02330,AT5G64220
GO:0044238	P	primary metabolic process	24	29	11717	28397	5.8e-06	0.00014	AT5G03160,AT5G07340,AT1G52400,AT5G14640,AT5G63110,AT5G35840,AT5G67320,AT3G49600,AT5G64680,AT5G35790,AT5G64220,AT5G67380,AT5G64340,AT5G07350,AT5G47390,AT5G58040,AT5G64813,AT1G05850,AT3G03610,AT1G59890,AT5G61380,AT5G64330,AT5G35910,AT3G11250
GO:0010035	P	response to inorganic substance	8	29	1086	28397	9.8e-06	0.00022	AT5G03160,AT5G07350,AT5G07340,AT1G05850,AT5G14565,AT5G47910,AT5G47390,AT5G67580
GO:0032501	P	multicellular organismal process	14	29	4020	28397	1.2e-05	0.00027	AT5G67380,AT5G64340,AT1G05850,AT5G61380,AT5G63110,AT5G58040,AT5G35840,AT5G67320,AT5G64330,AT5G35910,AT3G49600,AT5G64680,AT1G59890,AT5G64813
GO:0008152	P	metabolic process	25	29	13633	28397	2.2e-05	0.00045	AT5G03160,AT5G07340,AT1G52400,AT5G14640,AT5G63110,AT5G35840,AT5G67320,AT3G49600,AT5G64680,AT5G35790,AT5G64220,AT5G67380,AT5G64340,AT5G07350,AT5G47910,AT5G47390,AT5G58040,AT5G64813,AT1G05850,AT3G03610,AT1G59890,AT5G61380,AT5G64330,AT5G35910,AT3G11250
GO:0043687	P	post-translational protein modification	10	29	2075	28397	2.4e-05	0.00048	AT5G67380,AT5G14640,AT5G63110,AT5G35840,AT5G67320,AT5G64330,AT5G35910,AT3G49600,AT5G64680,AT5G35790
GO:0009737	P	response to abscisic acid stimulus	6	29	621	28397	3.5e-05	0.00066	AT3G03610,AT1G05850,AT5G63110,AT5G47390,AT5G67580,AT1G52400
GO:0042221	P	response to chemical stimulus	13	29	3978	28397	6e-05	0.0011	AT5G03160,AT5G07350,AT5G07340,AT1G05850,AT5G67580,AT1G52400,AT5G63110,AT5G14565,AT5G47910,AT5G47390,AT3G03610,AT3G49600,AT4G02330
GO:0051716	P	cellular response to stimulus	10	29	2355	28397	7.1e-05	0.0013	AT5G67380,AT5G03160,AT5G07340,AT1G52400,AT5G14565,AT5G35840,AT5G47910,AT5G64330,AT3G03610,AT3G49600
GO:0006996	P	organelle organization	9	29	2044	28397	0.00014	0.0024	AT5G67380,AT5G64340,AT1G05850,AT1G52400,AT5G63110,AT5G67320,AT5G67580,AT3G49600,AT5G64680
GO:0016043	P	cellular component organization	11	29	3141	28397	0.00016	0.0026	AT5G67380,AT5G64340,AT5G67580,AT1G05850,AT1G52400,AT5G63110,AT5G67320,AT5G64330,AT3G03610,AT3G49600,AT5G64680
GO:0019222	P	regulation of metabolic process	11	29	3186	28397	0.00018	0.0028	AT5G64340,AT5G64813,AT5G07350,AT1G05850,AT5G61380,AT5G63110,AT5G35840,AT5G67320,AT5G47390,AT1G59890,AT5G64220
GO:0010468	P	regulation of gene expression	10	29	2695	28397	0.00022	0.0034	AT5G64340,AT5G64813,AT5G07350,AT5G61380,AT5G63110,AT5G35840,AT5G67320,AT5G47390,AT1G59890,AT5G64220
GO:0009791	P	post-embryonic development	9	29	2188	28397	0.00023	0.0035	AT5G67380,AT5G64340,AT5G61380,AT5G63110,AT5G67320,AT5G35910,AT3G49600,AT5G64680,AT5G64813
GO:0006464	P	protein modification process	10	29	2773	28397	0.00028	0.004	AT5G67380,AT5G14640,AT5G63110,AT5G35840,AT5G67320,AT5G64330,AT5G35910,AT3G49600,AT5G64680,AT5G35790
GO:0060255	P	regulation of macromolecule metabolic process	10	29	2829	28397	0.00033	0.0046	AT5G64340,AT5G64813,AT5G07350,AT5G61380,AT5G63110,AT5G35840,AT5G67320,AT5G47390,AT1G59890,AT5G64220
GO:0010038	P	response to metal ion	5	29	610	28397	0.00036	0.0049	AT1G05850,AT5G47390,AT5G07350,AT5G67580,AT5G14565
GO:0044267	P	cellular protein metabolic process	13	29	4775	28397	0.0004	0.005	AT5G67380,AT5G03160,AT5G14640,AT5G07340,AT5G63110,AT5G35840,AT5G67320,AT5G64330,AT5G35910,AT3G49600,AT5G64680,AT5G35790,AT3G11250
GO:0006139	P	nucleobase, nucleoside, nucleotide and nucleic acid metabolic process	13	29	4798	28397	0.00042	0.005	AT5G67380,AT5G64340,AT5G64813,AT5G61380,AT5G58040,AT5G35840,AT5G67320,AT5G35790,AT5G47390,AT5G35910,AT5G64680,AT1G59890,AT5G64220
GO:0009409	P	response to cold	5	29	629	28397	0.00041	0.005	AT1G05850,AT4G02330,AT5G67320,AT5G64220,AT3G49600
GO:0009725	P	response to hormone stimulus	7	29	1375	28397	0.00038	0.005	AT5G67580,AT1G05850,AT5G63110,AT5G47390,AT3G03610,AT1G52400,AT4G02330
GO:0010467	P	gene expression	13	29	4766	28397	0.00039	0.005	AT5G64340,AT5G64813,AT5G07350,AT5G61380,AT5G63110,AT3G11250,AT5G35840,AT5G67320,AT5G47390,AT5G58040,AT5G64680,AT1G59890,AT5G64220
GO:0023052	P	signaling	9	29	2376	28397	0.00043	0.005	AT1G52400,AT5G14565,AT5G35840,AT5G61380,AT5G47910,AT5G64330,AT3G03610,AT3G49600,AT5G64813
GO:0006807	P	nitrogen compound metabolic process	14	29	5675	28397	0.00059	0.0067	AT5G67380,AT5G64340,AT5G64813,AT1G05850,AT5G61380,AT5G58040,AT5G35840,AT5G67320,AT5G35790,AT5G47390,AT5G35910,AT5G64680,AT1G59890,AT5G64220
GO:0043412	P	macromolecule modification	10	29	3199	28397	0.00087	0.0093	AT5G67380,AT5G14640,AT5G63110,AT5G35840,AT5G67320,AT5G64330,AT5G35910,AT3G49600,AT5G64680,AT5G35790
GO:0030154	P	cell differentiation	6	29	1127	28397	0.00085	0.0093	AT5G64340,AT1G05850,AT5G64330,AT5G35910,AT3G49600,AT5G64680
GO:0006468	P	protein amino acid phosphorylation	6	29	1134	28397	0.00088	0.0093	AT5G67380,AT5G14640,AT5G35840,AT5G67320,AT5G64330,AT5G35790
GO:0009889	P	regulation of biosynthetic process	9	29	2634	28397	0.00091	0.0093	AT5G64340,AT5G64813,AT1G05850,AT5G61380,AT5G35840,AT5G67320,AT5G47390,AT1G59890,AT5G64220
GO:0051276	P	chromosome organization	5	29	752	28397	0.00092	0.0093	AT5G67380,AT5G67320,AT5G63110,AT5G67580,AT3G49600
GO:0019538	P	protein metabolic process	13	29	5220	28397	0.00096	0.0094	AT5G67380,AT5G03160,AT5G14640,AT5G07340,AT5G63110,AT5G35840,AT5G67320,AT5G64330,AT5G35910,AT3G49600,AT5G64680,AT5G35790,AT3G11250
GO:0007275	P	multicellular organismal development	11	29	3864	28397	0.00096	0.0094	AT5G67380,AT5G64340,AT1G05850,AT5G61380,AT5G63110,AT5G67320,AT5G64330,AT5G35910,AT3G49600,AT5G64680,AT5G64813
GO:0009719	P	response to endogenous stimulus	7	29	1615	28397	0.001	0.0095	AT5G67580,AT1G05850,AT5G63110,AT5G47390,AT3G03610,AT1G52400,AT4G02330
GO:0080090	P	regulation of primary metabolic process	9	29	2761	28397	0.0013	0.012	AT5G64340,AT5G64813,AT1G05850,AT5G61380,AT5G35840,AT5G67320,AT5G47390,AT1G59890,AT5G64220
GO:0048519	P	negative regulation of biological process	6	29	1243	28397	0.0014	0.013	AT5G64340,AT5G07350,AT5G67320,AT5G63110,AT5G61380,AT5G47910
GO:0007242	P	intracellular signaling cascade	6	29	1252	28397	0.0015	0.013	AT1G52400,AT5G35840,AT5G64330,AT3G03610,AT3G49600,AT5G64813
GO:0032502	P	developmental process	11	29	4094	28397	0.0016	0.014	AT5G67380,AT5G64340,AT1G05850,AT5G61380,AT5G63110,AT5G67320,AT5G64330,AT5G35910,AT3G49600,AT5G64680,AT5G64813
GO:0023046	P	signaling process	7	29	1768	28397	0.0017	0.014	AT1G52400,AT5G35840,AT5G61380,AT5G64330,AT3G03610,AT3G49600,AT5G64813
GO:0023060	P	signal transmission	7	29	1767	28397	0.0017	0.014	AT1G52400,AT5G35840,AT5G61380,AT5G64330,AT3G03610,AT3G49600,AT5G64813
GO:0031323	P	regulation of cellular metabolic process	9	29	2928	28397	0.0019	0.016	AT5G64340,AT5G64813,AT1G05850,AT5G61380,AT5G35840,AT5G67320,AT5G47390,AT1G59890,AT5G64220
GO:0006355	P	regulation of transcription, DNA-dependent	8	29	2372	28397	0.0021	0.017	AT5G64340,AT5G64813,AT5G61380,AT5G35840,AT5G67320,AT5G47390,AT1G59890,AT5G64220
GO:0045449	P	regulation of transcription	8	29	2376	28397	0.0021	0.017	AT5G64340,AT5G64813,AT5G61380,AT5G35840,AT5G67320,AT5G47390,AT1G59890,AT5G64220
GO:0016310	P	phosphorylation	6	29	1354	28397	0.0022	0.017	AT5G67380,AT5G14640,AT5G35840,AT5G67320,AT5G64330,AT5G35790
GO:0051252	P	regulation of RNA metabolic process	8	29	2388	28397	0.0022	0.017	AT5G64340,AT5G64813,AT5G61380,AT5G35840,AT5G67320,AT5G47390,AT1G59890,AT5G64220
GO:0016070	P	RNA metabolic process	10	29	3734	28397	0.0029	0.021	AT5G64340,AT5G64813,AT5G61380,AT5G58040,AT5G35840,AT5G67320,AT5G47390,AT5G64680,AT1G59890,AT5G64220
GO:0010556	P	regulation of macromolecule biosynthetic process	8	29	2491	28397	0.0028	0.021	AT5G64340,AT5G64813,AT5G61380,AT5G35840,AT5G67320,AT5G47390,AT1G59890,AT5G64220
GO:0019219	P	regulation of nucleobase, nucleoside, nucleotide and nucleic acid metabolic process	8	29	2496	28397	0.0029	0.021	AT5G64340,AT5G64813,AT5G61380,AT5G35840,AT5G67320,AT5G47390,AT1G59890,AT5G64220
GO:0051171	P	regulation of nitrogen compound metabolic process	8	29	2517	28397	0.003	0.022	AT5G64340,AT5G64813,AT5G61380,AT5G35840,AT5G67320,AT5G47390,AT1G59890,AT5G64220
GO:0048869	P	cellular developmental process	6	29	1453	28397	0.0031	0.022	AT5G64340,AT1G05850,AT5G64330,AT5G35910,AT3G49600,AT5G64680
GO:0033554	P	cellular response to stress	6	29	1473	28397	0.0033	0.024	AT5G67380,AT5G03160,AT5G07340,AT5G14565,AT5G47910,AT3G03610
GO:0003006	P	reproductive developmental process	7	29	2050	28397	0.0039	0.026	AT5G67380,AT5G64340,AT5G63110,AT5G61380,AT5G35910,AT3G49600,AT5G64680
GO:0006350	P	transcription	8	29	2620	28397	0.0039	0.026	AT5G64340,AT5G64813,AT5G61380,AT5G35840,AT5G67320,AT5G47390,AT1G59890,AT5G64220
GO:0006351	P	transcription, DNA-dependent	8	29	2618	28397	0.0038	0.026	AT5G64340,AT5G64813,AT5G61380,AT5G35840,AT5G67320,AT5G47390,AT1G59890,AT5G64220
GO:0032774	P	RNA biosynthetic process	8	29	2621	28397	0.0039	0.026	AT5G64340,AT5G64813,AT5G61380,AT5G35840,AT5G67320,AT5G47390,AT1G59890,AT5G64220
GO:0031326	P	regulation of cellular biosynthetic process	8	29	2631	28397	0.004	0.026	AT5G64340,AT5G64813,AT5G61380,AT5G35840,AT5G67320,AT5G47390,AT1G59890,AT5G64220
GO:0009059	P	macromolecule biosynthetic process	12	29	5312	28397	0.004	0.026	AT5G64340,AT5G64813,AT5G07350,AT1G05850,AT5G61380,AT3G11250,AT5G35840,AT5G67320,AT5G64330,AT5G47390,AT1G59890,AT5G64220
GO:0006796	P	phosphate metabolic process	6	29	1571	28397	0.0046	0.029	AT5G67380,AT5G14640,AT5G35840,AT5G67320,AT5G64330,AT5G35790
GO:0006793	P	phosphorus metabolic process	6	29	1572	28397	0.0046	0.029	AT5G67380,AT5G14640,AT5G35840,AT5G67320,AT5G64330,AT5G35790
GO:0010033	P	response to organic substance	8	29	2754	28397	0.0052	0.033	AT5G67580,AT1G05850,AT1G52400,AT5G63110,AT5G47390,AT3G03610,AT3G49600,AT4G02330
GO:0007165	P	signal transduction	6	29	1670	28397	0.0061	0.037	AT1G52400,AT5G35840,AT5G64330,AT3G03610,AT3G49600,AT5G64813
GO:0022414	P	reproductive process	7	29	2224	28397	0.0061	0.037	AT5G67380,AT5G64340,AT5G63110,AT5G61380,AT5G35910,AT3G49600,AT5G64680
GO:0000003	P	reproduction	7	29	2272	28397	0.0068	0.041	AT5G67380,AT5G64340,AT5G63110,AT5G61380,AT5G35910,AT3G49600,AT5G64680

## Sheet: TAR
Supplementary data D5. Significantly enriched GO-terms of the aboitic stress realted genes under the bio-climatic variable 'temperature annual range' (TAR) in combined dataset. The genes under the GO-terms are mentioned in the form of their AGI codes
GO_acc	term_type	Term	queryitem	querytotal	bgitem	bgtotal	pvalue	FDR	entries
GO:0009628	P	response to abiotic stimulus	29	29	2635	28397	1.3e-30	9.1e-28	AT5G11260,AT5G19320,AT1G06680,AT5G54660,AT5G67450,AT3G63520,AT5G02840,AT5G35840,AT5G67320,AT5G67590,AT5G64680,AT5G64220,AT5G67380,AT5G64340,AT5G20830,AT5G67580,AT5G53000,AT1G52340,AT2G33800,AT5G02810,AT5G64813,AT5G06960,AT2G26250,AT3G49670,AT5G61380,AT5G35790,AT5G63980,AT5G35910,AT5G20730
GO:0050896	P	response to stimulus	29	29	6292	28397	1.1e-19	2.5e-17	AT5G11260,AT5G19320,AT1G06680,AT5G54660,AT5G67450,AT3G63520,AT5G02840,AT5G35840,AT5G67320,AT5G67590,AT5G64680,AT5G64220,AT5G67380,AT5G64340,AT5G20830,AT5G67580,AT5G53000,AT1G52340,AT2G33800,AT5G02810,AT5G64813,AT5G06960,AT2G26250,AT3G49670,AT5G61380,AT5G35790,AT5G63980,AT5G35910,AT5G20730
GO:0009416	P	response to light stimulus	19	29	1188	28397	1e-19	2.5e-17	AT5G67380,AT5G35840,AT5G11260,AT5G64340,AT5G61380,AT2G26250,AT5G19320,AT5G20730,AT5G02840,AT3G49670,AT1G06680,AT5G54660,AT5G67320,AT5G35790,AT5G63980,AT5G35910,AT5G64680,AT5G02810,AT5G64813
GO:0009314	P	response to radiation	19	29	1263	28397	3.1e-19	5.2e-17	AT5G67380,AT5G35840,AT5G11260,AT5G64340,AT5G61380,AT2G26250,AT5G19320,AT5G20730,AT5G02840,AT3G49670,AT1G06680,AT5G54660,AT5G67320,AT5G35790,AT5G63980,AT5G35910,AT5G64680,AT5G02810,AT5G64813
GO:0009266	P	response to temperature stimulus	13	29	962	28397	3.4e-12	4.7e-10	AT5G63980,AT5G53000,AT2G26250,AT5G20830,AT1G06680,AT5G54660,AT5G67320,AT5G67450,AT5G67590,AT1G52340,AT5G02810,AT5G64220,AT2G33800
GO:0009639	P	response to red or far red light	10	29	406	28397	6.3e-12	7.2e-10	AT5G35840,AT5G11260,AT5G19320,AT5G61380,AT1G06680,AT5G67320,AT5G35910,AT5G64680,AT5G02810,AT5G64813
GO:0048511	P	rhythmic process	7	29	171	28397	4.7e-10	3.5e-08	AT5G67380,AT5G11260,AT5G02840,AT5G35840,AT5G61380,AT5G02810,AT5G64813
GO:0007623	P	circadian rhythm	7	29	171	28397	4.7e-10	3.5e-08	AT5G67380,AT5G11260,AT5G02840,AT5G35840,AT5G61380,AT5G02810,AT5G64813
GO:0009409	P	response to cold	10	29	629	28397	4.2e-10	3.5e-08	AT5G63980,AT5G53000,AT2G26250,AT5G20830,AT1G06680,AT5G67320,AT5G67450,AT5G67590,AT5G64220,AT2G33800
GO:0050789	P	regulation of biological process	20	29	5235	28397	3.7e-09	2.2e-07	AT5G67380,AT5G35840,AT5G11260,AT5G35790,AT5G64340,AT5G53000,AT5G06960,AT5G20830,AT5G02840,AT3G49670,AT5G61380,AT1G06680,AT5G67320,AT5G63980,AT5G67450,AT5G64813,AT5G20730,AT1G52340,AT5G02810,AT5G64220
GO:0050794	P	regulation of cellular process	19	29	4595	28397	3.6e-09	2.2e-07	AT5G67380,AT5G35840,AT5G11260,AT5G64340,AT5G53000,AT5G06960,AT5G20830,AT5G02840,AT3G49670,AT5G61380,AT1G06680,AT5G67320,AT5G63980,AT5G67450,AT5G64813,AT5G20730,AT1G52340,AT5G02810,AT5G64220
GO:0044237	P	cellular metabolic process	27	29	11509	28397	3.9e-09	2.2e-07	AT5G11260,AT5G19320,AT1G06680,AT5G67450,AT3G63520,AT5G02840,AT5G35840,AT5G67320,AT5G67590,AT5G64680,AT5G64220,AT5G67380,AT5G64340,AT5G20830,AT5G53000,AT1G52340,AT2G33800,AT5G02810,AT5G64813,AT5G06960,AT2G26250,AT3G49670,AT5G61380,AT5G35790,AT5G63980,AT5G35910,AT5G20730
GO:0006950	P	response to stress	18	29	4089	28397	5e-09	2.6e-07	AT5G67380,AT5G02840,AT5G19320,AT5G67580,AT5G63980,AT5G53000,AT5G06960,AT2G26250,AT5G20830,AT1G06680,AT5G54660,AT5G67320,AT5G67450,AT5G67590,AT3G63520,AT1G52340,AT5G64220,AT2G33800
GO:0023046	P	signaling process	13	29	1768	28397	5.8e-09	2.6e-07	AT5G35840,AT5G11260,AT5G53000,AT5G06960,AT5G20830,AT3G49670,AT1G06680,AT5G61380,AT1G52340,AT5G63980,AT5G20730,AT5G02810,AT5G64813
GO:0023060	P	signal transmission	13	29	1767	28397	5.7e-09	2.6e-07	AT5G35840,AT5G11260,AT5G53000,AT5G06960,AT5G20830,AT3G49670,AT1G06680,AT5G61380,AT1G52340,AT5G63980,AT5G20730,AT5G02810,AT5G64813
GO:0009791	P	post-embryonic development	14	29	2188	28397	6.9e-09	2.9e-07	AT5G67380,AT5G64340,AT5G11260,AT5G61380,AT5G19320,AT5G02840,AT3G49670,AT5G20730,AT5G67320,AT5G63980,AT5G35910,AT5G64680,AT5G02810,AT5G64813
GO:0006139	P	nucleobase, nucleoside, nucleotide and nucleic acid metabolic process	19	29	4798	28397	7.6e-09	3.1e-07	AT5G67380,AT5G35840,AT5G11260,AT5G35910,AT5G64340,AT5G06960,AT5G02840,AT5G61380,AT1G06680,AT5G20730,AT5G67320,AT5G63980,AT5G67450,AT5G64813,AT3G63520,AT5G64680,AT5G35790,AT5G02810,AT5G64220
GO:0006807	P	nitrogen compound metabolic process	20	29	5675	28397	1.6e-08	6e-07	AT5G67380,AT5G35840,AT5G11260,AT5G35910,AT5G64340,AT5G06960,AT5G35790,AT5G02840,AT5G61380,AT1G06680,AT5G20730,AT5G67320,AT5G63980,AT5G67450,AT5G64813,AT3G63520,AT5G64680,AT1G52340,AT5G02810,AT5G64220
GO:0007242	P	intracellular signaling cascade	11	29	1252	28397	2.1e-08	7.6e-07	AT5G35840,AT5G11260,AT5G06960,AT5G20830,AT3G49670,AT1G06680,AT1G52340,AT5G63980,AT5G20730,AT5G02810,AT5G64813
GO:0031323	P	regulation of cellular metabolic process	15	29	2928	28397	3.1e-08	1e-06	AT5G35840,AT5G11260,AT5G64340,AT5G61380,AT5G20830,AT5G02840,AT1G06680,AT5G67320,AT5G63980,AT5G67450,AT5G64813,AT5G20730,AT1G52340,AT5G02810,AT5G64220
GO:0007165	P	signal transduction	12	29	1670	28397	3.6e-08	1.2e-06	AT5G35840,AT5G11260,AT5G53000,AT5G06960,AT5G20830,AT3G49670,AT1G06680,AT1G52340,AT5G63980,AT5G20730,AT5G02810,AT5G64813
GO:0044260	P	cellular macromolecule metabolic process	23	29	8616	28397	7.5e-08	2.3e-06	AT5G11260,AT5G19320,AT1G06680,AT5G67450,AT3G63520,AT5G02840,AT5G35840,AT5G67320,AT5G67590,AT5G64680,AT5G63980,AT5G67380,AT5G64340,AT2G33800,AT5G02810,AT5G64813,AT5G06960,AT3G49670,AT5G61380,AT5G35790,AT5G64220,AT5G35910,AT5G20730
GO:0065007	P	biological regulation	20	29	6222	28397	8.1e-08	2.3e-06	AT5G67380,AT5G35840,AT5G11260,AT5G35790,AT5G64340,AT5G53000,AT5G06960,AT5G20830,AT5G02840,AT3G49670,AT5G61380,AT1G06680,AT5G67320,AT5G63980,AT5G67450,AT5G64813,AT5G20730,AT1G52340,AT5G02810,AT5G64220
GO:0044238	P	primary metabolic process	26	29	11717	28397	8.2e-08	2.3e-06	AT5G11260,AT5G19320,AT1G06680,AT5G67450,AT3G63520,AT5G02840,AT5G35840,AT5G67320,AT5G67590,AT5G64680,AT5G64220,AT5G67380,AT5G64340,AT5G20830,AT1G52340,AT2G33800,AT5G02810,AT5G64813,AT5G06960,AT2G26250,AT3G49670,AT5G61380,AT5G35790,AT5G63980,AT5G35910,AT5G20730
GO:0009987	P	cellular process	28	29	14419	28397	8.6e-08	2.3e-06	AT5G11260,AT5G19320,AT1G06680,AT5G67450,AT3G63520,AT5G02840,AT5G35840,AT5G67320,AT5G67590,AT5G64680,AT5G64220,AT5G67380,AT5G64340,AT5G20830,AT5G67580,AT5G53000,AT1G52340,AT2G33800,AT5G02810,AT5G64813,AT5G06960,AT2G26250,AT3G49670,AT5G61380,AT5G35790,AT5G63980,AT5G35910,AT5G20730
GO:0019222	P	regulation of metabolic process	15	29	3186	28397	9.5e-08	2.5e-06	AT5G35840,AT5G11260,AT5G64340,AT5G61380,AT5G20830,AT5G02840,AT1G06680,AT5G67320,AT5G63980,AT5G67450,AT5G64813,AT5G20730,AT1G52340,AT5G02810,AT5G64220
GO:0009640	P	photomorphogenesis	6	29	233	28397	1.3e-07	3.4e-06	AT5G11260,AT5G19320,AT5G67320,AT5G35910,AT5G64680,AT5G64813
GO:0023052	P	signaling	13	29	2376	28397	1.9e-07	4.6e-06	AT5G35840,AT5G11260,AT5G53000,AT5G06960,AT5G20830,AT3G49670,AT1G06680,AT5G61380,AT1G52340,AT5G63980,AT5G20730,AT5G02810,AT5G64813
GO:0032501	P	multicellular organismal process	16	29	4020	28397	2.8e-07	6.7e-06	AT5G67380,AT5G64340,AT5G11260,AT5G61380,AT2G26250,AT5G19320,AT5G02840,AT3G49670,AT5G35840,AT5G20730,AT5G67320,AT5G63980,AT5G35910,AT5G64680,AT5G02810,AT5G64813
GO:0008152	P	metabolic process	27	29	13633	28397	3e-07	6.7e-06	AT5G11260,AT5G19320,AT1G06680,AT5G67450,AT3G63520,AT5G02840,AT5G35840,AT5G67320,AT5G67590,AT5G64680,AT5G64220,AT5G67380,AT5G64340,AT5G20830,AT5G53000,AT1G52340,AT2G33800,AT5G02810,AT5G64813,AT5G06960,AT2G26250,AT3G49670,AT5G61380,AT5G35790,AT5G63980,AT5G35910,AT5G20730
GO:0043170	P	macromolecule metabolic process	23	29	9246	28397	3.2e-07	7e-06	AT5G11260,AT5G19320,AT1G06680,AT5G67450,AT3G63520,AT5G02840,AT5G35840,AT5G67320,AT5G67590,AT5G64680,AT5G63980,AT5G67380,AT5G64340,AT2G33800,AT5G02810,AT5G64813,AT5G06960,AT3G49670,AT5G61380,AT5G35790,AT5G64220,AT5G35910,AT5G20730
GO:0009889	P	regulation of biosynthetic process	13	29	2634	28397	6.2e-07	1.3e-05	AT5G64340,AT5G11260,AT5G63980,AT5G61380,AT5G02840,AT5G35840,AT5G67320,AT5G67450,AT5G64813,AT5G20730,AT1G52340,AT5G02810,AT5G64220
GO:0031326	P	regulation of cellular biosynthetic process	13	29	2631	28397	6.1e-07	1.3e-05	AT5G64340,AT5G11260,AT5G63980,AT5G61380,AT5G02840,AT5G35840,AT5G67320,AT5G67450,AT5G64813,AT5G20730,AT1G52340,AT5G02810,AT5G64220
GO:0048573	P	photoperiodism, flowering	5	29	165	28397	7.6e-07	1.5e-05	AT5G67380,AT5G61380,AT5G02840,AT5G02810,AT5G63980
GO:0016070	P	RNA metabolic process	15	29	3734	28397	7.7e-07	1.5e-05	AT5G35840,AT5G11260,AT5G64340,AT5G06960,AT5G02840,AT5G61380,AT1G06680,AT5G20730,AT5G67320,AT5G63980,AT5G67450,AT5G64813,AT5G64680,AT5G02810,AT5G64220
GO:0009648	P	photoperiodism	5	29	172	28397	9.3e-07	1.7e-05	AT5G67380,AT5G61380,AT5G02840,AT5G02810,AT5G63980
GO:0009058	P	biosynthetic process	21	29	7962	28397	9.2e-07	1.7e-05	AT5G35840,AT5G11260,AT5G64813,AT5G35790,AT5G64340,AT5G61380,AT2G26250,AT5G20830,AT5G02840,AT3G49670,AT1G06680,AT5G67320,AT5G63980,AT5G67450,AT5G67590,AT3G63520,AT5G20730,AT1G52340,AT5G02810,AT5G64220,AT2G33800
GO:0080090	P	regulation of primary metabolic process	13	29	2761	28397	1.1e-06	1.9e-05	AT5G64340,AT5G11260,AT5G63980,AT5G61380,AT5G02840,AT5G35840,AT5G67320,AT5G67450,AT5G64813,AT5G20730,AT1G52340,AT5G02810,AT5G64220
GO:0007275	P	multicellular organismal development	15	29	3864	28397	1.2e-06	2.1e-05	AT5G67380,AT5G64340,AT5G11260,AT5G61380,AT2G26250,AT5G19320,AT5G02840,AT3G49670,AT5G20730,AT5G67320,AT5G63980,AT5G35910,AT5G64680,AT5G02810,AT5G64813
GO:0006970	P	response to osmotic stress	8	29	842	28397	1.5e-06	2.6e-05	AT5G02840,AT5G19320,AT5G06960,AT5G20830,AT5G67450,AT5G67590,AT5G67580,AT5G63980
GO:0006355	P	regulation of transcription, DNA-dependent	12	29	2372	28397	1.6e-06	2.6e-05	AT5G64340,AT5G11260,AT5G63980,AT5G61380,AT5G02840,AT5G35840,AT5G67320,AT5G67450,AT5G64813,AT5G20730,AT5G02810,AT5G64220
GO:0045449	P	regulation of transcription	12	29	2376	28397	1.6e-06	2.6e-05	AT5G64340,AT5G11260,AT5G63980,AT5G61380,AT5G02840,AT5G35840,AT5G67320,AT5G67450,AT5G64813,AT5G20730,AT5G02810,AT5G64220
GO:0051252	P	regulation of RNA metabolic process	12	29	2388	28397	1.7e-06	2.7e-05	AT5G64340,AT5G11260,AT5G63980,AT5G61380,AT5G02840,AT5G35840,AT5G67320,AT5G67450,AT5G64813,AT5G20730,AT5G02810,AT5G64220
GO:0042221	P	response to chemical stimulus	15	29	3978	28397	1.7e-06	2.7e-05	AT5G11260,AT5G67580,AT5G06960,AT5G20830,AT5G02840,AT3G49670,AT1G06680,AT5G54660,AT5G67450,AT5G67590,AT3G63520,AT5G20730,AT1G52340,AT5G63980,AT2G33800
GO:0032502	P	developmental process	15	29	4094	28397	2.5e-06	3.8e-05	AT5G67380,AT5G64340,AT5G11260,AT5G61380,AT2G26250,AT5G19320,AT5G02840,AT3G49670,AT5G20730,AT5G67320,AT5G63980,AT5G35910,AT5G64680,AT5G02810,AT5G64813
GO:0010556	P	regulation of macromolecule biosynthetic process	12	29	2491	28397	2.6e-06	3.9e-05	AT5G64340,AT5G11260,AT5G63980,AT5G61380,AT5G02840,AT5G35840,AT5G67320,AT5G67450,AT5G64813,AT5G20730,AT5G02810,AT5G64220
GO:0019219	P	regulation of nucleobase, nucleoside, nucleotide and nucleic acid metabolic process	12	29	2496	28397	2.7e-06	3.9e-05	AT5G64340,AT5G11260,AT5G63980,AT5G61380,AT5G02840,AT5G35840,AT5G67320,AT5G67450,AT5G64813,AT5G20730,AT5G02810,AT5G64220
GO:0010467	P	gene expression	16	29	4766	28397	3e-06	4.1e-05	AT5G35840,AT5G11260,AT5G64813,AT5G64340,AT5G06960,AT5G02840,AT5G61380,AT1G06680,AT5G20730,AT5G67320,AT5G63980,AT5G67450,AT2G33800,AT5G64680,AT5G02810,AT5G64220
GO:0051171	P	regulation of nitrogen compound metabolic process	12	29	2517	28397	2.9e-06	4.1e-05	AT5G64340,AT5G11260,AT5G63980,AT5G61380,AT5G02840,AT5G35840,AT5G67320,AT5G67450,AT5G64813,AT5G20730,AT5G02810,AT5G64220
GO:0044249	P	cellular biosynthetic process	20	29	7737	28397	3.5e-06	4.8e-05	AT5G35840,AT5G11260,AT5G64813,AT5G35790,AT5G64340,AT5G61380,AT2G26250,AT5G20830,AT5G02840,AT1G06680,AT5G67320,AT5G63980,AT5G67450,AT5G67590,AT3G63520,AT5G20730,AT1G52340,AT5G02810,AT5G64220,AT2G33800
GO:0006350	P	transcription	12	29	2620	28397	4.5e-06	5.8e-05	AT5G64340,AT5G11260,AT5G63980,AT5G61380,AT5G02840,AT5G35840,AT5G67320,AT5G67450,AT5G64813,AT5G20730,AT5G02810,AT5G64220
GO:0006351	P	transcription, DNA-dependent	12	29	2618	28397	4.4e-06	5.8e-05	AT5G64340,AT5G11260,AT5G63980,AT5G61380,AT5G02840,AT5G35840,AT5G67320,AT5G67450,AT5G64813,AT5G20730,AT5G02810,AT5G64220
GO:0032774	P	RNA biosynthetic process	12	29	2621	28397	4.5e-06	5.8e-05	AT5G64340,AT5G11260,AT5G63980,AT5G61380,AT5G02840,AT5G35840,AT5G67320,AT5G67450,AT5G64813,AT5G20730,AT5G02810,AT5G64220
GO:0010468	P	regulation of gene expression	12	29	2695	28397	6e-06	7.6e-05	AT5G64340,AT5G11260,AT5G63980,AT5G61380,AT5G02840,AT5G35840,AT5G67320,AT5G67450,AT5G64813,AT5G20730,AT5G02810,AT5G64220
GO:0010033	P	response to organic substance	12	29	2754	28397	7.5e-06	9.3e-05	AT5G11260,AT5G06960,AT5G20830,AT5G02840,AT3G49670,AT1G06680,AT5G67450,AT5G67590,AT5G67580,AT5G20730,AT1G52340,AT5G63980
GO:0060255	P	regulation of macromolecule metabolic process	12	29	2829	28397	9.9e-06	0.00012	AT5G64340,AT5G11260,AT5G63980,AT5G61380,AT5G02840,AT5G35840,AT5G67320,AT5G67450,AT5G64813,AT5G20730,AT5G02810,AT5G64220
GO:0051716	P	cellular response to stimulus	11	29	2355	28397	1.1e-05	0.00013	AT5G67380,AT5G35840,AT5G11260,AT5G06960,AT5G20830,AT3G49670,AT1G06680,AT1G52340,AT5G20730,AT5G02810,AT5G63980
GO:0009651	P	response to salt stress	7	29	788	28397	1.2e-05	0.00014	AT5G02840,AT5G06960,AT5G19320,AT5G67450,AT5G67590,AT5G67580,AT5G63980
GO:0003006	P	reproductive developmental process	10	29	2050	28397	2.2e-05	0.00025	AT5G67380,AT5G64340,AT5G11260,AT5G02840,AT3G49670,AT5G61380,AT5G35910,AT5G64680,AT5G02810,AT5G63980
GO:0048519	P	negative regulation of biological process	8	29	1243	28397	2.6e-05	0.00029	AT5G64340,AT5G11260,AT5G61380,AT1G06680,AT5G67320,AT5G67450,AT5G02810,AT5G63980
GO:0022414	P	reproductive process	10	29	2224	28397	4.4e-05	0.00049	AT5G67380,AT5G64340,AT5G11260,AT5G02840,AT3G49670,AT5G61380,AT5G35910,AT5G64680,AT5G02810,AT5G63980
GO:0000003	P	reproduction	10	29	2272	28397	5.3e-05	0.00058	AT5G67380,AT5G64340,AT5G11260,AT5G02840,AT3G49670,AT5G61380,AT5G35910,AT5G64680,AT5G02810,AT5G63980
GO:0010035	P	response to inorganic substance	7	29	1086	28397	9e-05	0.00097	AT5G02840,AT5G06960,AT5G20830,AT5G54660,AT5G67590,AT5G67580,AT2G33800
GO:0010228	P	vegetative to reproductive phase transition of meristem	5	29	451	28397	9e-05	0.00097	AT5G67380,AT5G61380,AT5G02840,AT5G02810,AT5G63980
GO:0009751	P	response to salicylic acid stimulus	5	29	470	28397	0.00011	0.0011	AT1G06680,AT5G06960,AT5G02840,AT5G20830,AT5G67580
GO:0046686	P	response to cadmium ion	5	29	470	28397	0.00011	0.0011	AT5G02840,AT5G20830,AT5G67590,AT5G67580,AT2G33800
GO:0006996	P	organelle organization	9	29	2044	28397	0.00014	0.0014	AT5G67380,AT5G64340,AT5G11260,AT1G06680,AT5G67320,AT5G67590,AT5G67580,AT5G64680,AT5G63980
GO:0043687	P	post-translational protein modification	9	29	2075	28397	0.00016	0.0016	AT5G67380,AT5G11260,AT5G19320,AT3G49670,AT5G35840,AT5G67320,AT5G35790,AT5G35910,AT5G64680
GO:0009719	P	response to endogenous stimulus	8	29	1615	28397	0.00016	0.0016	AT5G11260,AT5G06960,AT5G02840,AT3G49670,AT1G06680,AT5G67580,AT5G20730,AT5G63980
GO:0071310	P	cellular response to organic substance	7	29	1234	28397	0.0002	0.0019	AT5G11260,AT5G06960,AT5G20830,AT3G49670,AT1G06680,AT1G52340,AT5G63980
GO:0048608	P	reproductive structure development	8	29	1722	28397	0.00025	0.0024	AT5G67380,AT5G64340,AT5G11260,AT5G02840,AT3G49670,AT5G61380,AT5G02810,AT5G63980
GO:0009059	P	macromolecule biosynthetic process	14	29	5312	28397	0.00029	0.0027	AT5G64340,AT5G11260,AT5G64813,AT5G63980,AT5G61380,AT5G02840,AT3G49670,AT5G35840,AT5G67320,AT5G67450,AT2G33800,AT5G20730,AT5G02810,AT5G64220
GO:0048856	P	anatomical structure development	11	29	3396	28397	0.00032	0.0029	AT5G67380,AT5G64340,AT5G11260,AT2G26250,AT5G19320,AT5G02840,AT3G49670,AT5G61380,AT5G20730,AT5G02810,AT5G63980
GO:0010038	P	response to metal ion	5	29	610	28397	0.00036	0.0033	AT5G02840,AT5G20830,AT5G67590,AT5G67580,AT2G33800
GO:0010629	P	negative regulation of gene expression	5	29	611	28397	0.00036	0.0033	AT5G61380,AT5G67320,AT5G67450,AT5G02810,AT5G63980
GO:0009725	P	response to hormone stimulus	7	29	1375	28397	0.00038	0.0034	AT5G11260,AT5G06960,AT5G02840,AT3G49670,AT5G67580,AT5G20730,AT5G63980
GO:0009737	P	response to abscisic acid stimulus	5	29	621	28397	0.00039	0.0035	AT5G06960,AT5G11260,AT5G67580,AT5G02840,AT5G63980
GO:0010605	P	negative regulation of macromolecule metabolic process	5	29	636	28397	0.00044	0.0038	AT5G61380,AT5G67320,AT5G67450,AT5G02810,AT5G63980
GO:0070887	P	cellular response to chemical stimulus	7	29	1417	28397	0.00046	0.004	AT5G11260,AT5G06960,AT5G20830,AT3G49670,AT1G06680,AT1G52340,AT5G63980
GO:0009892	P	negative regulation of metabolic process	5	29	659	28397	0.00051	0.0044	AT5G61380,AT5G67320,AT5G67450,AT5G02810,AT5G63980
GO:0048869	P	cellular developmental process	7	29	1453	28397	0.00053	0.0045	AT5G64340,AT5G11260,AT2G26250,AT3G49670,AT5G35910,AT5G64680,AT5G63980
GO:0016043	P	cellular component organization	10	29	3141	28397	0.00075	0.0063	AT5G67380,AT5G64340,AT5G11260,AT3G49670,AT1G06680,AT5G67320,AT5G67590,AT5G67580,AT5G64680,AT5G63980
GO:0030154	P	cell differentiation	6	29	1127	28397	0.00085	0.007	AT5G64340,AT5G11260,AT2G26250,AT3G49670,AT5G35910,AT5G64680
GO:0008610	P	lipid biosynthetic process	6	29	1159	28397	0.00099	0.008	AT2G26250,AT5G20830,AT5G35790,AT3G63520,AT1G52340,AT5G63980
GO:0034645	P	cellular macromolecule biosynthetic process	13	29	5243	28397	0.001	0.0081	AT5G64340,AT5G11260,AT5G64813,AT5G63980,AT5G61380,AT5G02840,AT5G35840,AT5G67320,AT5G67450,AT2G33800,AT5G20730,AT5G02810,AT5G64220
GO:0048523	P	negative regulation of cellular process	5	29	789	28397	0.0011	0.0091	AT5G11260,AT5G67450,AT5G67320,AT5G63980,AT5G02810
GO:0048522	P	positive regulation of cellular process	5	29	793	28397	0.0012	0.0092	AT5G20730,AT5G06960,AT5G11260,AT5G67320,AT5G63980
GO:0071495	P	cellular response to endogenous stimulus	5	29	815	28397	0.0013	0.01	AT1G06680,AT5G06960,AT5G11260,AT5G63980,AT3G49670
GO:0006464	P	protein modification process	9	29	2773	28397	0.0013	0.01	AT5G67380,AT5G11260,AT5G19320,AT3G49670,AT5G35840,AT5G67320,AT5G35790,AT5G35910,AT5G64680
GO:0009743	P	response to carbohydrate stimulus	5	29	812	28397	0.0013	0.01	AT1G06680,AT1G52340,AT5G20830,AT5G67450,AT5G06960
GO:0019748	P	secondary metabolic process	6	29	1247	28397	0.0014	0.011	AT5G11260,AT5G53000,AT5G19320,AT5G35790,AT3G63520,AT1G52340
GO:0044267	P	cellular protein metabolic process	12	29	4775	28397	0.0016	0.012	AT5G67380,AT5G11260,AT5G35910,AT5G19320,AT3G49670,AT5G35840,AT5G67320,AT5G35790,AT5G67590,AT3G63520,AT5G64680,AT2G33800
GO:0048518	P	positive regulation of biological process	5	29	896	28397	0.002	0.015	AT5G20730,AT5G06960,AT5G11260,AT5G67320,AT5G63980
GO:0044255	P	cellular lipid metabolic process	6	29	1395	28397	0.0025	0.018	AT2G26250,AT5G20830,AT5G35790,AT3G63520,AT1G52340,AT5G63980
GO:0032787	P	monocarboxylic acid metabolic process	6	29	1481	28397	0.0034	0.024	AT2G26250,AT1G06680,AT5G35790,AT3G63520,AT1G52340,AT5G63980
GO:0019538	P	protein metabolic process	12	29	5220	28397	0.0034	0.024	AT5G67380,AT5G11260,AT5G35910,AT5G19320,AT3G49670,AT5G35840,AT5G67320,AT5G35790,AT5G67590,AT3G63520,AT5G64680,AT2G33800
GO:0043412	P	macromolecule modification	9	29	3199	28397	0.0036	0.025	AT5G67380,AT5G11260,AT5G19320,AT3G49670,AT5G35840,AT5G67320,AT5G35790,AT5G35910,AT5G64680
GO:0048513	P	organ development	7	29	2083	28397	0.0043	0.029	AT5G64340,AT5G11260,AT2G26250,AT5G19320,AT3G49670,AT5G20730,AT5G63980
GO:0048731	P	system development	7	29	2083	28397	0.0043	0.029	AT5G64340,AT5G11260,AT2G26250,AT5G19320,AT3G49670,AT5G20730,AT5G63980
GO:0044248	P	cellular catabolic process	7	29	2095	28397	0.0044	0.03	AT5G53000,AT5G19320,AT5G67320,AT5G35790,AT5G67590,AT3G63520,AT5G63980
GO:0016053	P	organic acid biosynthetic process	5	29	1116	28397	0.0051	0.034	AT1G06680,AT2G26250,AT1G52340,AT5G63980,AT3G63520
GO:0046394	P	carboxylic acid biosynthetic process	5	29	1116	28397	0.0051	0.034	AT1G06680,AT2G26250,AT1G52340,AT5G63980,AT3G63520
GO:0044281	P	small molecule metabolic process	10	29	4065	28397	0.0053	0.035	AT5G11260,AT2G26250,AT1G06680,AT5G67320,AT1G52340,AT5G67590,AT3G63520,AT5G64680,AT5G35790,AT5G63980
GO:0006468	P	protein amino acid phosphorylation	5	29	1134	28397	0.0055	0.036	AT5G35840,AT5G67380,AT5G67320,AT5G35790,AT3G49670
GO:0009056	P	catabolic process	7	29	2182	28397	0.0055	0.036	AT5G53000,AT5G19320,AT5G67320,AT5G35790,AT5G67590,AT3G63520,AT5G63980
GO:0044265	P	cellular macromolecule catabolic process	5	29	1208	28397	0.0071	0.046	AT5G67320,AT5G35790,AT5G67590,AT3G63520,AT5G63980
GO:0006810	P	transport	9	29	3577	28397	0.0075	0.048	AT5G35840,AT5G11260,AT5G19320,AT3G49670,AT1G06680,AT5G35790,AT5G67590,AT5G64680,AT2G33800
GO:0006629	P	lipid metabolic process	6	29	1772	28397	0.0081	0.051	AT2G26250,AT5G20830,AT5G35790,AT3G63520,AT1G52340,AT5G63980
GO:0009057	P	macromolecule catabolic process	5	29	1255	28397	0.0083	0.052	AT5G67320,AT5G35790,AT5G67590,AT3G63520,AT5G63980
GO:0051234	P	establishment of localization	9	29	3652	28397	0.0086	0.053	AT5G35840,AT5G11260,AT5G19320,AT3G49670,AT1G06680,AT5G35790,AT5G67590,AT5G64680,AT2G33800
GO:0044283	P	small molecule biosynthetic process	6	29	1865	28397	0.01	0.063	AT5G11260,AT2G26250,AT1G06680,AT1G52340,AT3G63520,AT5G63980
GO:0016310	P	phosphorylation	5	29	1354	28397	0.011	0.069	AT5G35840,AT5G67380,AT5G67320,AT5G35790,AT3G49670
GO:0051179	P	localization	9	29	3819	28397	0.011	0.069	AT5G35840,AT5G11260,AT5G19320,AT3G49670,AT1G06680,AT5G35790,AT5G67590,AT5G64680,AT2G33800
GO:0046907	P	intracellular transport	5	29	1423	28397	0.014	0.083	AT1G06680,AT5G64680,AT5G11260,AT5G19320,AT2G33800
GO:0044085	P	cellular component biogenesis	5	29	1480	28397	0.016	0.096	AT1G06680,AT5G64340,AT5G67580,AT5G67590,AT3G49670
GO:0043436	P	oxoacid metabolic process	6	29	2103	28397	0.018	0.1	AT2G26250,AT1G06680,AT5G35790,AT3G63520,AT1G52340,AT5G63980
GO:0006082	P	organic acid metabolic process	6	29	2105	28397	0.018	0.1	AT2G26250,AT1G06680,AT5G35790,AT3G63520,AT1G52340,AT5G63980
GO:0019752	P	carboxylic acid metabolic process	6	29	2103	28397	0.018	0.1	AT2G26250,AT1G06680,AT5G35790,AT3G63520,AT1G52340,AT5G63980
GO:0042180	P	cellular ketone metabolic process	6	29	2123	28397	0.019	0.11	AT2G26250,AT1G06680,AT5G35790,AT3G63520,AT1G52340,AT5G63980
GO:0051649	P	establishment of localization in cell	5	29	1554	28397	0.019	0.11	AT1G06680,AT5G64680,AT5G11260,AT5G19320,AT2G33800
GO:0006796	P	phosphate metabolic process	5	29	1571	28397	0.02	0.11	AT5G35840,AT5G67380,AT5G67320,AT5G35790,AT3G49670
GO:0006793	P	phosphorus metabolic process	5	29	1572	28397	0.02	0.11	AT5G35840,AT5G67380,AT5G67320,AT5G35790,AT3G49670
GO:0051641	P	cellular localization	5	29	1613	28397	0.023	0.12	AT1G06680,AT5G64680,AT5G11260,AT5G19320,AT2G33800
GO:0005975	P	carbohydrate metabolic process	6	29	2249	28397	0.024	0.13	AT5G64340,AT5G20830,AT3G49670,AT5G35790,AT5G67590,AT3G63520
GO:0009607	P	response to biotic stimulus	5	29	1687	28397	0.027	0.15	AT1G06680,AT5G06960,AT5G20830,AT5G67590,AT2G33800
GO:0044262	P	cellular carbohydrate metabolic process	5	29	1778	28397	0.033	0.18	AT5G64340,AT5G20830,AT5G35790,AT5G67590,AT3G63520
GO:0046983	F	protein dimerization activity	5	29	361	28397	3.2e-05	0.0004	AT5G35840,AT5G06960,AT5G11260,AT5G20730,AT5G67580
GO:0005515	F	protein binding	11	29	2709	28397	4.1e-05	0.0004	AT5G67380,AT5G11260,AT5G06960,AT3G49670,AT5G35840,AT5G61380,AT5G35790,AT5G64220,AT5G67580,AT5G20730,AT5G64813
GO:0030528	F	transcription regulator activity	9	29	1740	28397	4e-05	0.0004	AT5G64340,AT5G11260,AT5G06960,AT5G02840,AT5G61380,AT5G67450,AT5G67580,AT5G20730,AT5G02810
GO:0003677	F	DNA binding	10	29	2399	28397	8.3e-05	0.00061	AT5G64340,AT5G11260,AT5G06960,AT5G02840,AT5G61380,AT5G67450,AT5G67580,AT5G20730,AT5G02810,AT5G64220
GO:0003676	F	nucleic acid binding	13	29	4194	28397	0.0001	0.00061	AT5G64340,AT5G11260,AT5G67580,AT5G06960,AT5G02840,AT1G06680,AT5G61380,AT5G67450,AT2G33800,AT5G35910,AT5G20730,AT5G02810,AT5G64220
GO:0003700	F	transcription factor activity	8	29	1682	28397	0.00021	0.001	AT5G64340,AT5G11260,AT5G06960,AT5G02840,AT5G61380,AT5G67450,AT5G67580,AT5G20730
GO:0005488	F	binding	20	29	11247	28397	0.0013	0.0055	AT5G67380,AT5G35840,AT5G11260,AT5G64813,AT5G35790,AT5G64340,AT5G06960,AT5G67580,AT5G02840,AT3G49670,AT1G06680,AT5G61380,AT5G67450,AT5G67590,AT5G35910,AT5G20730,AT1G52340,AT5G02810,AT5G64220,AT2G33800
GO:0000166	F	nucleotide binding	6	29	3438	28397	0.13	0.48	AT5G67380,AT3G49670,AT5G35840,AT5G35790,AT1G52340,AT5G64813
GO:0003824	F	catalytic activity	12	29	8787	28397	0.16	0.51	AT5G67380,AT3G63520,AT5G63980,AT2G26250,AT5G20830,AT3G49670,AT5G35840,AT1G52340,AT5G67590,AT5G35910,AT5G35790,AT5G64813
GO:0016740	F	transferase activity	5	29	3012	28397	0.19	0.55	AT5G35840,AT5G67380,AT2G26250,AT5G20830,AT3G49670
GO:0005634	C	nucleus	18	29	9514	28397	0.0015	0.1	AT5G64340,AT5G11260,AT5G64813,AT5G67580,AT5G63980,AT5G06960,AT2G26250,AT5G19320,AT5G02840,AT5G61380,AT5G20730,AT5G67320,AT5G67450,AT2G33800,AT5G35910,AT5G64680,AT5G02810,AT5G64220
GO:0044424	C	intracellular part	26	29	19957	28397	0.013	0.15	AT5G11260,AT5G19320,AT1G06680,AT5G54660,AT5G67450,AT3G63520,AT5G02840,AT5G67320,AT5G67590,AT5G64680,AT5G64220,AT5G64340,AT5G20830,AT5G67580,AT5G53000,AT1G52340,AT2G33800,AT5G02810,AT5G64813,AT5G06960,AT2G26250,AT5G61380,AT5G35790,AT5G63980,AT5G35910,AT5G20730
GO:0044422	C	organelle part	8	29	3385	28397	0.017	0.15	AT5G19320,AT1G06680,AT5G35790,AT5G67590,AT3G63520,AT5G64680,AT5G63980,AT2G33800
GO:0005622	C	intracellular	26	29	20042	28397	0.014	0.15	AT5G11260,AT5G19320,AT1G06680,AT5G54660,AT5G67450,AT3G63520,AT5G02840,AT5G67320,AT5G67590,AT5G64680,AT5G64220,AT5G64340,AT5G20830,AT5G67580,AT5G53000,AT1G52340,AT2G33800,AT5G02810,AT5G64813,AT5G06960,AT2G26250,AT5G61380,AT5G35790,AT5G63980,AT5G35910,AT5G20730
GO:0044446	C	intracellular organelle part	8	29	3379	28397	0.017	0.15	AT5G19320,AT1G06680,AT5G35790,AT5G67590,AT3G63520,AT5G64680,AT5G63980,AT2G33800
GO:0031090	C	organelle membrane	5	29	1327	28397	0.01	0.15	AT1G06680,AT5G19320,AT5G67590,AT3G63520,AT2G33800
GO:0044464	C	cell part	28	29	22455	28397	0.0096	0.15	AT5G11260,AT5G19320,AT1G06680,AT5G54660,AT5G67450,AT3G63520,AT5G02840,AT5G35840,AT5G67320,AT5G67590,AT5G64680,AT5G64220,AT5G64340,AT5G20830,AT5G67580,AT5G53000,AT1G52340,AT2G33800,AT5G02810,AT5G64813,AT5G06960,AT2G26250,AT3G49670,AT5G61380,AT5G35790,AT5G63980,AT5G35910,AT5G20730
GO:0005623	C	cell	28	29	22455	28397	0.0096	0.15	AT5G11260,AT5G19320,AT1G06680,AT5G54660,AT5G67450,AT3G63520,AT5G02840,AT5G35840,AT5G67320,AT5G67590,AT5G64680,AT5G64220,AT5G64340,AT5G20830,AT5G67580,AT5G53000,AT1G52340,AT2G33800,AT5G02810,AT5G64813,AT5G06960,AT2G26250,AT3G49670,AT5G61380,AT5G35790,AT5G63980,AT5G35910,AT5G20730
GO:0005829	C	cytosol	5	29	1644	28397	0.024	0.18	AT5G53000,AT5G20830,AT1G52340,AT5G63980,AT5G35910
GO:0016020	C	membrane	10	29	6122	28397	0.076	0.41	AT5G35840,AT5G19320,AT2G26250,AT5G20830,AT3G49670,AT1G06680,AT5G67320,AT5G67590,AT3G63520,AT2G33800
GO:0043231	C	intracellular membrane-bounded organelle	22	29	17343	28397	0.072	0.41	AT5G11260,AT5G19320,AT1G06680,AT5G67450,AT3G63520,AT5G02840,AT5G67320,AT5G67590,AT5G64680,AT5G63980,AT5G64340,AT5G67580,AT2G33800,AT5G02810,AT5G64813,AT5G06960,AT2G26250,AT5G61380,AT5G35790,AT5G64220,AT5G35910,AT5G20730
GO:0043227	C	membrane-bounded organelle	22	29	17349	28397	0.072	0.41	AT5G11260,AT5G19320,AT1G06680,AT5G67450,AT3G63520,AT5G02840,AT5G67320,AT5G67590,AT5G64680,AT5G63980,AT5G64340,AT5G67580,AT2G33800,AT5G02810,AT5G64813,AT5G06960,AT2G26250,AT5G61380,AT5G35790,AT5G64220,AT5G35910,AT5G20730
GO:0043229	C	intracellular organelle	22	29	17570	28397	0.084	0.41	AT5G11260,AT5G19320,AT1G06680,AT5G67450,AT3G63520,AT5G02840,AT5G67320,AT5G67590,AT5G64680,AT5G63980,AT5G64340,AT5G67580,AT2G33800,AT5G02810,AT5G64813,AT5G06960,AT2G26250,AT5G61380,AT5G35790,AT5G64220,AT5G35910,AT5G20730
GO:0043226	C	organelle	22	29	17578	28397	0.085	0.41	AT5G11260,AT5G19320,AT1G06680,AT5G67450,AT3G63520,AT5G02840,AT5G67320,AT5G67590,AT5G64680,AT5G63980,AT5G64340,AT5G67580,AT2G33800,AT5G02810,AT5G64813,AT5G06960,AT2G26250,AT5G61380,AT5G35790,AT5G64220,AT5G35910,AT5G20730
GO:0044425	C	membrane part	5	29	2448	28397	0.1	0.45	AT1G06680,AT5G67320,AT5G20830,AT5G67590,AT3G63520
GO:0044444	C	cytoplasmic part	13	29	9995	28397	0.19	0.78	AT5G19320,AT3G63520,AT5G53000,AT2G26250,AT5G20830,AT1G06680,AT1G52340,AT5G67590,AT5G35910,AT5G35790,AT5G02810,AT5G63980,AT2G33800
GO:0005737	C	cytoplasm	15	29	12233	28397	0.23	0.89	AT5G19320,AT5G35910,AT5G63980,AT5G53000,AT2G26250,AT5G20830,AT1G06680,AT5G54660,AT1G52340,AT5G67590,AT3G63520,AT5G35790,AT5G02810,AT5G64813,AT2G33800
GO:0009507	C	chloroplast	5	29	3959	28397	0.38	1	AT1G06680,AT5G19320,AT5G35790,AT2G33800,AT5G63980
GO:0009536	C	plastid	5	29	4037	28397	0.4	1	AT1G06680,AT5G19320,AT5G35790,AT2G33800,AT5G63980

## Sheet: MPGS
Supplementary data D5. Significantly enriched GO-terms of the aboitic stress realted genes under the bio-climatic variable 'mean precipitation in growing season' (MPGS) in combined dataset. The genes under the GO-terms are mentioned in the form of their AGI codes
GO_acc	term_type	Term	queryitem	querytotal	bgitem	bgtotal	pvalue	FDR	entries
GO:0009628	P	response to abiotic stimulus	35	35	2635	28397	9e-37	6.9e-34	AT5G06160,AT2G46090,AT5G06140,AT2G06210,AT1G28420,AT4G38620,AT1G78290,AT1G78150,AT1G28520,AT2G46270,AT5G42980,AT1G28370,AT1G78420,AT1G34000,AT2G38120,AT2G17980,AT1G31930,AT5G04910,AT4G38510,AT4G00020,AT5G22875,AT2G37970,AT2G17870,AT4G38360,AT1G28380,AT2G46260,AT1G28440,AT2G20010,AT5G05800,AT2G45640,AT2G03070,AT1G78080,AT3G27000,AT2G18040,AT5G06120
GO:0050896	P	response to stimulus	35	35	6292	28397	1.3e-23	5.1e-21	AT5G06160,AT2G46090,AT5G06140,AT2G06210,AT1G28420,AT4G38620,AT1G78290,AT1G78150,AT1G28520,AT2G46270,AT5G42980,AT1G28370,AT1G78420,AT1G34000,AT2G38120,AT2G17980,AT1G31930,AT5G04910,AT4G38510,AT4G00020,AT5G22875,AT2G37970,AT2G17870,AT4G38360,AT1G28380,AT2G46260,AT1G28440,AT2G20010,AT5G05800,AT2G45640,AT2G03070,AT1G78080,AT3G27000,AT2G18040,AT5G06120
GO:0009314	P	response to radiation	17	35	1263	28397	2.4e-14	6.2e-12	AT5G06160,AT4G38620,AT2G38120,AT2G37970,AT3G27000,AT2G06210,AT1G78080,AT5G04910,AT2G03070,AT5G05800,AT2G46260,AT1G28520,AT1G28440,AT4G00020,AT5G22875,AT1G78420,AT1G34000
GO:0009416	P	response to light stimulus	15	35	1188	28397	3.4e-12	6.4e-10	AT5G06160,AT4G38620,AT2G38120,AT2G37970,AT2G06210,AT1G78080,AT5G04910,AT3G27000,AT2G46260,AT1G28520,AT1G28440,AT5G05800,AT5G22875,AT1G78420,AT1G34000
GO:0009630	P	gravitropism	7	35	154	28397	9.6e-10	1.5e-07	AT2G38120,AT2G17980,AT5G06140,AT2G06210,AT1G28420,AT1G31930,AT5G06120
GO:0009629	P	response to gravity	7	35	162	28397	1.4e-09	1.7e-07	AT2G38120,AT2G17980,AT5G06140,AT2G06210,AT1G28420,AT1G31930,AT5G06120
GO:0009606	P	tropism	7	35	166	28397	1.6e-09	1.7e-07	AT2G38120,AT2G17980,AT5G06140,AT2G06210,AT1G28420,AT1G31930,AT5G06120
GO:0006950	P	response to stress	20	35	4089	28397	5.4e-09	5.2e-07	AT5G06160,AT2G46090,AT4G00020,AT5G06140,AT1G78080,AT2G45640,AT2G18040,AT4G38620,AT1G78290,AT4G38360,AT1G78150,AT1G28380,AT2G03070,AT4G38510,AT2G17870,AT2G46270,AT5G42980,AT1G28370,AT1G78420,AT2G20010
GO:0023033	P	signaling pathway	9	35	519	28397	1.1e-08	9.6e-07	AT2G46090,AT1G31930,AT1G78080,AT1G28380,AT2G46270,AT5G42980,AT1G28370,AT1G28440,AT2G20010
GO:0065007	P	biological regulation	23	35	6222	28397	3.5e-08	2.7e-06	AT5G06160,AT2G46090,AT5G06140,AT2G06210,AT1G28420,AT4G38620,AT1G28520,AT2G46270,AT5G42980,AT1G28370,AT1G28440,AT1G34000,AT2G38120,AT1G31930,AT4G38510,AT4G00020,AT2G37970,AT1G28380,AT2G20010,AT2G03070,AT1G78080,AT3G27000,AT2G18040
GO:0010033	P	response to organic substance	16	35	2754	28397	4.2e-08	2.9e-06	AT5G06160,AT4G38620,AT2G38120,AT2G37970,AT5G06140,AT2G06210,AT1G31930,AT2G45640,AT1G78080,AT1G28380,AT2G46270,AT5G42980,AT1G28370,AT2G18040,AT2G20010,AT1G34000
GO:0009605	P	response to external stimulus	11	35	1087	28397	4.8e-08	3.1e-06	AT4G38620,AT2G38120,AT2G17980,AT5G06140,AT2G06210,AT1G31930,AT1G28420,AT1G78080,AT5G06120,AT1G28440,AT2G46270
GO:0032501	P	multicellular organismal process	18	35	4020	28397	2.1e-07	1.3e-05	AT5G06160,AT2G38120,AT2G17980,AT5G06140,AT2G06210,AT1G31930,AT1G28420,AT5G04910,AT2G03070,AT3G27000,AT2G46260,AT1G28520,AT1G28440,AT4G00020,AT5G22875,AT5G06120,AT2G20010,AT5G05800
GO:0050789	P	regulation of biological process	20	35	5235	28397	3.8e-07	2.1e-05	AT5G06160,AT2G46090,AT4G00020,AT2G37970,AT2G06210,AT1G31930,AT2G18040,AT1G28420,AT4G38620,AT1G78080,AT1G28380,AT2G03070,AT4G38510,AT1G28520,AT2G46270,AT5G42980,AT1G28370,AT1G28440,AT2G20010,AT1G34000
GO:0006970	P	response to osmotic stress	9	35	842	28397	6.5e-07	3.1e-05	AT2G45640,AT1G78290,AT4G38360,AT1G28380,AT4G38510,AT2G46270,AT1G78080,AT1G28370,AT2G18040
GO:0009639	P	response to red or far red light	7	35	406	28397	6.1e-07	3.1e-05	AT5G06160,AT2G38120,AT2G37970,AT2G06210,AT1G78080,AT2G46260,AT1G34000
GO:0048856	P	anatomical structure development	16	35	3396	28397	7.6e-07	3.4e-05	AT5G06160,AT2G38120,AT5G06140,AT2G06210,AT1G31930,AT1G28420,AT5G04910,AT2G03070,AT3G27000,AT2G46260,AT1G28520,AT1G28440,AT4G00020,AT5G22875,AT2G20010,AT5G05800
GO:0009791	P	post-embryonic development	13	35	2188	28397	1e-06	4.3e-05	AT5G06160,AT2G38120,AT2G06210,AT1G28420,AT5G04910,AT2G03070,AT2G46260,AT1G28520,AT1G28440,AT4G00020,AT5G22875,AT2G20010,AT5G05800
GO:0042221	P	response to chemical stimulus	17	35	3978	28397	1.1e-06	4.5e-05	AT5G06160,AT4G38620,AT2G38120,AT2G37970,AT5G06140,AT2G06210,AT2G18040,AT1G31930,AT2G45640,AT1G78080,AT1G28380,AT2G46270,AT5G42980,AT1G28370,AT1G78420,AT2G20010,AT1G34000
GO:0050794	P	regulation of cellular process	18	35	4595	28397	1.6e-06	6.2e-05	AT5G06160,AT2G46090,AT4G00020,AT2G37970,AT2G06210,AT1G31930,AT1G28420,AT4G38620,AT1G78080,AT1G28380,AT2G03070,AT4G38510,AT1G28520,AT2G46270,AT5G42980,AT1G28370,AT2G18040,AT2G20010
GO:0032502	P	developmental process	17	35	4094	28397	1.7e-06	6.2e-05	AT5G06160,AT2G38120,AT5G06140,AT2G06210,AT1G31930,AT1G28420,AT1G78080,AT5G04910,AT2G03070,AT3G27000,AT2G46260,AT1G28520,AT1G28440,AT4G00020,AT5G22875,AT2G20010,AT5G05800
GO:0009266	P	response to temperature stimulus	9	35	962	28397	1.9e-06	6.7e-05	AT5G06160,AT2G46090,AT2G17870,AT1G78080,AT1G78150,AT2G18040,AT5G42980,AT1G28370,AT2G20010
GO:0009987	P	cellular process	31	35	14419	28397	2.7e-06	8.9e-05	AT5G06160,AT2G46090,AT5G06140,AT2G06210,AT1G28420,AT4G38620,AT1G78290,AT1G28520,AT2G46270,AT5G42980,AT1G28370,AT1G78420,AT2G38120,AT2G17980,AT1G31930,AT5G04910,AT4G38510,AT4G00020,AT5G22875,AT2G37970,AT2G17870,AT4G38360,AT1G28380,AT1G28440,AT2G20010,AT2G45640,AT2G03070,AT1G78080,AT3G27000,AT2G18040,AT5G06120
GO:0009651	P	response to salt stress	8	35	788	28397	4.4e-06	0.00013	AT2G45640,AT4G38360,AT1G28380,AT4G38510,AT2G46270,AT1G78080,AT1G28370,AT2G18040
GO:0048608	P	reproductive structure development	11	35	1722	28397	4.5e-06	0.00013	AT5G06160,AT2G03070,AT2G06210,AT1G28420,AT5G04910,AT2G46260,AT1G28520,AT1G28440,AT4G00020,AT5G22875,AT5G05800
GO:0007275	P	multicellular organismal development	16	35	3864	28397	4.3e-06	0.00013	AT5G06160,AT2G38120,AT5G06140,AT2G06210,AT1G31930,AT1G28420,AT5G04910,AT2G03070,AT3G27000,AT2G46260,AT1G28520,AT1G28440,AT4G00020,AT5G22875,AT2G20010,AT5G05800
GO:0048523	P	negative regulation of cellular process	8	35	789	28397	4.4e-06	0.00013	AT5G06160,AT4G38620,AT2G03070,AT2G06210,AT1G28380,AT4G38510,AT1G28370,AT2G20010
GO:0009723	P	response to ethylene stimulus	6	35	353	28397	4.6e-06	0.00013	AT2G38120,AT1G31930,AT1G78080,AT2G46270,AT1G28370,AT2G20010
GO:0009409	P	response to cold	7	35	629	28397	1.1e-05	0.00028	AT5G06160,AT2G46090,AT2G17870,AT1G78080,AT1G78150,AT1G28370,AT2G20010
GO:0023034	P	intracellular signaling pathway	6	35	433	28397	1.5e-05	0.00037	AT1G78080,AT1G28380,AT2G46270,AT1G28370,AT1G28440,AT2G20010
GO:0023052	P	signaling	12	35	2376	28397	1.6e-05	0.00038	AT5G06160,AT2G46090,AT2G37970,AT5G06140,AT1G31930,AT1G78080,AT1G28380,AT2G46270,AT5G42980,AT1G28370,AT1G28440,AT2G20010
GO:0007242	P	intracellular signaling cascade	9	35	1252	28397	1.6e-05	0.00038	AT5G06160,AT2G37970,AT1G31930,AT1G78080,AT1G28380,AT2G46270,AT5G42980,AT1G28370,AT2G20010
GO:0009719	P	response to endogenous stimulus	10	35	1615	28397	1.8e-05	0.00041	AT4G38620,AT2G38120,AT1G31930,AT2G45640,AT1G78080,AT1G28380,AT2G46270,AT5G42980,AT1G28370,AT2G20010
GO:0010228	P	vegetative to reproductive phase transition of meristem	6	35	451	28397	1.8e-05	0.00041	AT5G06160,AT1G28420,AT5G04910,AT1G28520,AT5G22875,AT5G05800
GO:0003006	P	reproductive developmental process	11	35	2050	28397	2.3e-05	0.00051	AT5G06160,AT2G03070,AT2G06210,AT1G28420,AT5G04910,AT2G46260,AT1G28520,AT1G28440,AT4G00020,AT5G22875,AT5G05800
GO:0009607	P	response to biotic stimulus	10	35	1687	28397	2.6e-05	0.00055	AT2G38120,AT5G06140,AT1G28380,AT2G03070,AT1G28520,AT2G46270,AT5G42980,AT1G28370,AT2G18040,AT2G20010
GO:0009620	P	response to fungus	6	35	499	28397	3.2e-05	0.00066	AT2G03070,AT1G28380,AT1G28520,AT5G42980,AT1G28370,AT2G20010
GO:0006810	P	transport	14	35	3577	28397	4.4e-05	0.00089	AT5G06160,AT4G38620,AT2G38120,AT2G17980,AT5G06140,AT4G38360,AT1G28380,AT4G38510,AT5G06120,AT1G28440,AT1G28370,AT2G18040,AT2G20010,AT1G34000
GO:0022414	P	reproductive process	11	35	2224	28397	4.9e-05	0.00096	AT5G06160,AT2G03070,AT2G06210,AT1G28420,AT5G04910,AT2G46260,AT1G28520,AT1G28440,AT4G00020,AT5G22875,AT5G05800
GO:0016043	P	cellular component organization	13	35	3141	28397	5.2e-05	0.00098	AT5G06160,AT2G38120,AT5G06140,AT2G06210,AT5G06120,AT4G38360,AT1G28380,AT2G03070,AT4G38510,AT3G27000,AT1G28440,AT5G42980,AT2G18040
GO:0009743	P	response to carbohydrate stimulus	7	35	812	28397	5.3e-05	0.00098	AT5G06160,AT2G37970,AT1G31930,AT1G28380,AT2G46270,AT1G28370,AT1G34000
GO:0044237	P	cellular metabolic process	26	35	11509	28397	5.4e-05	0.00098	AT5G06160,AT2G46090,AT5G06140,AT2G06210,AT1G28420,AT4G38620,AT1G78290,AT1G28520,AT2G46270,AT5G42980,AT1G28370,AT1G78420,AT1G31930,AT5G04910,AT4G38510,AT4G00020,AT5G22875,AT2G37970,AT1G28380,AT1G28440,AT2G20010,AT2G45640,AT2G03070,AT1G78080,AT2G18040,AT5G06120
GO:0051234	P	establishment of localization	14	35	3652	28397	5.5e-05	0.00099	AT5G06160,AT4G38620,AT2G38120,AT2G17980,AT5G06140,AT4G38360,AT1G28380,AT4G38510,AT5G06120,AT1G28440,AT1G28370,AT2G18040,AT2G20010,AT1G34000
GO:0000003	P	reproduction	11	35	2272	28397	6e-05	0.001	AT5G06160,AT2G03070,AT2G06210,AT1G28420,AT5G04910,AT2G46260,AT1G28520,AT1G28440,AT4G00020,AT5G22875,AT5G05800
GO:0050832	P	defense response to fungus	5	35	342	28397	6.3e-05	0.0011	AT1G28380,AT5G42980,AT1G28370,AT2G03070,AT2G20010
GO:0044238	P	primary metabolic process	26	35	11717	28397	7.7e-05	0.0013	AT5G06160,AT2G46090,AT5G06140,AT2G06210,AT1G28420,AT4G38620,AT1G78290,AT1G28520,AT2G46270,AT5G42980,AT1G28370,AT1G78420,AT2G38120,AT1G31930,AT5G04910,AT4G38510,AT4G00020,AT5G22875,AT2G37970,AT1G28440,AT2G20010,AT2G45640,AT2G03070,AT1G78080,AT2G18040,AT5G06120
GO:0009058	P	biosynthetic process	21	35	7962	28397	7.8e-05	0.0013	AT5G06160,AT4G38620,AT2G38120,AT1G78080,AT2G37970,AT5G06140,AT2G06210,AT5G22875,AT2G18040,AT1G28420,AT1G78420,AT1G28380,AT2G03070,AT4G38510,AT1G28520,AT2G46270,AT4G00020,AT1G28370,AT1G28440,AT2G20010,AT5G06120
GO:0051716	P	cellular response to stimulus	11	35	2355	28397	8.2e-05	0.0013	AT5G06160,AT4G00020,AT2G37970,AT2G06210,AT1G78080,AT1G28380,AT2G03070,AT2G46270,AT5G42980,AT1G28370,AT2G20010
GO:0051179	P	localization	14	35	3819	28397	9.1e-05	0.0014	AT5G06160,AT4G38620,AT2G38120,AT2G17980,AT5G06140,AT4G38360,AT1G28380,AT4G38510,AT5G06120,AT1G28440,AT1G28370,AT2G18040,AT2G20010,AT1G34000
GO:0051789	P	response to protein stimulus	5	35	376	28397	9.8e-05	0.0015	AT2G46270,AT1G28370,AT2G18040,AT2G20010,AT5G06140
GO:0071310	P	cellular response to organic substance	8	35	1234	28397	0.00011	0.0016	AT5G06160,AT2G06210,AT1G78080,AT1G28380,AT2G46270,AT5G42980,AT1G28370,AT2G20010
GO:0048519	P	negative regulation of biological process	8	35	1243	28397	0.00011	0.0016	AT5G06160,AT4G38620,AT2G03070,AT2G06210,AT1G28380,AT4G38510,AT1G28370,AT2G20010
GO:0031323	P	regulation of cellular metabolic process	12	35	2928	28397	0.00012	0.0018	AT5G06160,AT2G46090,AT2G03070,AT2G06210,AT1G28420,AT4G38620,AT1G78080,AT1G28380,AT1G28520,AT2G46270,AT4G00020,AT1G28370
GO:0048513	P	organ development	10	35	2083	28397	0.00015	0.0021	AT5G06160,AT2G38120,AT5G06140,AT2G06210,AT1G31930,AT2G03070,AT3G27000,AT2G46260,AT1G28440,AT2G20010
GO:0007165	P	signal transduction	9	35	1670	28397	0.00015	0.0021	AT5G06160,AT2G37970,AT1G31930,AT1G78080,AT1G28380,AT2G46270,AT5G42980,AT1G28370,AT2G20010
GO:0048731	P	system development	10	35	2083	28397	0.00015	0.0021	AT5G06160,AT2G38120,AT5G06140,AT2G06210,AT1G31930,AT2G03070,AT3G27000,AT2G46260,AT1G28440,AT2G20010
GO:0023046	P	signaling process	9	35	1768	28397	0.00023	0.003	AT5G06160,AT2G37970,AT1G31930,AT1G78080,AT1G28380,AT2G46270,AT5G42980,AT1G28370,AT2G20010
GO:0009725	P	response to hormone stimulus	8	35	1375	28397	0.00022	0.003	AT2G45640,AT2G38120,AT1G31930,AT1G78080,AT2G46270,AT5G42980,AT1G28370,AT2G20010
GO:0023060	P	signal transmission	9	35	1767	28397	0.00023	0.003	AT5G06160,AT2G37970,AT1G31930,AT1G78080,AT1G28380,AT2G46270,AT5G42980,AT1G28370,AT2G20010
GO:0009059	P	macromolecule biosynthetic process	16	35	5312	28397	0.00024	0.0031	AT5G06160,AT4G38620,AT2G38120,AT2G37970,AT2G06210,AT1G28420,AT1G78420,AT2G03070,AT1G78080,AT1G28520,AT2G46270,AT4G00020,AT1G28370,AT1G28440,AT2G20010,AT5G06120
GO:0019222	P	regulation of metabolic process	12	35	3186	28397	0.00028	0.0034	AT5G06160,AT2G46090,AT2G03070,AT2G06210,AT1G28420,AT4G38620,AT1G78080,AT1G28380,AT1G28520,AT2G46270,AT4G00020,AT1G28370
GO:0009753	P	response to jasmonic acid stimulus	5	35	471	28397	0.00028	0.0034	AT1G28380,AT4G38620,AT1G28370,AT2G46270,AT2G20010
GO:0070887	P	cellular response to chemical stimulus	8	35	1417	28397	0.00027	0.0034	AT5G06160,AT2G06210,AT1G78080,AT1G28380,AT2G46270,AT5G42980,AT1G28370,AT2G20010
GO:0008152	P	metabolic process	27	35	13633	28397	0.00042	0.005	AT5G06160,AT2G46090,AT5G06140,AT2G06210,AT1G28420,AT4G38620,AT1G78290,AT1G28520,AT2G46270,AT5G42980,AT1G28370,AT1G78420,AT2G38120,AT1G31930,AT5G04910,AT4G38510,AT4G00020,AT5G22875,AT2G37970,AT1G28380,AT1G28440,AT2G20010,AT2G45640,AT2G03070,AT1G78080,AT2G18040,AT5G06120
GO:0006355	P	regulation of transcription, DNA-dependent	10	35	2372	28397	0.00044	0.0051	AT5G06160,AT4G38620,AT2G03070,AT2G06210,AT1G28420,AT1G78080,AT1G28520,AT2G46270,AT4G00020,AT1G28370
GO:0045449	P	regulation of transcription	10	35	2376	28397	0.00044	0.0051	AT5G06160,AT4G38620,AT2G03070,AT2G06210,AT1G28420,AT1G78080,AT1G28520,AT2G46270,AT4G00020,AT1G28370
GO:0071495	P	cellular response to endogenous stimulus	6	35	815	28397	0.00045	0.0052	AT1G78080,AT1G28380,AT2G46270,AT5G42980,AT1G28370,AT2G20010
GO:0051252	P	regulation of RNA metabolic process	10	35	2388	28397	0.00046	0.0052	AT5G06160,AT4G38620,AT2G03070,AT2G06210,AT1G28420,AT1G78080,AT1G28520,AT2G46270,AT4G00020,AT1G28370
GO:0050793	P	regulation of developmental process	6	35	844	28397	0.00054	0.006	AT5G06160,AT2G03070,AT2G06210,AT1G78080,AT1G28520,AT1G28440
GO:0044249	P	cellular biosynthetic process	19	35	7737	28397	0.00066	0.0069	AT5G06160,AT4G38620,AT2G03070,AT2G37970,AT5G06140,AT2G06210,AT5G22875,AT2G18040,AT1G28420,AT1G78080,AT1G28380,AT4G38510,AT1G28520,AT2G46270,AT4G00020,AT1G28370,AT1G78420,AT2G20010,AT5G06120
GO:0006996	P	organelle organization	9	35	2044	28397	0.00066	0.0069	AT5G06160,AT2G38120,AT2G06210,AT4G38360,AT2G03070,AT4G38510,AT3G27000,AT1G28440,AT2G18040
GO:0010556	P	regulation of macromolecule biosynthetic process	10	35	2491	28397	0.00064	0.0069	AT5G06160,AT4G38620,AT2G03070,AT2G06210,AT1G28420,AT1G78080,AT1G28520,AT2G46270,AT4G00020,AT1G28370
GO:0019219	P	regulation of nucleobase, nucleoside, nucleotide and nucleic acid metabolic process	10	35	2496	28397	0.00065	0.0069	AT5G06160,AT4G38620,AT2G03070,AT2G06210,AT1G28420,AT1G78080,AT1G28520,AT2G46270,AT4G00020,AT1G28370
GO:0070271	P	protein complex biogenesis	5	35	577	28397	0.00069	0.007	AT2G18040,AT5G42980,AT4G38510,AT5G06120,AT5G06140
GO:0006461	P	protein complex assembly	5	35	577	28397	0.00069	0.007	AT2G18040,AT5G42980,AT4G38510,AT5G06120,AT5G06140
GO:0051171	P	regulation of nitrogen compound metabolic process	10	35	2517	28397	0.0007	0.007	AT5G06160,AT4G38620,AT2G03070,AT2G06210,AT1G28420,AT1G78080,AT1G28520,AT2G46270,AT4G00020,AT1G28370
GO:0022622	P	root system development	5	35	595	28397	0.00079	0.0077	AT1G28440,AT2G38120,AT1G31930,AT2G20010,AT5G06140
GO:0048364	P	root development	5	35	594	28397	0.00079	0.0077	AT1G28440,AT2G38120,AT1G31930,AT2G20010,AT5G06140
GO:0043170	P	macromolecule metabolic process	21	35	9246	28397	0.00078	0.0077	AT5G06160,AT4G38620,AT2G38120,AT1G78080,AT2G37970,AT5G06140,AT2G06210,AT2G18040,AT1G28420,AT1G78290,AT1G78420,AT4G00020,AT2G03070,AT4G38510,AT1G28520,AT2G46270,AT5G42980,AT1G28370,AT1G28440,AT2G20010,AT5G06120
GO:0009755	P	hormone-mediated signaling pathway	5	35	600	28397	0.00082	0.0079	AT2G46270,AT5G42980,AT1G28370,AT2G20010,AT1G78080
GO:0044260	P	cellular macromolecule metabolic process	20	35	8616	28397	0.0009	0.0085	AT5G06160,AT4G38620,AT4G00020,AT2G37970,AT5G06140,AT2G06210,AT2G18040,AT1G28420,AT1G78290,AT1G78420,AT1G78080,AT2G03070,AT4G38510,AT1G28520,AT2G46270,AT5G42980,AT1G28370,AT1G28440,AT2G20010,AT5G06120
GO:0006350	P	transcription	10	35	2620	28397	0.00095	0.0086	AT5G06160,AT4G38620,AT2G03070,AT2G06210,AT1G28420,AT1G78080,AT1G28520,AT2G46270,AT4G00020,AT1G28370
GO:0006351	P	transcription, DNA-dependent	10	35	2618	28397	0.00094	0.0086	AT5G06160,AT4G38620,AT2G03070,AT2G06210,AT1G28420,AT1G78080,AT1G28520,AT2G46270,AT4G00020,AT1G28370
GO:0032774	P	RNA biosynthetic process	10	35	2621	28397	0.00095	0.0086	AT5G06160,AT4G38620,AT2G03070,AT2G06210,AT1G28420,AT1G78080,AT1G28520,AT2G46270,AT4G00020,AT1G28370
GO:0009737	P	response to abscisic acid stimulus	5	35	621	28397	0.00096	0.0086	AT1G31930,AT2G46270,AT1G28370,AT2G45640,AT2G20010
GO:0009889	P	regulation of biosynthetic process	10	35	2634	28397	0.00099	0.0087	AT5G06160,AT4G38620,AT2G03070,AT2G06210,AT1G28420,AT1G78080,AT1G28520,AT2G46270,AT4G00020,AT1G28370
GO:0031326	P	regulation of cellular biosynthetic process	10	35	2631	28397	0.00098	0.0087	AT5G06160,AT4G38620,AT2G03070,AT2G06210,AT1G28420,AT1G78080,AT1G28520,AT2G46270,AT4G00020,AT1G28370
GO:0032870	P	cellular response to hormone stimulus	5	35	641	28397	0.0011	0.0096	AT2G46270,AT5G42980,AT1G28370,AT2G20010,AT1G78080
GO:0010468	P	regulation of gene expression	10	35	2695	28397	0.0012	0.01	AT5G06160,AT4G38620,AT2G03070,AT2G06210,AT1G28420,AT1G78080,AT1G28520,AT2G46270,AT4G00020,AT1G28370
GO:0009653	P	anatomical structure morphogenesis	8	35	1783	28397	0.0012	0.011	AT5G06160,AT2G38120,AT2G06210,AT2G03070,AT3G27000,AT2G46260,AT1G28440,AT4G00020
GO:0065003	P	macromolecular complex assembly	5	35	665	28397	0.0013	0.011	AT2G18040,AT5G42980,AT4G38510,AT5G06120,AT5G06140
GO:0048583	P	regulation of response to stimulus	5	35	667	28397	0.0013	0.011	AT1G28520,AT4G00020,AT1G28370,AT2G20010,AT1G28380
GO:0009888	P	tissue development	6	35	1015	28397	0.0014	0.012	AT5G06160,AT2G38120,AT2G06210,AT2G03070,AT3G27000,AT1G28440
GO:0080090	P	regulation of primary metabolic process	10	35	2761	28397	0.0014	0.012	AT5G06160,AT4G38620,AT2G03070,AT2G06210,AT1G28420,AT1G78080,AT1G28520,AT2G46270,AT4G00020,AT1G28370
GO:0051707	P	response to other organism	7	35	1421	28397	0.0015	0.012	AT2G38120,AT1G28380,AT2G03070,AT1G28520,AT5G42980,AT1G28370,AT2G20010
GO:0051239	P	regulation of multicellular organismal process	5	35	694	28397	0.0016	0.012	AT2G06210,AT5G06160,AT1G28440,AT2G03070,AT1G28520
GO:0043933	P	macromolecular complex subunit organization	5	35	691	28397	0.0015	0.012	AT2G18040,AT5G42980,AT4G38510,AT5G06120,AT5G06140
GO:0048468	P	cell development	5	35	699	28397	0.0016	0.013	AT2G06210,AT5G06160,AT1G28440,AT2G38120,AT3G27000
GO:0060255	P	regulation of macromolecule metabolic process	10	35	2829	28397	0.0017	0.013	AT5G06160,AT4G38620,AT2G03070,AT2G06210,AT1G28420,AT1G78080,AT1G28520,AT2G46270,AT4G00020,AT1G28370
GO:0033554	P	cellular response to stress	7	35	1473	28397	0.0019	0.015	AT2G03070,AT1G78080,AT1G28380,AT2G46270,AT4G00020,AT1G28370,AT2G20010
GO:0030154	P	cell differentiation	6	35	1127	28397	0.0024	0.018	AT5G06160,AT2G38120,AT2G06210,AT1G78080,AT3G27000,AT1G28440
GO:0033036	P	macromolecule localization	7	35	1541	28397	0.0025	0.018	AT5G06160,AT2G17980,AT5G06140,AT1G28380,AT1G28370,AT5G06120,AT2G20010
GO:0034645	P	cellular macromolecule biosynthetic process	14	35	5243	28397	0.0025	0.018	AT5G06160,AT4G38620,AT2G03070,AT2G37970,AT2G06210,AT1G28420,AT1G78080,AT1G28520,AT2G46270,AT4G00020,AT1G28370,AT1G78420,AT2G20010,AT5G06120
GO:0051649	P	establishment of localization in cell	7	35	1554	28397	0.0026	0.019	AT5G06160,AT2G17980,AT5G06140,AT1G28380,AT1G28370,AT5G06120,AT2G20010
GO:0045184	P	establishment of protein localization	6	35	1160	28397	0.0027	0.02	AT2G17980,AT5G06140,AT1G28380,AT1G28370,AT5G06120,AT2G20010
GO:0015031	P	protein transport	6	35	1160	28397	0.0027	0.02	AT2G17980,AT5G06140,AT1G28380,AT1G28370,AT5G06120,AT2G20010
GO:0051641	P	cellular localization	7	35	1613	28397	0.0032	0.023	AT5G06160,AT2G17980,AT5G06140,AT1G28380,AT1G28370,AT5G06120,AT2G20010
GO:0044248	P	cellular catabolic process	8	35	2095	28397	0.0034	0.024	AT4G38620,AT2G03070,AT5G06140,AT1G31930,AT2G45640,AT5G04910,AT4G38510,AT2G18040
GO:0022607	P	cellular component assembly	5	35	832	28397	0.0034	0.024	AT2G18040,AT5G42980,AT4G38510,AT5G06120,AT5G06140
GO:0008104	P	protein localization	6	35	1216	28397	0.0035	0.024	AT2G17980,AT5G06140,AT1G28380,AT1G28370,AT5G06120,AT2G20010
GO:0065008	P	regulation of biological quality	7	35	1654	28397	0.0036	0.025	AT2G03070,AT5G06140,AT2G38120,AT4G38510,AT3G27000,AT1G28440,AT5G42980
GO:0009056	P	catabolic process	8	35	2182	28397	0.0044	0.03	AT4G38620,AT2G03070,AT5G06140,AT1G31930,AT2G45640,AT5G04910,AT4G38510,AT2G18040
GO:0006605	P	protein targeting	5	35	906	28397	0.0049	0.033	AT1G28380,AT1G28370,AT5G06120,AT2G20010,AT5G06140
GO:0044282	P	small molecule catabolic process	5	35	932	28397	0.0055	0.037	AT2G45640,AT4G38620,AT4G38510,AT5G04910,AT2G18040
GO:0009908	P	flower development	5	35	948	28397	0.0059	0.039	AT2G06210,AT5G06160,AT1G28440,AT2G03070,AT2G46260
GO:0051704	P	multi-organism process	7	35	1820	28397	0.0061	0.04	AT2G38120,AT1G28380,AT2G03070,AT1G28520,AT5G42980,AT1G28370,AT2G20010
GO:0046907	P	intracellular transport	6	35	1423	28397	0.0074	0.048	AT5G06160,AT5G06140,AT1G28380,AT1G28370,AT5G06120,AT2G20010

## Sheet: MRGS
Supplementary data D5. Significantly enriched GO-terms of the aboitic stress realted genes under the bio-climatic variable 'mean radiation in growing season' (MRGS) in combined dataset. The genes under the GO-terms are mentioned in the form of their AGI codes
GO_acc	term_type	Term	queryitem	querytotal	bgitem	bgtotal	pvalue	FDR	entries
GO:0009628	P	response to abiotic stimulus	15	15	2635	28397	3.4e-16	6.9e-14	AT1G44170,AT5G43560,AT5G43940,AT1G15820,AT4G16420,AT2G26060,AT1G74310,AT1G74560,AT2G26150,AT5G23120,AT5G43470,AT5G43130,AT5G27670,AT1G58440,AT2G46340
GO:0050896	P	response to stimulus	15	15	6292	28397	1.5e-10	1.6e-08	AT1G44170,AT5G43560,AT5G43940,AT1G15820,AT4G16420,AT2G26060,AT1G74310,AT1G74560,AT2G26150,AT5G23120,AT5G43470,AT5G43130,AT5G27670,AT1G58440,AT2G46340
GO:0006950	P	response to stress	13	15	4089	28397	9.2e-10	6.2e-08	AT1G44170,AT5G43940,AT1G15820,AT4G16420,AT2G26060,AT1G74310,AT1G74560,AT2G26150,AT5G23120,AT5G43470,AT5G27670,AT1G58440,AT2G46340
GO:0009416	P	response to light stimulus	7	15	1188	28397	4.8e-08	2.4e-06	AT4G16420,AT1G15820,AT1G74310,AT2G26150,AT5G23120,AT5G43470,AT2G46340
GO:0009314	P	response to radiation	7	15	1263	28397	7.6e-08	3.1e-06	AT4G16420,AT1G15820,AT1G74310,AT2G26150,AT5G23120,AT5G43470,AT2G46340
GO:0009987	P	cellular process	15	15	14419	28397	3.9e-05	0.0011	AT1G44170,AT5G43560,AT5G43940,AT1G15820,AT4G16420,AT2G26060,AT1G74310,AT1G74560,AT2G26150,AT5G23120,AT5G43470,AT5G43130,AT5G27670,AT1G58440,AT2G46340
GO:0044271	P	cellular nitrogen compound biosynthetic process	5	15	804	28397	4.4e-05	0.0011	AT5G23120,AT1G15820,AT5G43940,AT2G26060,AT1G58440
GO:0048522	P	positive regulation of cellular process	5	15	793	28397	4.1e-05	0.0011	AT5G23120,AT2G26150,AT5G43560,AT4G16420,AT1G74310
GO:0016043	P	cellular component organization	8	15	3141	28397	7.1e-05	0.0015	AT5G43560,AT4G16420,AT1G15820,AT1G74560,AT5G23120,AT5G43130,AT5G27670,AT2G46340
GO:0048518	P	positive regulation of biological process	5	15	896	28397	7.3e-05	0.0015	AT5G23120,AT2G26150,AT5G43560,AT4G16420,AT1G74310
GO:0009266	P	response to temperature stimulus	5	15	962	28397	0.0001	0.0019	AT4G16420,AT5G43940,AT2G26060,AT2G26150,AT1G74310
GO:0010035	P	response to inorganic substance	5	15	1086	28397	0.00018	0.003	AT1G74560,AT2G26150,AT5G23120,AT4G16420,AT1G74310
GO:0006996	P	organelle organization	6	15	2044	28397	0.0004	0.0062	AT4G16420,AT1G15820,AT1G74560,AT5G23120,AT5G27670,AT2G46340
GO:0034641	P	cellular nitrogen compound metabolic process	5	15	1373	28397	0.00053	0.0077	AT5G23120,AT1G15820,AT5G43940,AT2G26060,AT1G58440
GO:0033554	P	cellular response to stress	5	15	1473	28397	0.00073	0.0099	AT5G43470,AT2G26150,AT5G23120,AT2G46340,AT1G74310
GO:0006807	P	nitrogen compound metabolic process	9	15	5675	28397	0.00078	0.01	AT5G43940,AT4G16420,AT1G15820,AT2G26060,AT2G26150,AT5G23120,AT5G43130,AT1G58440,AT2G46340
GO:0044249	P	cellular biosynthetic process	10	15	7737	28397	0.0017	0.019	AT5G43940,AT4G16420,AT1G15820,AT2G26060,AT1G74310,AT1G74560,AT2G26150,AT5G23120,AT5G43130,AT1G58440
GO:0065007	P	biological regulation	9	15	6222	28397	0.0016	0.019	AT5G43560,AT5G43940,AT4G16420,AT1G15820,AT1G74310,AT2G26150,AT5G23120,AT1G58440,AT2G46340
GO:0044283	P	small molecule biosynthetic process	5	15	1865	28397	0.0021	0.021	AT1G74560,AT1G15820,AT5G43940,AT2G26060,AT1G58440
GO:0009058	P	biosynthetic process	10	15	7962	28397	0.0021	0.021	AT5G43940,AT4G16420,AT1G15820,AT2G26060,AT1G74310,AT1G74560,AT2G26150,AT5G23120,AT5G43130,AT1G58440
GO:0044237	P	cellular metabolic process	12	15	11509	28397	0.0022	0.021	AT5G43940,AT4G16420,AT1G15820,AT2G26060,AT1G74310,AT1G74560,AT2G26150,AT5G23120,AT5G43130,AT1G44170,AT1G58440,AT2G46340
GO:0050789	P	regulation of biological process	8	15	5235	28397	0.0025	0.022	AT5G43560,AT5G43940,AT4G16420,AT1G15820,AT1G74310,AT2G26150,AT5G23120,AT2G46340
GO:0042221	P	response to chemical stimulus	7	15	3978	28397	0.0024	0.022	AT4G16420,AT1G74310,AT1G74560,AT2G26150,AT5G23120,AT1G44170,AT1G58440
GO:0044248	P	cellular catabolic process	5	15	2095	28397	0.0035	0.03	AT1G74560,AT4G16420,AT5G23120,AT5G43940,AT2G26150
GO:0009056	P	catabolic process	5	15	2182	28397	0.0042	0.034	AT1G74560,AT4G16420,AT5G23120,AT5G43940,AT2G26150
GO:0050794	P	regulation of cellular process	7	15	4595	28397	0.0056	0.044	AT5G43560,AT4G16420,AT1G15820,AT1G74310,AT2G26150,AT5G23120,AT2G46340
GO:0051716	P	cellular response to stimulus	5	15	2355	28397	0.0058	0.044	AT5G43470,AT2G26150,AT5G23120,AT2G46340,AT1G74310
